# Supplementary material for: Cancer cell redirection biomarker discovery using a mutual information approach
Source: PLoS One. 2017 Jun 8;12(6):e0179265. doi: 10.1371/journal.pone.0179265 (PMC5464651; doi:10.1371/journal.pone.0179265)
Supplement: S1 Table — Differential gene expression analysis between all combinations of cell groups. (ZIP) [file pone.0179265.s002.zip]

Archive with 3 entries (2 files):
- Supplemental_Table_1.xlsx
- __MACOSX/
- __MACOSX/._Supplemental_Table_1.xlsx
