# Supplementary material for: Cancer cell redirection biomarker discovery using a mutual information approach
Source: PLoS One. 2017 Jun 8;12(6):e0179265. doi: 10.1371/journal.pone.0179265 (PMC5464651; doi:10.1371/journal.pone.0179265)
Supplement: S1 Table — Differential gene expression analysis between all combinations of cell groups. (ZIP) [file pone.0179265.s002.zip › Supplemental_Table_1.xlsx]

## Sheet: Supplemental Table 1
Comparison	A	Coef	t	p.value	p.value.adj	F	F.p.value	TRvsCN	ProbesetID	FoldChange
AB	10.29	-1.895	-19.73	0	1e-06	389.11	0	-1	10338001	3.71888
AB	5.31	-2.201	-19.61	0	1e-06	384.63	0	-1	10338002	4.59842
AB	8.49	-2.523	-17.16	0	2e-06	294.54	0	-1	10338003	5.7459
AB	6.67	-2.929	-16	0	4e-06	256.1	0	-1	10338004	7.61676
AB	2.48	-0.129	-1.39	0.20292	0.231061	1.93	0.20292	0	10338005	1.09323
AB	2.73	-0.262	-2.89	0.02087	0.028843	8.34	0.02087	-1	10338006	1.19918
AB	2.92	-0.397	-4.52	0.00209	0.003841	20.44	0.00209	-1	10338007	1.31718
AB	3.28	-0.696	-7.39	9e-05	0.000272	54.61	9e-05	-1	10338008	1.61989
AB	7.43	-2.609	-17.98	0	2e-06	323.39	0	-1	10338009	6.09889
AB	2.54	-0.155	-1.63	0.14382	0.168061	2.64	0.14382	0	10338010	1.11335
AB	4.8	-1.94	-16.44	0	3e-06	270.34	0	-1	10338011	3.83617
AB	2.62	-0.171	-1.86	0.10157	0.12204	3.45	0.10157	0	10338012	1.12565
AB	2.36	-0.153	-1.52	0.16922	0.195358	2.3	0.16922	0	10338013	1.11213
AB	2.43	-0.139	-1.43	0.19178	0.219357	2.04	0.19178	0	10338014	1.101
AB	2.4	-0.102	-1.08	0.31148	0.343411	1.17	0.31148	0	10338015	1.07312
AB	6.72	-2.534	-17.89	0	2e-06	320.16	0	-1	10338016	5.79374
AB	11.57	-0.933	-7.03	0.00013	0.000359	49.42	0.00013	-1	10338017	1.90933
AB	5.83	-2.457	-20.06	0	1e-06	402.55	0	-1	10338018	5.49226
AB	4.24	-1.589	-16.18	0	3e-06	261.63	0	-1	10338019	3.00817
AB	7.42	-2.574	-18.75	0	2e-06	351.65	0	-1	10338020	5.95479
AB	2.76	-0.252	-2.87	0.02145	0.029565	8.24	0.02145	-1	10338021	1.19061
AB	2.69	-0.184	-2.08	0.07166	0.088773	4.34	0.07166	0	10338022	1.13638
AB	3.03	-0.458	-4.99	0.00116	0.002328	24.87	0.00116	-1	10338023	1.37374
AB	6.3	-2.566	-19.92	0	1e-06	396.68	0	-1	10338024	5.92156
AB	6.66	-3.127	-20.82	0	1e-06	433.56	0	-1	10338025	8.73618
AB	11.73	-0.821	-6.78	0.00016	0.00044	45.96	0.00016	-1	10338026	1.76704
AB	6.35	-2.442	-20.56	0	1e-06	422.81	0	-1	10338027	5.43453
AB	3.63	-0.997	-10.5	1e-05	3.7e-05	110.35	1e-05	-1	10338028	1.99536
AB	8.52	-2.815	-19.53	0	1e-06	381.56	0	-1	10338029	7.03845
AB	2.47	-0.154	-1.63	0.14333	0.167561	2.65	0.14333	0	10338030	1.11283
AB	2.38	-0.151	-1.52	0.16738	0.193409	2.32	0.16738	0	10338031	1.11001
AB	2.44	-0.139	-1.52	0.16786	0.193921	2.31	0.16786	0	10338032	1.10151
AB	5.91	-2.461	-18.98	0	1e-06	360.33	0	-1	10338033	5.50782
AB	3.06	-0.558	-5.66	0.00053	0.001192	31.99	0.00053	-1	10338034	1.47186
AB	6.75	-2.635	-17.64	0	2e-06	311.3	0	-1	10338035	6.20992
AB	7.14	-3.138	-18.24	0	2e-06	332.68	0	-1	10338036	8.80158
AB	2.91	-0.424	-4.73	0.0016	0.003053	22.39	0.0016	-1	10338037	1.34124
AB	2.27	-0.136	-1.57	0.15706	0.182321	2.45	0.15706	0	10338038	1.09887
AB	7.61	-2.664	-19.77	0	1e-06	390.99	0	-1	10338039	6.33949
AB	3.67	-1.034	-10.1	1e-05	4.6e-05	101.92	1e-05	-1	10338040	2.0478
AB	9.62	-2.277	-18.94	0	1e-06	358.58	0	-1	10338041	4.84606
AB	8.25	-2.744	-18.2	0	2e-06	331.17	0	-1	10338042	6.69709
AB	2.34	-0.165	-1.6	0.14901	0.173651	2.57	0.14901	0	10338043	1.12082
AB	10.43	-1.783	-19.04	0	1e-06	362.46	0	-1	10338044	3.44145
AB	7.3	-2.672	-15.57	0	4e-06	242.39	0	-1	10338045	6.37473
AB	3.39	-0.8	-8.93	2e-05	9.3e-05	79.73	2e-05	-1	10338046	1.74107
AB	3.06	-0.582	-6.37	0.00024	0.000618	40.64	0.00024	-1	10338047	1.49719
AB	2.98	-0.365	-3.84	0.00525	0.00856	14.71	0.00525	-1	10338048	1.28792
AB	7.74	-2.521	-18.77	0	2e-06	352.13	0	-1	10338049	5.73983
AB	2.42	-0.138	-1.4	0.19957	0.227568	1.97	0.19957	0	10338050	1.10032
AB	4.74	-1.987	-19.55	0	1e-06	382.04	0	-1	10338051	3.96457
AB	2.86	-0.27	-3.02	0.01718	0.024279	9.11	0.01718	-1	10338052	1.20575
AB	7.25	-2.528	-18.41	0	2e-06	339.02	0	-1	10338053	5.76766
AB	4.19	-1.553	-13.53	0	9e-06	183.08	0	-1	10338054	2.93467
AB	6.87	-2.488	-21.13	0	1e-06	446.38	0	-1	10338055	5.60946
AB	2.96	-0.438	-4.85	0.00138	0.002688	23.53	0.00138	-1	10338056	1.35431
AB	2.55	-0.184	-1.97	0.08578	0.104661	3.87	0.08578	0	10338057	1.13566
AB	2.38	-0.037	-0.4	0.70331	0.728274	0.16	0.70331	0	10338058	1.02584
AB	11.74	-0.808	-7.7	7e-05	0.000216	59.23	7e-05	-1	10338059	1.75021
AB	2.87	-0.397	-4.51	0.00213	0.003905	20.31	0.00213	-1	10338060	1.31712
AB	5.39	-2.275	-19.88	0	1e-06	395.37	0	-1	10338061	4.84043
AB	7.56	-2.495	-18.89	0	1e-06	356.68	0	-1	10338062	5.63602
AB	2.81	-0.385	-4.34	0.00266	0.004733	18.81	0.00266	-1	10338064	1.30584
AB	2.94	-0.486	-5.44	0.00068	0.001464	29.61	0.00068	-1	10338065	1.40024
AB	2.86	-0.37	-4.15	0.00341	0.00586	17.24	0.00341	-1	10338066	1.29234
AB	2.82	-0.353	-3.72	0.00617	0.009863	13.85	0.00617	-1	10338067	1.27716
AB	3.88	0.588	3.11	0.01504	0.021561	9.65	0.01504	1	10338068	0.665133
AB	3.39	0.061	0.39	0.70985	0.734384	0.15	0.70985	0	10338069	0.958282
AB	2.93	-0.191	-0.81	0.44313	0.476575	0.65	0.44313	0	10338070	1.1413
AB	3.08	-0.398	-3.13	0.01453	0.02091	9.8	0.01453	-1	10338071	1.31773
AB	2.92	-0.352	-1.61	0.14745	0.171987	2.59	0.14745	0	10338072	1.27615
AB	3.51	-0.646	-4.13	0.00349	0.005988	17.09	0.00349	-1	10338073	1.56531
AB	7.02	0.455	4.22	0.00309	0.005386	17.85	0.00309	1	10338074	0.729386
AB	4.91	-0.144	-0.47	0.65349	0.681371	0.22	0.65349	0	10338075	1.10511
AB	5.65	0.795	3.2	0.01304	0.018986	10.26	0.01304	1	10338076	0.576514
AB	6.4	4.132	24.8	0	0	615.28	0	1	10338077	0.0570381
AB	3.51	0.873	3.41	0.00966	0.014623	11.61	0.00966	1	10338078	0.546045
AB	2.78	-0.358	-2.83	0.02293	0.031409	7.99	0.02293	-1	10338079	1.28182
AB	3.65	-0.662	-3.1	0.01515	0.021701	9.62	0.01515	-1	10338080	1.5827
AB	4.39	-0.288	-1.25	0.24725	0.277581	1.57	0.24725	0	10338081	1.22135
AB	4.18	2.223	14.81	0	5e-06	219.26	0	1	10338082	0.214165
AB	2.84	-0.058	-0.35	0.73313	0.756341	0.12	0.73313	0	10338083	1.04136
AB	3.74	-0.166	-0.94	0.37697	0.409994	0.88	0.37697	0	10338084	1.12162
AB	6.65	0.56	1.71	0.12614	0.149036	2.93	0.12614	0	10338085	0.678205
AB	4.34	0.938	3.5	0.0084	0.012935	12.28	0.0084	1	10338086	0.522031
AB	4.49	2.219	14.07	0	7e-06	198.01	0	1	10338087	0.21474
AB	2.77	0.307	2.38	0.04567	0.058752	5.65	0.04567	0	10338088	0.808072
AB	3.17	-0.251	-1.94	0.08968	0.10894	3.76	0.08968	0	10338089	1.19031
AB	3.61	-0.793	-3.01	0.01734	0.02448	9.07	0.01734	-1	10338090	1.73313
AB	3.72	-0.209	-1.29	0.2342	0.263814	1.66	0.2342	0	10338091	1.15581
AB	4.61	-1.22	-5.65	0.00053	0.001196	31.96	0.00053	-1	10338092	2.32906
AB	3.38	-0.602	-4.57	0.00196	0.003631	20.91	0.00196	-1	10338093	1.51801
AB	6.28	1.82	8.04	5e-05	0.000169	64.6	5e-05	1	10338094	0.283159
AB	7.02	3.796	21.81	0	1e-06	475.52	0	1	10338095	0.0719945
AB	3.99	-1.066	-5.29	0.00081	0.001705	27.99	0.00081	-1	10338096	2.09371
AB	3.18	-1.203	-1.84	0.10486	0.125715	3.37	0.10486	0	10338097	2.30156
AB	4.57	-2.023	-15.29	0	5e-06	233.64	0	-1	10338098	4.06397
AB	3.5	-0.041	-0.17	0.86793	0.880632	0.03	0.86793	0	10338099	1.02878
AB	2.57	0.055	0.55	0.59649	0.626835	0.3	0.59649	0	10338100	0.962345
AB	5.03	0.639	1.4	0.19885	0.226812	1.97	0.19885	0	10338101	0.642162
AB	2.47	0.115	1.07	0.3179	0.349865	1.14	0.3179	0	10338102	0.92325
AB	3.18	0.236	1.39	0.20374	0.231861	1.93	0.20374	0	10338103	0.848961
AB	6.67	-1.283	-9.42	2e-05	6.9e-05	88.69	2e-05	-1	10338104	2.4333
AB	3.45	0.828	2.31	0.05093	0.064912	5.32	0.05093	0	10338105	0.563194
AB	6.08	1.323	7.17	0.00011	0.000321	51.45	0.00011	1	10338106	0.399799
AB	4.44	-0.758	-4.51	0.00212	0.003886	20.35	0.00212	-1	10338107	1.69171
AB	3.31	-0.684	-2.73	0.02639	0.035684	7.47	0.02639	-1	10338108	1.60644
AB	4.28	3.561	33.93	0	0	1151.03	0	1	10338109	0.0847264
AB	3.11	-0.616	-5.05	0.00108	0.00219	25.47	0.00108	-1	10338110	1.53253
AB	7.52	1.441	10.79	1e-05	3.2e-05	116.46	1e-05	1	10338111	0.36839
AB	3.43	-0.801	-3.98	0.00432	0.007194	15.82	0.00432	-1	10338112	1.74209
AB	3.06	1.268	10.36	1e-05	4e-05	107.32	1e-05	1	10338113	0.415305
AB	3.14	0.194	1.26	0.24351	0.273644	1.59	0.24351	0	10338114	0.874391
AB	3.31	0.398	3.47	0.00888	0.013581	12.01	0.00888	1	10338115	0.75882
AB	5.84	2.684	7.28	0.0001	0.000294	53.06	0.0001	1	10338116	0.155577
AB	6.04	3.185	22.78	0	1e-06	518.72	0	1	10338117	0.109969
AB	2.65	0.009	0.06	0.95079	0.956068	0	0.95079	0	10338118	0.993902
AB	4.57	-1.15	-5.98	0.00037	0.00088	35.75	0.00037	-1	10338119	2.21839
AB	8.64	0.691	3.24	0.0123	0.018073	10.51	0.0123	1	10338120	0.619551
AB	3.02	0.26	1.86	0.10033	0.120691	3.48	0.10033	0	10338121	0.834996
AB	3.1	-0.611	-3.79	0.00558	0.009033	14.38	0.00558	-1	10338122	1.52733
AB	8.05	-0.095	-0.43	0.67707	0.703814	0.19	0.67707	0	10338123	1.0681
AB	4.06	0.322	2.22	0.05772	0.072799	4.95	0.05772	0	10338124	0.799695
AB	2.98	-0.007	-0.05	0.96472	0.968554	0	0.96472	0	10338125	1.00497
AB	2.72	-0.144	-1.18	0.27434	0.305745	1.38	0.27434	0	10338126	1.10483
AB	3.74	-1.3	-4.22	0.00309	0.005388	17.84	0.00309	-1	10338127	2.46275
AB	7.73	-3.178	-29.94	0	0	896.47	0	-1	10338128	9.05301
AB	5.49	-0.056	-0.59	0.57068	0.601698	0.35	0.57068	0	10338129	1.03927
AB	2.78	-0.03	-0.18	0.86434	0.877198	0.03	0.86434	0	10338130	1.02108
AB	3.03	-0.433	-4.33	0.00269	0.004777	18.74	0.00269	-1	10338131	1.35007
AB	2.44	-0.022	-0.19	0.85456	0.868529	0.04	0.85456	0	10338132	1.01531
AB	4.66	-0.273	-1.65	0.13941	0.163339	2.71	0.13941	0	10338133	1.2086
AB	7.68	-1.214	-5.91	0.0004	0.000942	34.88	0.0004	-1	10338134	2.32036
AB	4.97	0.361	1.27	0.24115	0.271128	1.61	0.24115	0	10338135	0.778864
AB	6.04	-1.084	-6.27	0.00027	0.000679	39.27	0.00027	-1	10338136	2.12023
AB	3.7	-0.094	-0.2	0.84387	0.858798	0.04	0.84387	0	10338137	1.06752
AB	6.22	1.367	10.23	1e-05	4.3e-05	104.73	1e-05	1	10338138	0.387715
AB	4.4	-1.009	-5.56	0.00059	0.001303	30.93	0.00059	-1	10338139	2.01252
AB	2.82	0.56	2.39	0.04498	0.057927	5.69	0.04498	0	10338140	0.678351
AB	4.22	-1.138	-4.74	0.00159	0.00303	22.46	0.00159	-1	10338141	2.20024
AB	5.07	-0.723	-4.7	0.00166	0.003152	22.1	0.00166	-1	10338142	1.65046
AB	2.42	-0.094	-1	0.34828	0.3808	1	0.34828	0	10338143	1.06728
AB	5.08	0.508	2.19	0.06049	0.075976	4.81	0.06049	0	10338144	0.703232
AB	4.42	0.115	0.4	0.69857	0.723795	0.16	0.69857	0	10338145	0.923678
AB	2.71	-0.082	-0.65	0.53417	0.566059	0.42	0.53417	0	10338146	1.05832
AB	10.21	-1.38	-10.23	1e-05	4.3e-05	104.72	1e-05	-1	10338147	2.60239
AB	3.51	1.544	5.51	0.00062	0.001366	30.4	0.00062	1	10338148	0.342918
AB	4.04	0.631	4.97	0.0012	0.00238	24.66	0.0012	1	10338149	0.645868
AB	6.22	1.445	6.34	0.00025	0.000637	40.21	0.00025	1	10338150	0.367388
AB	3.08	-0.07	-0.5	0.63395	0.662783	0.25	0.63395	0	10338151	1.04951
AB	3.81	-1.439	-5.89	0.00041	0.000959	34.65	0.00041	-1	10338152	2.71194
AB	2.81	-0.466	-1.92	0.09273	0.112333	3.67	0.09273	0	10338153	1.38135
AB	4.05	1.58	6.9	0.00014	0.000399	47.6	0.00014	1	10338154	0.334389
AB	4.61	3.653	34.66	0	0	1201.27	0	1	10338155	0.0794905
AB	2.69	0.231	1.76	0.11803	0.140239	3.09	0.11803	0	10338156	0.852217
AB	3.36	1.666	12.71	0	1.3e-05	161.45	0	1	10338157	0.315123
AB	3.02	-0.409	-3.22	0.0128	0.018676	10.34	0.0128	-1	10338158	1.32815
AB	3.03	0.087	0.58	0.57964	0.610437	0.33	0.57964	0	10338159	0.941182
AB	5.48	4.819	21.71	0	1e-06	471.45	0	1	10338160	0.0354351
AB	6.18	0.911	3.64	0.0069	0.010889	13.26	0.0069	1	10338161	0.531707
AB	4.34	1.144	3.44	0.00927	0.014103	11.81	0.00927	1	10338162	0.452615
AB	6.92	2.058	12.65	0	1.3e-05	159.99	0	1	10338163	0.240227
AB	4.52	1.069	3.45	0.00914	0.013931	11.87	0.00914	1	10338164	0.476544
AB	2.84	0.325	2.68	0.02853	0.038299	7.2	0.02853	1	10338165	0.798392
AB	7.97	-1.386	-6.62	0.00019	0.000501	43.83	0.00019	-1	10338166	2.61392
AB	2.34	-0.044	-0.38	0.71143	0.735767	0.15	0.71143	0	10338167	1.03071
AB	7.01	-0.661	-4.7	0.00166	0.003147	22.12	0.00166	-1	10338168	1.58145
AB	2.9	-0.104	-0.48	0.64669	0.674812	0.23	0.64669	0	10338169	1.07493
AB	2.66	0.292	2.05	0.07598	0.093619	4.19	0.07598	0	10338170	0.816678
AB	2.79	0.332	1.42	0.19441	0.222118	2.02	0.19441	0	10338171	0.794232
AB	5.27	-1.028	-7.75	6e-05	0.000208	60.04	6e-05	-1	10338172	2.03888
AB	4.65	0.269	1.73	0.12275	0.145412	3	0.12275	0	10338173	0.829732
AB	3.69	0.268	0.76	0.46901	0.502461	0.58	0.46901	0	10338174	0.830194
AB	2.52	-0.196	-1.16	0.28214	0.31366	1.34	0.28214	0	10338175	1.14568
AB	7.44	-0.298	-1.88	0.09834	0.118532	3.53	0.09834	0	10338176	1.22953
AB	2.99	0.78	6.34	0.00025	0.000636	40.22	0.00025	1	10338177	0.582426
AB	4.05	1.101	3.99	0.00424	0.007082	15.93	0.00424	1	10338178	0.466143
AB	6.29	6.101	42.47	0	0	1803.4	0	1	10338179	0.0145666
AB	6.64	3.553	15.75	0	4e-06	248.15	0	1	10338180	0.0851993
AB	2.75	-0.304	-1.39	0.20239	0.230504	1.94	0.20239	0	10338181	1.23466
AB	4.25	-0.973	-6.41	0.00023	0.000601	41.07	0.00023	-1	10338182	1.96286
AB	2.75	0.567	4.13	0.00351	0.006015	17.06	0.00351	1	10338183	0.675187
AB	3.62	0.884	4.08	0.00375	0.00637	16.65	0.00375	1	10338184	0.541735
AB	3.19	0.583	2.6	0.03217	0.042713	6.78	0.03217	1	10338185	0.667548
AB	4.91	0.845	5.62	0.00055	0.001236	31.56	0.00055	1	10338186	0.556556
AB	4.85	-0.971	-6.23	0.00028	0.000703	38.8	0.00028	-1	10338187	1.95964
AB	4.47	0.18	1.32	0.22423	0.253304	1.74	0.22423	0	10338188	0.882474
AB	3.36	-0.595	-3.97	0.00435	0.007243	15.78	0.00435	-1	10338189	1.51081
AB	3.74	0.751	5.02	0.00112	0.002253	25.18	0.00112	1	10338190	0.594006
AB	5.31	-1.565	-4.65	0.00177	0.003321	21.66	0.00177	-1	10338191	2.95814
AB	3.41	0.263	1.94	0.08888	0.108053	3.78	0.08888	0	10338192	0.833612
AB	4.31	1.415	8.41	4e-05	0.000132	70.65	4e-05	1	10338193	0.37498
AB	4.33	-1.769	-7.28	0.0001	0.000296	52.97	0.0001	-1	10338194	3.40785
AB	5.75	0.772	3.22	0.01274	0.018601	10.36	0.01274	1	10338195	0.585406
AB	7.51	4.147	24.68	0	0	608.91	0	1	10338196	0.0564395
AB	3.86	-0.706	-2.2	0.05997	0.075378	4.84	0.05997	0	10338197	1.63128
AB	2.85	0.51	4.74	0.00158	0.003013	22.51	0.00158	1	10338198	0.702302
AB	2.89	0.122	0.47	0.65416	0.68201	0.22	0.65416	0	10338199	0.918729
AB	2.72	0.388	2.48	0.03891	0.050757	6.15	0.03891	0	10338200	0.763958
AB	3.04	0.304	2.82	0.02331	0.031881	7.93	0.02331	1	10338201	0.810144
AB	6.15	-2.486	-20.23	0	1e-06	409.1	0	-1	10338202	5.60285
AB	5.79	-0.726	-2.38	0.04565	0.058739	5.65	0.04565	0	10338203	1.65459
AB	3.78	1.657	6.04	0.00035	0.000832	36.48	0.00035	1	10338204	0.317019
AB	4.91	2.299	4.78	0.00151	0.002907	22.82	0.00151	1	10338205	0.203202
AB	2.78	-0.495	-2.55	0.0352	0.046358	6.48	0.0352	-1	10338206	1.40919
AB	2.32	-0.034	-0.28	0.78916	0.808343	0.08	0.78916	0	10338207	1.02392
AB	3.98	0.642	3.13	0.0145	0.020865	9.81	0.0145	1	10338208	0.640942
AB	6.3	2.431	14.73	0	6e-06	217.12	0	1	10338209	0.185471
AB	5.01	-2.846	-21.98	0	1e-06	483.22	0	-1	10338210	7.19167
AB	3.78	0.95	7.95	5e-05	0.000181	63.13	5e-05	1	10338211	0.517568
AB	2.74	-0.42	-3.93	0.00462	0.007643	15.43	0.00462	-1	10338212	1.33838
AB	7.97	1.063	6.71	0.00017	0.000466	45.04	0.00017	1	10338213	0.478517
AB	6.64	-1.857	-15.36	0	5e-06	235.94	0	-1	10338214	3.62321
AB	3.05	-0.04	-0.26	0.80011	0.818459	0.07	0.80011	0	10338215	1.02831
AB	5.43	0.845	5.09	0.00102	0.002086	25.94	0.00102	1	10338216	0.556541
AB	6.65	-0.812	-2.72	0.02711	0.036572	7.38	0.02711	-1	10338217	1.75583
AB	4.02	-0.242	-1.25	0.24747	0.2778	1.56	0.24747	0	10338218	1.18299
AB	4.54	-0.29	-1.73	0.12272	0.145378	3	0.12272	0	10338219	1.22224
AB	3.72	0.407	2.23	0.05747	0.072525	4.96	0.05747	0	10338220	0.754205
AB	9.22	1.135	10.69	1e-05	3.3e-05	114.27	1e-05	1	10338221	0.455247
AB	2.71	-0.035	-0.34	0.73966	0.762473	0.12	0.73966	0	10338222	1.02448
AB	4.16	2.231	11.91	0	1.8e-05	141.77	0	1	10338223	0.212976
AB	5.32	2.599	13.98	0	7e-06	195.57	0	1	10338224	0.165056
AB	3.81	-1.907	-12.08	0	1.7e-05	146.01	0	-1	10338225	3.75066
AB	3.28	-0.478	-1.77	0.11568	0.137618	3.13	0.11568	0	10338226	1.39244
AB	4.17	-0.439	-3.28	0.01157	0.017122	10.78	0.01157	-1	10338227	1.35613
AB	6.39	2.484	11.21	0	2.6e-05	125.64	0	1	10338228	0.178701
AB	3.56	-0.338	-2.45	0.04066	0.052811	6.01	0.04066	0	10338229	1.2643
AB	2.55	-0.465	-3.5	0.00841	0.012955	12.27	0.00841	-1	10338230	1.38046
AB	5.2	3.381	25.23	0	0	636.69	0	1	10338231	0.0959837
AB	4.44	0.967	5.97	0.00038	0.00089	35.6	0.00038	1	10338232	0.511394
AB	3.19	-0.014	-0.09	0.93153	0.938528	0.01	0.93153	0	10338233	1.00949
AB	3.3	-0.003	-0.02	0.98593	0.987679	0	0.98593	0	10338234	1.00225
AB	3.55	-0.289	-2.36	0.04712	0.060436	5.55	0.04712	0	10338235	1.22206
AB	2.79	-0.361	-3.82	0.00534	0.008685	14.62	0.00534	-1	10338236	1.28402
AB	5.47	-1.239	-5.56	0.00059	0.001305	30.92	0.00059	-1	10338237	2.36
AB	2.92	0.513	3.61	0.0072	0.011297	13.05	0.0072	1	10338238	0.700978
AB	4.14	-0.192	-0.5	0.63105	0.660043	0.25	0.63105	0	10338239	1.14218
AB	3.03	0.632	4.02	0.00408	0.006844	16.16	0.00408	1	10338240	0.645108
AB	2.76	0.384	2.65	0.03011	0.040221	7.01	0.03011	1	10338241	0.766153
AB	3.09	0.098	0.42	0.68622	0.712223	0.18	0.68622	0	10338242	0.934549
AB	2.75	-0.383	-1.97	0.08522	0.104016	3.89	0.08522	0	10338243	1.30441
AB	6.86	2.675	10.09	1e-05	4.6e-05	101.78	1e-05	1	10338244	0.156628
AB	2.27	-0.08	-0.69	0.5127	0.545061	0.47	0.5127	0	10338245	1.05725
AB	3.21	-0.199	-1.51	0.1699	0.19609	2.29	0.1699	0	10338246	1.14813
AB	2.98	-0.692	-3.73	0.0061	0.009773	13.9	0.0061	-1	10338247	1.61594
AB	2.68	-0.109	-0.92	0.38655	0.419652	0.84	0.38655	0	10338248	1.07852
AB	4.05	1.52	13.27	0	1e-05	176.14	0	1	10338249	0.348692
AB	2.98	-0.363	-2.83	0.02285	0.031313	8	0.02285	-1	10338250	1.2862
AB	5.52	-0.142	-1.16	0.27953	0.311077	1.35	0.27953	0	10338251	1.10357
AB	2.63	-0.059	-0.43	0.67903	0.705642	0.18	0.67903	0	10338252	1.0415
AB	3.46	-0.725	-2.7	0.02786	0.037483	7.28	0.02786	-1	10338253	1.65302
AB	7.13	-1.259	-11.67	0	2e-05	136.11	0	-1	10338254	2.3937
AB	2.52	0.065	0.67	0.52366	0.555877	0.45	0.52366	0	10338255	0.956132
AB	3.32	1.774	13.38	0	1e-05	178.93	0	1	10338256	0.292308
AB	4.59	1.516	5.88	0.00041	0.000963	34.6	0.00041	1	10338257	0.349643
AB	5.56	3.529	14.85	0	5e-06	220.44	0	1	10338258	0.0866405
AB	2.64	-0.167	-1.12	0.29585	0.327666	1.26	0.29585	0	10338259	1.12256
AB	3.32	2.007	10.9	1e-05	3e-05	118.83	1e-05	1	10338260	0.248868
AB	3.03	0.328	1.32	0.22411	0.253179	1.74	0.22411	0	10338261	0.796424
AB	2.64	-0.454	-3.79	0.00557	0.00901	14.4	0.00557	-1	10338262	1.36952
AB	3.25	0.004	0.02	0.98528	0.987112	0	0.98528	0	10338263	0.997209
AB	2.61	-0.071	-0.78	0.46123	0.494776	0.6	0.46123	0	10338264	1.05076
AB	4.2	-0.53	-2.26	0.05455	0.069167	5.11	0.05455	0	10338265	1.44416
AB	2.45	0.054	0.34	0.74079	0.763551	0.12	0.74079	0	10338266	0.963556
AB	3.46	-0.069	-0.42	0.68921	0.714924	0.17	0.68921	0	10338267	1.04867
AB	3.5	-0.386	-1.49	0.1758	0.202348	2.22	0.1758	0	10338268	1.30687
AB	2.56	0.362	2.94	0.0194	0.027021	8.63	0.0194	1	10338269	0.778273
AB	2.86	-0.506	-4.88	0.00133	0.00261	23.8	0.00133	-1	10338270	1.4198
AB	2.84	0.199	1	0.34822	0.380742	1	0.34822	0	10338271	0.870899
AB	4.86	1.079	5.67	0.00052	0.001181	32.11	0.00052	1	10338272	0.473289
AB	4.25	0.305	2.58	0.0335	0.044294	6.65	0.0335	1	10338273	0.80969
AB	3.81	-0.96	-6.52	0.00021	0.000547	42.46	0.00021	-1	10338274	1.94566
AB	5.96	-2.511	-17.33	0	2e-06	300.46	0	-1	10338275	5.69932
AB	4.83	-0.913	-4.25	0.003	0.005257	18.03	0.003	-1	10338276	1.88296
AB	4.5	1.498	6.69	0.00018	0.000474	44.74	0.00018	1	10338277	0.354099
AB	2.52	0.212	1.26	0.24333	0.273466	1.59	0.24333	0	10338278	0.863207
AB	4.23	-1.486	-3.72	0.00614	0.009825	13.87	0.00614	-1	10338279	2.80191
AB	7.99	-1.187	-11.52	0	2.2e-05	132.73	0	-1	10338280	2.27685
AB	3.57	0.156	0.41	0.69552	0.720907	0.17	0.69552	0	10338281	0.897483
AB	7.35	-2.337	-17.34	0	2e-06	300.81	0	-1	10338282	5.0539
AB	6.47	3.572	14.83	0	5e-06	219.9	0	1	10338283	0.0840822
AB	3.54	-1.292	-7.42	9e-05	0.000265	55.08	9e-05	-1	10338284	2.44814
AB	3.62	-0.379	-2.99	0.01782	0.025092	8.96	0.01782	-1	10338285	1.3004
AB	4.61	3.624	23.94	0	0	573.02	0	1	10338286	0.0811311
AB	3.73	0.175	0.66	0.52865	0.560782	0.43	0.52865	0	10338287	0.886072
AB	3.23	0.569	3.3	0.01128	0.016734	10.9	0.01128	1	10338288	0.673964
AB	4.25	1.96	6.92	0.00014	0.000392	47.92	0.00014	1	10338289	0.256952
AB	4.04	2.255	13.88	0	8e-06	192.64	0	1	10338290	0.209438
AB	3.45	1.551	11	1e-05	2.8e-05	121.07	1e-05	1	10338291	0.341335
AB	8.46	-0.689	-3.18	0.01343	0.019494	10.13	0.01343	-1	10338292	1.61174
AB	3.71	-0.553	-3.14	0.01426	0.020556	9.87	0.01426	-1	10338293	1.46674
AB	6.95	-1.354	-12.6	0	1.3e-05	158.7	0	-1	10338294	2.55601
AB	4.84	2.493	9.21	2e-05	7.8e-05	84.88	2e-05	1	10338295	0.177677
AB	2.75	-0.122	-1.09	0.30785	0.339792	1.19	0.30785	0	10338296	1.08847
AB	5.24	0.186	1.14	0.28663	0.318284	1.31	0.28663	0	10338297	0.879288
AB	6.37	6.719	33.56	0	0	1126.51	0	1	10338298	0.0094937
AB	3.37	-0.657	-2.25	0.0555	0.070245	5.06	0.0555	0	10338299	1.57685
AB	3.55	-0.038	-0.34	0.74595	0.768292	0.11	0.74595	0	10338300	1.02672
AB	3.14	-0.051	-0.39	0.70424	0.729048	0.16	0.70424	0	10338301	1.03634
AB	2.76	0.44	2.9	0.02038	0.028251	8.43	0.02038	1	10338302	0.73716
AB	2.67	0.049	0.31	0.76175	0.782889	0.1	0.76175	0	10338303	0.966658
AB	2.97	-0.07	-0.29	0.7813	0.801201	0.08	0.7813	0	10338304	1.04992
AB	4.23	-1.46	-9.3	2e-05	7.4e-05	86.41	2e-05	-1	10338305	2.75198
AB	5.05	3.443	35.34	0	0	1249.05	0	1	10338306	0.0919232
AB	3.22	0.395	2.84	0.0226	0.031008	8.04	0.0226	1	10338307	0.760718
AB	3	-0.112	-0.74	0.48174	0.514939	0.55	0.48174	0	10338308	1.08063
AB	2.66	0.14	1	0.3456	0.37811	1.01	0.3456	0	10338309	0.907481
AB	4.17	-1.079	-2.98	0.01809	0.025419	8.9	0.01809	-1	10338310	2.11261
AB	7.25	-2.202	-24.22	0	0	586.49	0	-1	10338311	4.60022
AB	2.97	-0.275	-1.5	0.17416	0.200622	2.24	0.17416	0	10338312	1.21025
AB	2.77	0.35	2.58	0.03357	0.044384	6.64	0.03357	1	10338313	0.784396
AB	5.27	-1.34	-10.1	1e-05	4.6e-05	102.03	1e-05	-1	10338314	2.53111
AB	9.04	-2.86	-16.04	0	4e-06	257.25	0	-1	10338315	7.26228
AB	4.07	0.152	0.86	0.41414	0.447532	0.74	0.41414	0	10338316	0.900294
AB	6.42	4.745	28.65	0	0	820.86	0	1	10338317	0.0372831
AB	5.36	-0.03	-0.06	0.95057	0.955949	0	0.95057	0	10338318	1.02136
AB	3.4	-0.922	-6.5	0.00021	0.000553	42.3	0.00021	-1	10338319	1.89434
AB	4.33	-0.418	-1.02	0.33991	0.372409	1.03	0.33991	0	10338320	1.3357
AB	3.33	0.492	2.51	0.03698	0.048479	6.32	0.03698	1	10338321	0.710846
AB	5.4	1.285	7.56	8e-05	0.000238	57.17	8e-05	1	10338322	0.410373
AB	3.07	-0.388	-1.28	0.23907	0.268969	1.63	0.23907	0	10338323	1.30899
AB	4.31	-0.322	-1.86	0.10059	0.12098	3.47	0.10059	0	10338324	1.24997
AB	4.23	2.463	10.76	1e-05	3.2e-05	115.79	1e-05	1	10338325	0.181317
AB	5.03	-0.111	-0.45	0.66435	0.691708	0.2	0.66435	0	10338326	1.07983
AB	5.47	1.19	3.67	0.00665	0.010539	13.45	0.00665	1	10338327	0.438306
AB	2.32	-0.249	-2.3	0.05172	0.06585	5.27	0.05172	0	10338328	1.18799
AB	4.17	0.73	2.2	0.06032	0.075777	4.82	0.06032	0	10338329	0.602768
AB	3.68	2.132	11.12	0	2.7e-05	123.73	0	1	10338330	0.228123
AB	5.14	-1.258	-7.19	0.00011	0.000316	51.76	0.00011	-1	10338331	2.39145
AB	3.19	0.581	2.22	0.05847	0.073669	4.91	0.05847	0	10338332	0.668352
AB	3.36	-0.046	-0.38	0.71269	0.736964	0.15	0.71269	0	10338333	1.03275
AB	5.42	-0.849	-4.52	0.00209	0.003833	20.46	0.00209	-1	10338334	1.80137
AB	2.79	0.766	4.4	0.00245	0.0044	19.36	0.00245	1	10338335	0.58789
AB	3.4	1.191	5.13	0.00098	0.002007	26.33	0.00098	1	10338336	0.438092
AB	2.98	-0.982	-6.8	0.00016	0.000434	46.2	0.00016	-1	10338337	1.97538
AB	2.71	0.69	2.82	0.0231	0.03162	7.96	0.0231	1	10338338	0.619756
AB	7.98	2.492	12.1	0	1.7e-05	146.42	0	1	10338339	0.177738
AB	3.1	0.673	5.46	0.00066	0.001439	29.81	0.00066	1	10338340	0.627058
AB	4.48	-2.606	-10.59	1e-05	3.5e-05	112.13	1e-05	-1	10338341	6.08814
AB	3	-0.234	-1.77	0.11662	0.138671	3.12	0.11662	0	10338342	1.17572
AB	2.64	0.408	3.07	0.01578	0.022504	9.45	0.01578	1	10338343	0.753688
AB	6.57	5.619	59.12	0	0	3495.72	0	1	10338344	0.0203487
AB	2.68	0.215	1.3	0.23098	0.260404	1.69	0.23098	0	10338345	0.861725
AB	5.89	-0.716	-6.17	0.0003	0.000742	38.02	0.0003	-1	10338346	1.64286
AB	5.94	1.932	9.29	2e-05	7.4e-05	86.39	2e-05	1	10338347	0.262123
AB	4.88	1.481	5.35	0.00076	0.001609	28.61	0.00076	1	10338348	0.358127
AB	3.01	0.947	5.65	0.00053	0.001197	31.94	0.00053	1	10338349	0.518832
AB	5.73	-0.813	-4.67	0.00173	0.003269	21.79	0.00173	-1	10338350	1.75732
AB	3.5	-0.246	-1.52	0.16732	0.193354	2.32	0.16732	0	10338351	1.18608
AB	3.21	-1.213	-7.14	0.00011	0.000329	51.01	0.00011	-1	10338352	2.31882
AB	5.76	-0.167	-0.5	0.63259	0.661444	0.25	0.63259	0	10338353	1.12272
AB	5.18	2.824	14.33	0	7e-06	205.43	0	1	10338354	0.141248
AB	3.76	3.259	13.69	0	8e-06	187.51	0	1	10338355	0.104461
AB	5.99	-2.356	-14.35	0	6e-06	206.05	0	-1	10338356	5.11976
AB	3	-0.125	-1.32	0.22335	0.252392	1.75	0.22335	0	10338357	1.09058
AB	3.95	0.136	0.49	0.63839	0.667075	0.24	0.63839	0	10338358	0.9103
AB	3.27	0.076	0.42	0.68931	0.714991	0.17	0.68931	0	10338359	0.948521
AB	3.69	-0.553	-2.78	0.02445	0.033279	7.75	0.02445	-1	10338360	1.46701
AB	5.58	5.723	37.62	0	0	1415.4	0	1	10338361	0.0189309
AB	2.72	0.318	2.04	0.07654	0.094246	4.17	0.07654	0	10338362	0.802296
AB	4.02	1.449	5.66	0.00053	0.001191	32	0.00053	1	10338363	0.366168
AB	3.54	0.618	4.82	0.00144	0.002789	23.19	0.00144	1	10338364	0.651591
AB	2.38	-0.179	-1.11	0.30034	0.332205	1.23	0.30034	0	10338365	1.13202
AB	4.58	2.969	13.43	0	9e-06	180.39	0	1	10338366	0.127675
AB	3.72	-0.272	-1.02	0.33743	0.369837	1.04	0.33743	0	10338367	1.20785
AB	3.11	-0.576	-1.73	0.12299	0.145639	2.99	0.12299	0	10338368	1.49107
AB	3.37	-0.049	-0.43	0.68198	0.708354	0.18	0.68198	0	10338369	1.03427
AB	3.5	-0.302	-1.9	0.09524	0.115125	3.6	0.09524	0	10338370	1.23301
AB	5.65	1.247	3.6	0.00727	0.011406	12.99	0.00727	1	10338371	0.42128
AB	4.07	0.056	0.27	0.79176	0.810781	0.07	0.79176	0	10338372	0.961935
AB	5.47	-1.146	-3.63	0.00698	0.011003	13.2	0.00698	-1	10338373	2.21271
AB	5.84	-2.005	-7.79	6e-05	0.000202	60.66	6e-05	-1	10338374	4.01525
AB	3.36	0.4	1.55	0.16117	0.186704	2.4	0.16117	0	10338375	0.757705
AB	3.43	1.39	10.06	1e-05	4.7e-05	101.29	1e-05	1	10338376	0.381633
AB	2.81	0.341	2.38	0.04577	0.058863	5.64	0.04577	0	10338377	0.789259
AB	3.03	-0.211	-1.16	0.27954	0.311082	1.35	0.27954	0	10338378	1.15746
AB	2.91	0.523	3.8	0.0055	0.008918	14.46	0.0055	1	10338379	0.696151
AB	5.66	3.085	20.93	0	1e-06	438.01	0	1	10338380	0.117874
AB	2.52	0.082	0.77	0.46666	0.500123	0.59	0.46666	0	10338381	0.944499
AB	2.86	-0.232	-1.81	0.10817	0.129384	3.29	0.10817	0	10338382	1.17464
AB	5.04	2.192	8.22	4e-05	0.000149	67.62	4e-05	1	10338383	0.218866
AB	3.42	1.656	8.33	4e-05	0.000139	69.31	4e-05	1	10338384	0.317218
AB	6.28	0.988	5.81	0.00045	0.00103	33.76	0.00045	1	10338385	0.504117
AB	2.54	-0.015	-0.17	0.87266	0.885209	0.03	0.87266	0	10338386	1.01076
AB	4.66	3.619	19.52	0	1e-06	381.14	0	1	10338387	0.0814035
AB	3	-0.125	-0.86	0.41763	0.45108	0.73	0.41763	0	10338388	1.09084
AB	3.07	0.261	2.57	0.03414	0.045081	6.58	0.03414	1	10338389	0.834681
AB	3.04	-0.318	-1.59	0.15175	0.176628	2.53	0.15175	0	10338390	1.24628
AB	3.58	0.38	2.43	0.04174	0.054079	5.93	0.04174	0	10338391	0.768484
AB	3.22	0.953	8.53	3e-05	0.000121	72.71	3e-05	1	10338392	0.5167
AB	5.05	0.312	1.28	0.23848	0.268318	1.63	0.23848	0	10338393	0.805528
AB	6.68	4.414	13.46	0	9e-06	181.27	0	1	10338394	0.0469161
AB	6.52	0.241	1.4	0.19969	0.227671	1.96	0.19969	0	10338395	0.846432
AB	8.18	-3.127	-29.57	0	0	874.53	0	-1	10338396	8.73415
AB	2.54	0.161	0.9	0.39576	0.429037	0.81	0.39576	0	10338397	0.894714
AB	7.01	2.296	7.17	0.00011	0.000322	51.4	0.00011	1	10338398	0.20368
AB	5.47	4.303	33.28	0	0	1107.37	0	1	10338399	0.0506681
AB	4.78	0.678	2.08	0.07252	0.089712	4.31	0.07252	0	10338400	0.625108
AB	2.69	-0.263	-1.84	0.10435	0.125125	3.38	0.10435	0	10338401	1.19963
AB	3.26	-0.016	-0.09	0.93176	0.938728	0.01	0.93176	0	10338402	1.01149
AB	6.13	-2.017	-14.68	0	6e-06	215.38	0	-1	10338403	4.04852
AB	6.61	-0.813	-5.08	0.00105	0.002125	25.76	0.00105	-1	10338404	1.75637
AB	2.77	0.172	1.16	0.27878	0.310278	1.36	0.27878	0	10338405	0.887712
AB	3.76	2.1	7.2	0.00011	0.000314	51.87	0.00011	1	10338406	0.233243
AB	4.66	-1.78	-12.61	0	1.3e-05	159.05	0	-1	10338407	3.43454
AB	4.62	-1.556	-6.95	0.00014	0.000384	48.3	0.00014	-1	10338408	2.94057
AB	3.99	-1.124	-3.57	0.00769	0.011963	12.72	0.00769	-1	10338409	2.17965
AB	3.82	-0.926	-2.8	0.02373	0.0324	7.86	0.02373	-1	10338410	1.89972
AB	8.65	1.177	7.19	0.00011	0.000316	51.75	0.00011	1	10338411	0.44242
AB	3.66	-0.762	-4.64	0.0018	0.003372	21.53	0.0018	-1	10338412	1.69601
AB	2.99	0.62	4.12	0.00355	0.006079	16.98	0.00355	1	10338413	0.650745
AB	4.57	0.572	2.11	0.06891	0.085673	4.45	0.06891	0	10338414	0.672462
AB	2.92	0.115	1.1	0.30582	0.337722	1.2	0.30582	0	10338415	0.923481
AB	3.14	-0.073	-0.53	0.60935	0.639121	0.28	0.60935	0	10338416	1.05209
AB	4.3	2.503	6.67	0.00018	0.000483	44.45	0.00018	1	10338417	0.176457
AB	3.27	0.225	1.26	0.24404	0.274228	1.59	0.24404	0	10338418	0.855478
AB	3.98	2.355	15.6	0	4e-06	243.48	0	1	10338419	0.195454
AB	4.07	3.234	23.35	0	0	545.27	0	1	10338420	0.106265
AB	6.5	0.29	1.97	0.08497	0.103728	3.89	0.08497	0	10338421	0.818009
AB	3.87	-0.177	-1.2	0.26431	0.29528	1.45	0.26431	0	10338422	1.13075
AB	3.38	1.281	6.17	0.0003	0.00074	38.06	0.0003	1	10338423	0.411546
AB	5.87	2.99	9.98	1e-05	4.9e-05	99.56	1e-05	1	10338424	0.125895
AB	6.38	3.493	18.92	0	1e-06	358.1	0	1	10338425	0.0887964
AB	2.79	0.309	2.76	0.02525	0.03427	7.63	0.02525	1	10338426	0.807217
AB	3.12	-0.214	-1.42	0.19304	0.22065	2.03	0.19304	0	10338427	1.15988
AB	2.57	0.139	0.76	0.47036	0.503797	0.58	0.47036	0	10338428	0.908135
AB	5.63	-2.622	-9.13	2e-05	8.2e-05	83.4	2e-05	-1	10338429	6.15614
AB	3.02	-0.73	-2.82	0.02303	0.031537	7.97	0.02303	-1	10338430	1.6581
AB	4.74	3.832	24.63	0	0	606.55	0	1	10338431	0.0702399
AB	3.09	0.38	2.27	0.05398	0.068498	5.14	0.05398	0	10338432	0.768491
AB	7.9	2.833	19.49	0	1e-06	379.76	0	1	10338433	0.140323
AB	5.41	2.077	15.91	0	4e-06	253.04	0	1	10338434	0.236933
AB	2.37	-0.065	-0.47	0.6495	0.677538	0.22	0.6495	0	10338435	1.04617
AB	2.37	-0.003	-0.03	0.97478	0.977635	0	0.97478	0	10338436	1.00235
AB	6.09	6.147	30.66	0	0	940.24	0	1	10338437	0.0141083
AB	2.65	-0.025	-0.16	0.87618	0.888501	0.03	0.87618	0	10338438	1.01742
AB	3.75	-1.15	-6.52	0.00021	0.000547	42.45	0.00021	-1	10338439	2.21886
AB	3.56	-0.809	-2.74	0.02609	0.035313	7.51	0.02609	-1	10338440	1.75181
AB	3.75	0.159	0.97	0.36314	0.396015	0.93	0.36314	0	10338441	0.895639
AB	4.65	-0.692	-3.85	0.00513	0.008379	14.84	0.00513	-1	10338442	1.61585
AB	2.7	0.212	1.14	0.28891	0.320661	1.3	0.28891	0	10338443	0.863202
AB	3.07	-0.411	-2.31	0.05051	0.064406	5.34	0.05051	0	10338444	1.32982
AB	2.55	0.335	2.86	0.02193	0.030182	8.15	0.02193	1	10338445	0.792572
AB	6.25	2.341	4.94	0.00124	0.00245	24.39	0.00124	1	10338446	0.197368
AB	3.53	-0.026	-0.11	0.91495	0.923517	0.01	0.91495	0	10338447	1.01786
AB	2.73	-0.451	-2.44	0.04146	0.053751	5.95	0.04146	0	10338448	1.36668
AB	3.96	-1.206	-4.75	0.00156	0.002986	22.59	0.00156	-1	10338449	2.30667
AB	2.96	-0.701	-4.16	0.00339	0.005832	17.27	0.00339	-1	10338450	1.62565
AB	2.65	-0.049	-0.27	0.79516	0.814001	0.07	0.79516	0	10338451	1.03434
AB	2.71	0.14	0.9	0.39654	0.429845	0.8	0.39654	0	10338452	0.907657
AB	5.87	-2.539	-10.84	1e-05	3.1e-05	117.44	1e-05	-1	10338453	5.81339
AB	2.8	-0.018	-0.12	0.90427	0.91383	0.02	0.90427	0	10338454	1.01271
AB	3.68	0.479	3.65	0.0068	0.010751	13.33	0.0068	1	10338455	0.71758
AB	4.43	-1.792	-4.75	0.00155	0.002978	22.61	0.00155	-1	10338456	3.46254
AB	5.85	-0.804	-4.73	0.00161	0.00307	22.34	0.00161	-1	10338457	1.74605
AB	5.07	0.703	3.15	0.01415	0.020408	9.91	0.01415	1	10338458	0.614491
AB	2.95	-0.373	-1.4	0.19878	0.226751	1.97	0.19878	0	10338459	1.29547
AB	6.43	1.194	3.93	0.00462	0.007642	15.43	0.00462	1	10338460	0.43724
AB	4.48	-1.383	-4.69	0.00169	0.003208	21.96	0.00169	-1	10338461	2.60862
AB	2.69	0.281	1.47	0.18107	0.208001	2.16	0.18107	0	10338462	0.82278
AB	6.17	4.746	10.95	1e-05	2.9e-05	119.84	1e-05	1	10338463	0.037259
AB	3.52	0.397	1.67	0.13481	0.158385	2.78	0.13481	0	10338464	0.759444
AB	3.47	0.174	1.23	0.25533	0.28595	1.51	0.25533	0	10338465	0.886527
AB	4.58	3.601	19.29	0	1e-06	372.1	0	1	10338466	0.0824177
AB	3.99	1.874	14.82	0	5e-06	219.5	0	1	10338467	0.272894
AB	4.29	1.324	9.89	1e-05	5.2e-05	97.87	1e-05	1	10338468	0.399425
AB	2.48	-0.244	-1.56	0.15785	0.183172	2.44	0.15785	0	10338469	1.18439
AB	4.46	0.519	1.79	0.11178	0.13335	3.22	0.11178	0	10338470	0.698057
AB	6.59	7.615	84.47	0	0	7134.68	0	1	10338471	0.00510052
AB	7.92	6.44	23.6	0	0	556.95	0	1	10338472	0.011521
AB	3.28	1.003	5.53	0.00061	0.001346	30.56	0.00061	1	10338473	0.498991
AB	7.21	0.554	2.46	0.04014	0.052196	6.05	0.04014	0	10338474	0.681328
AB	6.55	1.113	9.94	1e-05	5e-05	98.88	1e-05	1	10338475	0.462252
AB	2.95	0.409	4.18	0.00327	0.00566	17.49	0.00327	1	10338476	0.753292
AB	5.08	-1.141	-11.61	0	2.1e-05	134.75	0	-1	10338477	2.20557
AB	2.88	0.727	5.43	0.00069	0.001482	29.49	0.00069	1	10338478	0.60404
AB	2.65	-0.528	-3.56	0.00778	0.012086	12.66	0.00778	-1	10338479	1.44194
AB	3.68	0.85	5.71	0.0005	0.001135	32.59	0.0005	1	10338480	0.554941
AB	3.51	-0.112	-0.73	0.48949	0.522338	0.53	0.48949	0	10338481	1.08104
AB	6.58	2.924	15.8	0	4e-06	249.51	0	1	10338482	0.131799
AB	4.9	-0.751	-4.3	0.00279	0.004932	18.5	0.00279	-1	10338483	1.68311
AB	3.67	2.466	18.62	0	2e-06	346.71	0	1	10338484	0.181032
AB	2.49	-0.291	-2.06	0.07416	0.091575	4.25	0.07416	0	10338485	1.22313
AB	3.48	0.735	4.85	0.00137	0.002681	23.55	0.00137	1	10338486	0.600733
AB	4.19	1.13	4.45	0.00231	0.004184	19.76	0.00231	1	10338487	0.456831
AB	5.93	0.051	0.21	0.8362	0.851896	0.05	0.8362	0	10338488	0.965424
AB	3.04	0.29	1.18	0.27406	0.305475	1.38	0.27406	0	10338489	0.817985
AB	3.26	-0.34	-2.84	0.02242	0.030772	8.07	0.02242	-1	10338490	1.2661
AB	6.89	-2.288	-15.63	0	4e-06	244.41	0	-1	10338491	4.88497
AB	3.68	0.143	0.54	0.60651	0.636381	0.29	0.60651	0	10338492	0.905852
AB	4.96	2.042	10.57	1e-05	3.6e-05	111.75	1e-05	1	10338493	0.242853
AB	4.4	1.033	2.92	0.02003	0.027816	8.5	0.02003	1	10338494	0.488852
AB	5.41	-0.5	-2.42	0.04249	0.054977	5.87	0.04249	0	10338495	1.4146
AB	6.41	5.771	37.04	0	0	1371.73	0	1	10338496	0.0183124
AB	3.5	-1.185	-5.21	0.00089	0.001855	27.11	0.00089	-1	10338497	2.27364
AB	6.83	2.217	3.39	0.00984	0.014867	11.53	0.00984	1	10338498	0.215045
AB	2.44	0.209	2.3	0.05161	0.06571	5.28	0.05161	0	10338499	0.864962
AB	3.07	-0.359	-3.52	0.00821	0.012685	12.39	0.00821	-1	10338500	1.28226
AB	3.61	0.225	1.79	0.11163	0.133193	3.22	0.11163	0	10338501	0.855346
AB	3.15	1.233	6.74	0.00017	0.000454	45.46	0.00017	1	10338502	0.425477
AB	2.46	-0.153	-1.01	0.3428	0.375308	1.02	0.3428	0	10338503	1.11194
AB	10.8	0.99	6.35	0.00025	0.000631	40.33	0.00025	1	10338504	0.503589
AB	5.64	-0.365	-1.56	0.15936	0.184804	2.42	0.15936	0	10338505	1.2883
AB	4.26	-0.545	-3.64	0.00694	0.010936	13.24	0.00694	-1	10338506	1.45945
AB	4.39	0.364	2.27	0.0541	0.068628	5.14	0.0541	0	10338507	0.77725
AB	3.1	-0.391	-2.28	0.0534	0.067819	5.18	0.0534	0	10338508	1.31096
AB	5.01	2.249	11.53	0	2.2e-05	133.05	0	1	10338509	0.210373
AB	7.22	-0.608	-3.5	0.00848	0.01305	12.23	0.00848	-1	10338510	1.52442
AB	4.69	0.168	0.63	0.54946	0.581069	0.39	0.54946	0	10338511	0.890146
AB	4.38	1.428	5.4	0.00071	0.001534	29.13	0.00071	1	10338512	0.37153
AB	5.67	-3.13	-16.67	0	3e-06	277.97	0	-1	10338513	8.75238
AB	5.98	4.221	16.39	0	3e-06	268.72	0	1	10338514	0.0536362
AB	6.56	2.467	15.54	0	4e-06	241.38	0	1	10338515	0.180817
AB	3.42	-0.671	-3.56	0.00775	0.012048	12.68	0.00775	-1	10338516	1.59167
AB	5.8	-1.71	-7.07	0.00012	0.000347	50.03	0.00012	-1	10338517	3.27055
AB	4.4	-0.21	-1.53	0.16657	0.192527	2.33	0.16657	0	10338518	1.15642
AB	4.23	3.117	21.12	0	1e-06	445.96	0	1	10338519	0.11526
AB	5.71	0.188	0.46	0.65575	0.683507	0.21	0.65575	0	10338520	0.877765
AB	4.25	-1.157	-7.97	5e-05	0.000177	63.6	5e-05	-1	10338521	2.22933
AB	6.71	6.121	18.16	0	2e-06	329.64	0	1	10338522	0.0143687
AB	4.42	1.356	9.16	2e-05	8.1e-05	83.93	2e-05	1	10338523	0.390539
AB	5.91	3.39	13.09	0	1.1e-05	171.36	0	1	10338524	0.0954008
AB	4.55	3.136	12.24	0	1.6e-05	149.87	0	1	10338525	0.113726
AB	2.35	-0.067	-0.54	0.60474	0.634736	0.29	0.60474	0	10338526	1.04774
AB	3.1	1.286	3.17	0.01372	0.019855	10.04	0.01372	1	10338527	0.410111
AB	6	0.611	4.09	0.00369	0.006278	16.75	0.00369	1	10338528	0.654824
AB	11.18	-1.87	-19.52	0	1e-06	380.9	0	-1	10338529	3.65599
AB	6.56	7.892	69.2	0	0	4788.05	0	1	10338530	0.00420954
AB	5.49	1.44	5.45	0.00067	0.001448	29.74	0.00067	1	10338531	0.368482
AB	4.08	-1.467	-6.33	0.00025	0.000642	40.08	0.00025	-1	10338532	2.76489
AB	4.44	-0.619	-2.06	0.07418	0.091594	4.25	0.07418	0	10338533	1.53568
AB	4.65	-1.889	-11.81	0	1.9e-05	139.4	0	-1	10338534	3.70282
AB	4.94	3.542	9.08	2e-05	8.5e-05	82.47	2e-05	1	10338535	0.0858727
AB	2.9	0.128	0.88	0.40493	0.43842	0.78	0.40493	0	10338536	0.915374
AB	3.08	0.206	1.92	0.0917	0.111193	3.7	0.0917	0	10338537	0.866731
AB	2.46	0.131	0.81	0.44246	0.475934	0.65	0.44246	0	10338538	0.912967
AB	2.71	-0.279	-3.11	0.01498	0.021486	9.67	0.01498	-1	10338539	1.21356
AB	7.16	4.171	27.49	0	0	755.49	0	1	10338540	0.0555259
AB	5.19	-1.215	-3.07	0.01584	0.022567	9.44	0.01584	-1	10338541	2.32087
AB	4.33	1.662	5.2	0.0009	0.001862	27.08	0.0009	1	10338542	0.316048
AB	3.07	-0.71	-6.19	0.00029	0.000727	38.32	0.00029	-1	10338543	1.63605
AB	2.52	-0.105	-1.08	0.31201	0.343954	1.17	0.31201	0	10338544	1.07516
AB	4.55	0.633	3.67	0.00659	0.010455	13.5	0.00659	1	10338545	0.644947
AB	3.3	-0.679	-3.28	0.01157	0.017116	10.79	0.01157	-1	10338546	1.60153
AB	2.89	-0.445	-2.59	0.03275	0.043402	6.72	0.03275	-1	10338547	1.36139
AB	2.5	0.112	0.86	0.41609	0.449514	0.74	0.41609	0	10338548	0.925586
AB	2.57	0.434	4.1	0.00365	0.006219	16.82	0.00365	1	10338549	0.740325
AB	2.93	-0.145	-0.8	0.44657	0.480021	0.64	0.44657	0	10338550	1.10591
AB	3.49	-0.935	-5.53	0.00061	0.001342	30.6	0.00061	-1	10338551	1.91192
AB	7.33	-2.822	-8.73	3e-05	0.000106	76.25	3e-05	-1	10338552	7.07132
AB	3.83	-0.928	-1.57	0.15698	0.182239	2.45	0.15698	0	10338553	1.90273
AB	2.84	0.306	1.59	0.15185	0.176727	2.52	0.15185	0	10338554	0.808927
AB	3.13	-1.055	-4.69	0.00168	0.003184	22.02	0.00168	-1	10338555	2.07813
AB	6.51	1.731	3.17	0.01379	0.019942	10.02	0.01379	1	10338556	0.301234
AB	5.16	0.077	0.35	0.73731	0.760276	0.12	0.73731	0	10338557	0.948297
AB	6.5	5.392	18.43	0	2e-06	339.51	0	1	10338558	0.0238118
AB	3.73	-0.769	-3.16	0.01398	0.020201	9.96	0.01398	-1	10338559	1.70426
AB	2.9	0.799	7.56	8e-05	0.000238	57.17	8e-05	1	10338560	0.574587
AB	7.41	-2.215	-18.98	0	1e-06	360.33	0	-1	10338561	4.6433
AB	2.58	-0.083	-0.88	0.40394	0.437438	0.78	0.40394	0	10338562	1.05894
AB	3.39	-0.802	-2.35	0.04725	0.060585	5.54	0.04725	0	10338563	1.74303
AB	2.75	-0.391	-1.69	0.13125	0.154577	2.84	0.13125	0	10338564	1.31139
AB	4.81	1.064	4.76	0.00155	0.002977	22.61	0.00155	1	10338565	0.478199
AB	5.18	-2.315	-8.35	4e-05	0.000136	69.76	4e-05	-1	10338566	4.97713
AB	7.11	3.679	17.22	0	2e-06	296.36	0	1	10338567	0.0781003
AB	3.93	0.014	0.13	0.89761	0.9079	0.02	0.89761	0	10338568	0.990461
AB	2.92	-0.478	-3.39	0.00992	0.014973	11.49	0.00992	-1	10338569	1.39279
AB	4.51	0.737	6.19	0.0003	0.000728	38.29	0.0003	1	10338570	0.600063
AB	4.75	-0.791	-3.34	0.01074	0.016038	11.12	0.01074	-1	10338571	1.73036
AB	3.26	1.003	6.47	0.00022	0.000571	41.8	0.00022	1	10338572	0.498844
AB	3.67	-1.407	-5.72	0.0005	0.001128	32.67	0.0005	-1	10338573	2.65162
AB	5.19	-0.212	-1.66	0.13565	0.159336	2.77	0.13565	0	10338574	1.15807
AB	2.92	0.075	0.49	0.63942	0.668021	0.24	0.63942	0	10338575	0.949411
AB	3.32	1.191	9.67	1e-05	5.9e-05	93.52	1e-05	1	10338576	0.438117
AB	3.5	-0.167	-1.22	0.25844	0.289143	1.49	0.25844	0	10338577	1.12246
AB	9.74	-0.083	-0.67	0.52519	0.557374	0.44	0.52519	0	10338578	1.05929
AB	2.79	-0.514	-3.57	0.00764	0.011893	12.75	0.00764	-1	10338579	1.42839
AB	4.08	-0.463	-1.94	0.08984	0.109104	3.75	0.08984	0	10338580	1.37837
AB	4.25	2.075	9.28	2e-05	7.5e-05	86.05	2e-05	1	10338581	0.237364
AB	3.14	-0.319	-2.87	0.0215	0.029629	8.23	0.0215	-1	10338582	1.24778
AB	2.51	-0.304	-2.99	0.01803	0.025341	8.91	0.01803	-1	10338583	1.23483
AB	3.82	-1.271	-3.39	0.00986	0.014884	11.52	0.00986	-1	10338584	2.41352
AB	7.5	6.855	50.93	0	0	2593.62	0	1	10338585	0.00863885
AB	3.37	0.189	0.94	0.37695	0.409981	0.88	0.37695	0	10338586	0.87706
AB	5.68	0.133	1.12	0.29488	0.326694	1.26	0.29488	0	10338587	0.911771
AB	4.4	-1.819	-10.9	1e-05	3e-05	118.82	1e-05	-1	10338588	3.52919
AB	2.56	0.033	0.33	0.75198	0.773944	0.11	0.75198	0	10338589	0.97714
AB	3.13	0.359	2.86	0.02176	0.029953	8.18	0.02176	1	10338590	0.77996
AB	4.64	-1.64	-7.99	5e-05	0.000176	63.77	5e-05	-1	10338591	3.11747
AB	2.29	-0.137	-1.11	0.29937	0.331187	1.24	0.29937	0	10338592	1.09998
AB	2.95	-0.344	-3.16	0.01387	0.020058	9.99	0.01387	-1	10338593	1.26964
AB	4.24	-0.628	-4.24	0.00305	0.005318	17.94	0.00305	-1	10338594	1.54509
AB	4.56	-0.025	-0.11	0.91492	0.923517	0.01	0.91492	0	10338595	1.01762
AB	2.77	0.178	0.75	0.47352	0.50694	0.57	0.47352	0	10338596	0.884008
AB	2.69	0.192	1.66	0.13753	0.161344	2.74	0.13753	0	10338597	0.87564
AB	2.74	0.334	3.09	0.01545	0.022088	9.54	0.01545	1	10338598	0.793093
AB	2.78	0.347	2.31	0.05024	0.064082	5.36	0.05024	0	10338599	0.786298
AB	4.11	0.198	0.7	0.50613	0.538571	0.49	0.50613	0	10338600	0.871932
AB	6.58	-0.139	-0.85	0.42209	0.455451	0.72	0.42209	0	10338601	1.10138
AB	2.84	0.336	1.57	0.15538	0.180529	2.48	0.15538	0	10338602	0.792187
AB	5.33	-0.989	-6.58	0.0002	0.000519	43.29	0.0002	-1	10338603	1.98419
AB	9.97	-1.557	-7.23	0.0001	0.000308	52.25	0.0001	-1	10338604	2.94159
AB	7.01	-1.342	-6.11	0.00032	0.00078	37.35	0.00032	-1	10338605	2.53524
AB	4.75	-1.256	-6.89	0.00014	0.000401	47.52	0.00014	-1	10338606	2.38762
AB	4.87	-0.764	-3.48	0.00869	0.013331	12.12	0.00869	-1	10338607	1.69851
AB	3.78	-0.395	-1.45	0.18691	0.214238	2.09	0.18691	0	10338608	1.31538
AB	2.66	-0.354	-2.37	0.04639	0.059585	5.6	0.04639	0	10338609	1.27819
AB	3.83	1.03	4.06	0.00385	0.006521	16.49	0.00385	1	10338610	0.489648
AB	2.69	-0.272	-1.16	0.28041	0.311907	1.35	0.28041	0	10338611	1.20742
AB	3.1	-0.172	-1.24	0.25055	0.280944	1.54	0.25055	0	10338612	1.12631
AB	3.18	-0.125	-0.77	0.46165	0.495204	0.6	0.46165	0	10338613	1.09033
AB	2.82	0.624	3.43	0.00937	0.014237	11.76	0.00937	1	10338614	0.648873
AB	5.82	-0.624	-4.29	0.00284	0.005007	18.39	0.00284	-1	10338615	1.54095
AB	4.63	0.618	3.05	0.01636	0.023235	9.3	0.01636	1	10338616	0.651534
AB	3.25	-0.179	-1.38	0.20712	0.235416	1.89	0.20712	0	10338617	1.13227
AB	3.39	0.8	4.14	0.00345	0.00592	17.17	0.00345	1	10338618	0.574265
AB	6.01	5.005	44	0	0	1935.77	0	1	10338619	0.0311354
AB	2.81	0.607	5.11	0.00101	0.002055	26.1	0.00101	1	10338620	0.656503
AB	2.8	-0.132	-1.01	0.34245	0.37499	1.02	0.34245	0	10338621	1.09544
AB	3.03	-0.386	-1.47	0.18039	0.207267	2.17	0.18039	0	10338622	1.30671
AB	3.55	-0.707	-2.91	0.02006	0.027849	8.5	0.02006	-1	10338623	1.63204
AB	3.88	0.407	2.9	0.0204	0.028274	8.43	0.0204	1	10338624	0.754271
AB	4.11	2.301	19.07	0	1e-06	363.59	0	1	10338625	0.202923
AB	3.33	-0.172	-0.56	0.59018	0.620634	0.32	0.59018	0	10338626	1.12699
AB	6.01	3.594	14.22	0	7e-06	202.3	0	1	10338627	0.0828322
AB	3.33	-0.511	-1.82	0.1071	0.128179	3.32	0.1071	0	10338628	1.4247
AB	3.15	-0.672	-4.04	0.00399	0.006715	16.29	0.00399	-1	10338629	1.59308
AB	2.45	-0.046	-0.34	0.74093	0.76368	0.12	0.74093	0	10338630	1.03234
AB	3.56	-0.01	-0.04	0.9717	0.974822	0	0.9717	0	10338631	1.0068
AB	2.85	0.077	0.72	0.49111	0.523926	0.52	0.49111	0	10338632	0.948154
AB	4.63	1.934	6.27	0.00027	0.000676	39.34	0.00027	1	10338633	0.261762
AB	2.94	0.074	0.33	0.75028	0.772347	0.11	0.75028	0	10338634	0.949869
AB	3.7	0.225	1.29	0.23292	0.262423	1.67	0.23292	0	10338635	0.855612
AB	2.57	-0.107	-1.02	0.339	0.371486	1.04	0.339	0	10338636	1.07711
AB	5.06	-0.741	-5.18	0.00092	0.001909	26.83	0.00092	-1	10338637	1.67181
AB	3.79	-0.124	-0.67	0.52464	0.556818	0.44	0.52464	0	10338638	1.09002
AB	3.83	-0.225	-1.08	0.31201	0.343954	1.17	0.31201	0	10338639	1.16844
AB	2.5	-0.161	-1.16	0.28195	0.313478	1.34	0.28195	0	10338640	1.11838
AB	4.45	0.543	2.81	0.02363	0.03228	7.88	0.02363	1	10338641	0.686404
AB	6.52	-2.108	-8.47	3e-05	0.000126	71.8	3e-05	-1	10338642	4.31148
AB	2.99	0.414	2.81	0.02351	0.032125	7.9	0.02351	1	10338643	0.750543
AB	4.98	0.398	2.96	0.01874	0.02623	8.76	0.01874	1	10338644	0.758651
AB	3.83	-0.764	-3.18	0.01341	0.019469	10.14	0.01341	-1	10338645	1.6981
AB	4.61	-0.228	-0.49	0.63652	0.665323	0.24	0.63652	0	10338646	1.17143
AB	3.06	0.335	1.68	0.1321	0.155508	2.83	0.1321	0	10338647	0.792865
AB	4.23	-0.314	-1.6	0.14979	0.174497	2.55	0.14979	0	10338648	1.24327
AB	2.46	0.05	0.5	0.63032	0.659343	0.25	0.63032	0	10338649	0.966062
AB	4.2	0.147	0.61	0.55773	0.589284	0.38	0.55773	0	10338650	0.903018
AB	6.78	-0.056	-0.33	0.74683	0.769136	0.11	0.74683	0	10338651	1.0393
AB	3.09	-0.083	-0.32	0.75409	0.775818	0.11	0.75409	0	10338652	1.05889
AB	3.33	0.257	1.71	0.12729	0.150249	2.91	0.12729	0	10338653	0.836949
AB	5.16	2.425	11.34	0	2.4e-05	128.66	0	1	10338654	0.186219
AB	2.73	0.05	0.31	0.76599	0.786907	0.1	0.76599	0	10338655	0.965615
AB	4.49	1.759	4.62	0.00184	0.003438	21.37	0.00184	1	10338656	0.295353
AB	5.23	-0.897	-3.95	0.00447	0.007414	15.62	0.00447	-1	10338657	1.86247
AB	5.24	-1.101	-5.86	0.00042	0.000985	34.31	0.00042	-1	10338658	2.14468
AB	3.85	-0.016	-0.09	0.92995	0.93712	0.01	0.92995	0	10338659	1.01093
AB	3.25	0.109	0.42	0.68781	0.71366	0.17	0.68781	0	10338660	0.927467
AB	4.51	0.175	0.68	0.51671	0.549093	0.46	0.51671	0	10338661	0.885532
AB	6.05	-2.382	-16.91	0	3e-06	286.06	0	-1	10338662	5.2119
AB	2.53	-0.046	-0.3	0.77082	0.791427	0.09	0.77082	0	10338663	1.03232
AB	4.98	3.186	18.84	0	1e-06	354.93	0	1	10338664	0.10991
AB	5.34	-2.076	-6	0.00036	0.000862	36.01	0.00036	-1	10338665	4.21594
AB	4.77	2.896	19.47	0	1e-06	378.99	0	1	10338666	0.134387
AB	2.8	-0.236	-1.12	0.29621	0.328022	1.25	0.29621	0	10338667	1.17766
AB	2.82	-0.39	-2.44	0.04125	0.053504	5.97	0.04125	0	10338668	1.30997
AB	2.65	-0.467	-4.23	0.00309	0.005378	17.86	0.00309	-1	10338669	1.38248
AB	3.33	0.839	4.34	0.00266	0.00473	18.81	0.00266	1	10338670	0.558882
AB	3.23	0.339	1.87	0.09964	0.119955	3.49	0.09964	0	10338671	0.790764
AB	4.72	-0.737	-2.98	0.01829	0.025675	8.86	0.01829	-1	10338672	1.6664
AB	7.16	7.523	21.89	0	1e-06	479.19	0	1	10338673	0.00543608
AB	9.03	-1.251	-9.69	1e-05	5.9e-05	93.84	1e-05	-1	10338674	2.37988
AB	4.96	-1.111	-6.33	0.00026	0.000644	40.03	0.00026	-1	10338675	2.15967
AB	2.64	-0.122	-0.95	0.37143	0.404382	0.9	0.37143	0	10338676	1.0883
AB	2.67	0.37	3.23	0.01255	0.018355	10.43	0.01255	1	10338677	0.773629
AB	3.27	-0.159	-0.68	0.51545	0.547849	0.46	0.51545	0	10338678	1.11689
AB	4.04	0.952	5.25	0.00084	0.001769	27.6	0.00084	1	10338679	0.516957
AB	3.48	0.047	0.45	0.66668	0.693969	0.2	0.66668	0	10338680	0.96795
AB	5.56	5.04	22.93	0	1e-06	525.6	0	1	10338681	0.0304003
AB	3.25	-0.058	-0.29	0.78208	0.80195	0.08	0.78208	0	10338682	1.04112
AB	6.94	1.673	11.63	0	2.1e-05	135.15	0	1	10338683	0.313615
AB	4.87	-1.855	-6.78	0.00016	0.000439	46	0.00016	-1	10338684	3.61669
AB	2.74	0.051	0.35	0.73635	0.759393	0.12	0.73635	0	10338685	0.965589
AB	3.66	0.251	0.72	0.49027	0.523112	0.52	0.49027	0	10338686	0.840592
AB	4.62	0.513	3.39	0.00995	0.015005	11.47	0.00995	1	10338687	0.700773
AB	6.36	-2.825	-22.26	0	1e-06	495.71	0	-1	10338688	7.08766
AB	6.54	-1.626	-7.58	7e-05	0.000235	57.43	7e-05	-1	10338689	3.08741
AB	2.72	0.233	1.71	0.12699	0.149957	2.92	0.12699	0	10338690	0.851149
AB	4.32	0.643	3	0.01753	0.024722	9.03	0.01753	1	10338691	0.640181
AB	3.11	0.758	3.37	0.01018	0.015307	11.37	0.01018	1	10338692	0.591414
AB	3.04	0.831	4.13	0.0035	0.005996	17.08	0.0035	1	10338693	0.562201
AB	2.68	0.009	0.04	0.97198	0.975077	0	0.97198	0	10338694	0.993871
AB	3.04	0.248	1.88	0.09789	0.118037	3.54	0.09789	0	10338695	0.841837
AB	3.61	1.33	5.63	0.00055	0.001225	31.67	0.00055	1	10338696	0.397887
AB	2.52	-0.001	-0.01	0.98892	0.990396	0	0.98892	0	10338697	1.00096
AB	2.67	-0.174	-1.35	0.21641	0.245252	1.81	0.21641	0	10338698	1.12792
AB	2.48	0.105	0.87	0.40839	0.441764	0.76	0.40839	0	10338699	0.929634
AB	3.38	0.426	1.84	0.10449	0.125274	3.38	0.10449	0	10338700	0.744372
AB	3.17	0.349	3.48	0.00876	0.013418	12.08	0.00876	1	10338701	0.785271
AB	4.44	-0.445	-3.66	0.00671	0.010618	13.41	0.00671	-1	10338702	1.36142
AB	3.01	0.249	1.47	0.17958	0.206395	2.17	0.17958	0	10338703	0.841589
AB	3.73	2.786	12	0	1.7e-05	144.03	0	1	10338704	0.144992
AB	4.06	-0.986	-4.33	0.00269	0.004771	18.75	0.00269	-1	10338705	1.98132
AB	4.38	-0.642	-2.91	0.02031	0.028156	8.45	0.02031	-1	10338706	1.5606
AB	3.61	-1.062	-6.17	0.0003	0.000742	38.02	0.0003	-1	10338707	2.08711
AB	5.68	5.51	43.86	0	0	1923.42	0	1	10338708	0.0219454
AB	5.74	3.993	35.64	0	0	1269.94	0	1	10338709	0.0628015
AB	2.94	-0.518	-2.91	0.02015	0.027962	8.48	0.02015	-1	10338710	1.43163
AB	2.89	0.862	8.35	4e-05	0.000136	69.71	4e-05	1	10338711	0.550311
AB	10.08	-0.591	-4.92	0.00127	0.002499	24.2	0.00127	-1	10338712	1.50649
AB	4.92	2.274	11.59	0	2.1e-05	134.3	0	1	10338713	0.20681
AB	2.52	0.027	0.18	0.86355	0.876463	0.03	0.86355	0	10338714	0.981615
AB	4.41	-0.046	-0.2	0.84631	0.861061	0.04	0.84631	0	10338715	1.03222
AB	3.08	0.183	1.8	0.1107	0.132147	3.24	0.1107	0	10338716	0.880589
AB	3.88	-0.962	-5.69	0.00051	0.001159	32.33	0.00051	-1	10338717	1.94734
AB	3.66	-0.809	-3.36	0.01036	0.01555	11.29	0.01036	-1	10338718	1.75241
AB	4.92	-1.35	-6.64	0.00018	0.000493	44.1	0.00018	-1	10338719	2.54927
AB	3.91	1.832	11.99	0	1.8e-05	143.72	0	1	10338720	0.280924
AB	2.86	0.034	0.22	0.83167	0.847786	0.05	0.83167	0	10338721	0.976465
AB	5.06	-1.634	-15.5	0	4e-06	240.27	0	-1	10338722	3.10472
AB	3.1	-0.583	-2.51	0.03737	0.048938	6.28	0.03737	-1	10338723	1.498
AB	4.47	-1.783	-4.13	0.00353	0.006044	17.02	0.00353	-1	10338724	3.44201
AB	3.45	0.788	5.23	0.00087	0.001822	27.3	0.00087	1	10338725	0.579185
AB	4.06	-1.513	-8.72	3e-05	0.000106	76.08	3e-05	-1	10338726	2.85356
AB	8.85	-0.148	-1.3	0.23042	0.259866	1.69	0.23042	0	10338727	1.10781
AB	5.58	-0.296	-1.08	0.31319	0.345181	1.16	0.31319	0	10338728	1.22737
AB	2.66	-0.24	-2.23	0.05741	0.072455	4.96	0.05741	0	10338729	1.18097
AB	6.23	2.19	24.97	0	0	623.37	0	1	10338730	0.219109
AB	2.71	0.092	0.69	0.51079	0.543159	0.47	0.51079	0	10338731	0.937954
AB	3.5	-2.024	-9.68	1e-05	5.9e-05	93.67	1e-05	-1	10338732	4.06593
AB	3.96	0.262	1.05	0.32628	0.358464	1.1	0.32628	0	10338733	0.833986
AB	4.57	-1.243	-13.29	0	1e-05	176.59	0	-1	10338734	2.36656
AB	2.36	-0.066	-0.54	0.60593	0.635904	0.29	0.60593	0	10338735	1.04694
AB	3.26	-0.054	-0.21	0.84269	0.85767	0.04	0.84269	0	10338736	1.03838
AB	3.09	0.492	3.25	0.01222	0.01796	10.54	0.01222	1	10338737	0.711116
AB	6.28	-2.195	-11.95	0	1.8e-05	142.75	0	-1	10338738	4.57777
AB	4.79	-1.987	-8.35	4e-05	0.000137	69.68	4e-05	-1	10338739	3.96543
AB	3.34	0.544	4.74	0.00159	0.003036	22.44	0.00159	1	10338740	0.685799
AB	5.28	0.935	3.15	0.01418	0.020446	9.9	0.01418	1	10338741	0.523133
AB	4.69	-0.63	-2.47	0.03954	0.051523	6.1	0.03954	0	10338742	1.54794
AB	2.99	-0.566	-4.3	0.00278	0.00492	18.52	0.00278	-1	10338743	1.4806
AB	2.74	0.38	3.09	0.01531	0.021907	9.58	0.01531	1	10338744	0.76869
AB	3	0.321	1.15	0.28264	0.314192	1.33	0.28264	0	10338745	0.800381
AB	6.25	0.787	5.78	0.00046	0.001062	33.39	0.00046	1	10338746	0.579416
AB	3.59	-0.41	-1.64	0.13971	0.163671	2.71	0.13971	0	10338747	1.32914
AB	8.73	2.302	10.86	1e-05	3.1e-05	117.96	1e-05	1	10338748	0.20279
AB	3.66	-0.05	-0.22	0.83005	0.846335	0.05	0.83005	0	10338749	1.03522
AB	3.43	-0.382	-1.85	0.1018	0.122295	3.44	0.1018	0	10338750	1.30292
AB	6	-0.229	-0.81	0.44017	0.47375	0.66	0.44017	0	10338751	1.17173
AB	2.87	0.341	1.53	0.16652	0.192468	2.33	0.16652	0	10338752	0.789311
AB	2.62	-0.052	-0.34	0.74223	0.764812	0.12	0.74223	0	10338753	1.03655
AB	3.74	0.124	0.66	0.52996	0.562063	0.43	0.52996	0	10338754	0.917662
AB	2.95	-0.42	-1.48	0.17866	0.205418	2.19	0.17866	0	10338755	1.3376
AB	3.37	0.355	2.47	0.0397	0.05167	6.09	0.0397	0	10338756	0.782117
AB	6.72	-0.875	-3.89	0.00485	0.00798	15.16	0.00485	-1	10338757	1.83425
AB	6.3	0.016	0.12	0.90699	0.916141	0.01	0.90699	0	10338758	0.988647
AB	4.5	1.925	6.93	0.00014	0.00039	48.01	0.00014	1	10338759	0.263392
AB	7.15	2.175	8.8	3e-05	0.000101	77.5	3e-05	1	10338760	0.221387
AB	7.97	-0.829	-5.71	0.0005	0.001132	32.63	0.0005	-1	10338761	1.77652
AB	3.15	-0.845	-6.09	0.00033	0.000796	37.07	0.00033	-1	10338762	1.79582
AB	5.65	-0.099	-0.32	0.75592	0.777546	0.1	0.75592	0	10338763	1.07094
AB	3.68	-0.446	-1.82	0.10707	0.128151	3.32	0.10707	0	10338764	1.36202
AB	5.07	1.587	5.36	0.00074	0.001584	28.78	0.00074	1	10338765	0.332941
AB	5.48	2.027	6.22	0.00029	0.000708	38.7	0.00029	1	10338766	0.245312
AB	2.47	-0.1	-0.68	0.51535	0.547768	0.46	0.51535	0	10338767	1.07152
AB	3.77	0.388	3.44	0.00924	0.01407	11.82	0.00924	1	10338768	0.764118
AB	4.7	3.746	34.3	0	0	1176.62	0	1	10338769	0.0745414
AB	3.08	-0.466	-4.28	0.00287	0.005048	18.33	0.00287	-1	10338770	1.38082
AB	3.34	-0.284	-1.43	0.19301	0.220617	2.03	0.19301	0	10338771	1.21737
AB	3.3	1.601	14.2	0	7e-06	201.63	0	1	10338772	0.329644
AB	7.13	1.57	6.9	0.00014	0.000399	47.6	0.00014	1	10338773	0.336915
AB	2.59	-0.002	-0.01	0.99246	0.993441	0	0.99246	0	10338774	1.00137
AB	2.91	0.104	0.78	0.45866	0.492153	0.61	0.45866	0	10338775	0.930769
AB	3.18	-0.357	-3.63	0.00699	0.011011	13.2	0.00699	-1	10338776	1.28113
AB	2.52	-0.091	-0.69	0.51214	0.544499	0.47	0.51214	0	10338777	1.06526
AB	2.93	-0.599	-3.7	0.00638	0.010168	13.67	0.00638	-1	10338778	1.51415
AB	6.98	1.236	6.45	0.00022	0.000579	41.62	0.00022	1	10338779	0.424567
AB	5.14	-1.859	-11.6	0	2.1e-05	134.63	0	-1	10338780	3.62744
AB	2.73	-0.038	-0.34	0.74509	0.767588	0.11	0.74509	0	10338781	1.02705
AB	3.79	-1.931	-6.57	0.0002	0.000522	43.18	0.0002	-1	10338782	3.81293
AB	4.63	2.925	27.08	0	0	733.29	0	1	10338783	0.131665
AB	3.88	1.495	7.09	0.00012	0.000342	50.3	0.00012	1	10338784	0.354687
AB	3.08	-0.451	-2.75	0.02561	0.034723	7.58	0.02561	-1	10338785	1.36671
AB	2.66	0.431	3.32	0.01093	0.016294	11.04	0.01093	1	10338786	0.741814
AB	3.46	0.349	2.26	0.05461	0.069241	5.11	0.05461	0	10338787	0.785188
AB	3.1	0.32	1.73	0.1223	0.144924	3.01	0.1223	0	10338788	0.800942
AB	6.35	-1.41	-6.22	0.00028	0.000705	38.75	0.00028	-1	10338789	2.65672
AB	5.46	-4.933	-25.02	0	0	626	0	-1	10338790	30.5467
AB	4.15	1.506	9.54	1e-05	6.4e-05	91.05	1e-05	1	10338791	0.351996
AB	4.81	-1.598	-6.91	0.00014	0.000396	47.75	0.00014	-1	10338792	3.02765
AB	6.05	-1.657	-8.95	2e-05	9.2e-05	80.07	2e-05	-1	10338793	3.15436
AB	4.53	2.189	11.73	0	2e-05	137.69	0	1	10338794	0.219316
AB	2.61	-0.473	-4.11	0.00358	0.006122	16.93	0.00358	-1	10338795	1.38839
AB	4.92	0.326	2.2	0.06031	0.075761	4.82	0.06031	0	10338796	0.797969
AB	2.88	0.289	2.34	0.04809	0.061564	5.49	0.04809	0	10338797	0.818351
AB	2.72	0.519	4.85	0.00138	0.002682	23.55	0.00138	1	10338798	0.697708
AB	2.79	0.447	4.12	0.00356	0.00609	16.97	0.00356	1	10338799	0.733722
AB	6.56	6.283	40.25	0	0	1620.08	0	1	10338800	0.0128446
AB	2.87	0.292	2.82	0.023	0.031499	7.98	0.023	1	10338801	0.81679
AB	6.76	5.656	12.08	0	1.7e-05	145.82	0	1	10338802	0.0198298
AB	3.22	0.8	3.71	0.00625	0.009987	13.77	0.00625	1	10338803	0.574212
AB	6.74	1.95	12.02	0	1.7e-05	144.45	0	1	10338804	0.258902
AB	2.71	0.002	0.02	0.98348	0.985558	0	0.98348	0	10338805	0.998536
AB	2.79	-0.347	-3.35	0.01049	0.015707	11.23	0.01049	-1	10338806	1.27166
AB	3.67	0.103	0.71	0.50116	0.533731	0.5	0.50116	0	10338807	0.931048
AB	3.12	0.506	3.33	0.01087	0.016217	11.06	0.01087	1	10338808	0.7044
AB	3	-0.652	-2.31	0.05065	0.064572	5.33	0.05065	0	10338809	1.5718
AB	5.05	-0.102	-0.14	0.89147	0.902328	0.02	0.89147	0	10338810	1.07335
AB	6.82	3.254	13.73	0	8e-06	188.38	0	1	10338811	0.104823
AB	5.95	4.844	51.76	0	0	2679.01	0	1	10338812	0.0348166
AB	2.44	0.059	0.47	0.65425	0.682088	0.22	0.65425	0	10338813	0.959877
AB	7.25	-1.122	-5.32	0.00078	0.001649	28.35	0.00078	-1	10338814	2.17662
AB	8.36	-0.665	-3.28	0.01165	0.017224	10.75	0.01165	-1	10338815	1.58509
AB	3.42	-0.473	-1.72	0.12565	0.148486	2.94	0.12565	0	10338816	1.38754
AB	5.55	-0.393	-1.73	0.1229	0.14555	2.99	0.1229	0	10338817	1.31334
AB	3.33	1.91	14.82	0	5e-06	219.51	0	1	10338818	0.266149
AB	2.85	0.276	2.57	0.03366	0.04449	6.63	0.03366	1	10338819	0.825615
AB	3.89	0.015	0.04	0.96731	0.970992	0	0.96731	0	10338820	0.989801
AB	3.45	0.551	1.66	0.13684	0.160597	2.75	0.13684	0	10338821	0.682413
AB	4	1.808	10.27	1e-05	4.2e-05	105.57	1e-05	1	10338822	0.285529
AB	4.99	0.84	2.53	0.03594	0.047228	6.41	0.03594	1	10338823	0.558813
AB	4.33	2.643	13.45	0	9e-06	180.83	0	1	10338824	0.160096
AB	2.85	-0.457	-3.13	0.01447	0.020832	9.81	0.01447	-1	10338825	1.37238
AB	3.34	-0.264	-1.19	0.27038	0.301647	1.41	0.27038	0	10338826	1.20111
AB	3.69	0.52	2.38	0.04559	0.058666	5.65	0.04559	0	10338827	0.697158
AB	3.91	0.449	2.24	0.05626	0.071132	5.02	0.05626	0	10338828	0.732305
AB	4.24	0.414	1.61	0.14638	0.170847	2.6	0.14638	0	10338829	0.750768
AB	8.12	-0.041	-0.28	0.78741	0.806858	0.08	0.78741	0	10338830	1.02916
AB	5.09	-1.845	-6.69	0.00018	0.000473	44.78	0.00018	-1	10338831	3.59193
AB	4.95	2.098	7.68	7e-05	0.000219	58.98	7e-05	1	10338832	0.233617
AB	5.38	2.896	17.41	0	2e-06	303.15	0	1	10338833	0.134337
AB	2.86	-0.084	-0.68	0.51523	0.547673	0.46	0.51523	0	10338834	1.06003
AB	7.3	-2.482	-22.84	0	1e-06	521.7	0	-1	10338835	5.58771
AB	2.41	0.001	0.01	0.99042	0.991645	0	0.99042	0	10338836	0.999195
AB	7.06	-3.195	-17.15	0	2e-06	294.05	0	-1	10338837	9.16014
AB	3.23	0.463	1.25	0.24862	0.278967	1.56	0.24862	0	10338838	0.725386
AB	2.93	0.755	6.41	0.00023	0.000599	41.11	0.00023	1	10338839	0.592473
AB	2.69	0.03	0.25	0.80538	0.823349	0.06	0.80538	0	10338840	0.97947
AB	5.2	3.525	14.97	0	5e-06	224.08	0	1	10338841	0.0868585
AB	3.23	-1.09	-6.41	0.00023	0.000599	41.12	0.00023	-1	10338842	2.12903
AB	2.81	0.357	3.15	0.01403	0.020266	9.94	0.01403	1	10338843	0.780889
AB	2.51	-0.106	-0.61	0.55684	0.588393	0.38	0.55684	0	10338844	1.07659
AB	2.87	-0.289	-1.46	0.18406	0.211203	2.13	0.18406	0	10338845	1.22204
AB	4	3.065	28.82	0	0	830.47	0	1	10338846	0.11951
AB	7.44	-1.324	-11.02	1e-05	2.8e-05	121.48	1e-05	-1	10338847	2.50301
AB	4.06	-0.775	-4.54	0.00203	0.003746	20.65	0.00203	-1	10338848	1.71133
AB	3.09	0.636	6.01	0.00036	0.000858	36.09	0.00036	1	10338849	0.643598
AB	3.27	0.456	3.55	0.00788	0.012231	12.59	0.00788	1	10338850	0.729078
AB	3.44	0.053	0.32	0.75468	0.776363	0.1	0.75468	0	10338851	0.963807
AB	4.87	3.938	31.9	0	0	1017.66	0	1	10338852	0.0652284
AB	6.36	3.743	22.57	0	1e-06	509.21	0	1	10338853	0.074696
AB	4.22	0.66	2.49	0.03815	0.049854	6.22	0.03815	1	10338854	0.6329
AB	4.43	1.78	10.79	1e-05	3.2e-05	116.32	1e-05	1	10338855	0.291202
AB	3.04	0.795	6.43	0.00023	0.000587	41.4	0.00023	1	10338856	0.576166
AB	3.1	0.851	3.03	0.01692	0.023948	9.17	0.01692	1	10338857	0.55432
AB	4.11	0.149	0.64	0.53813	0.570056	0.41	0.53813	0	10338858	0.902175
AB	3.62	-0.009	-0.04	0.96718	0.970889	0	0.96718	0	10338859	1.00644
AB	2.5	-0.032	-0.26	0.7984	0.816874	0.07	0.7984	0	10338860	1.02245
AB	5.34	-0.902	-4.29	0.00284	0.005004	18.39	0.00284	-1	10338861	1.86906
AB	2.67	0.08	0.6	0.56749	0.598636	0.36	0.56749	0	10338862	0.946239
AB	5.14	1.059	8.54	3e-05	0.00012	72.9	3e-05	1	10338863	0.479988
AB	3.53	0.252	2.41	0.04344	0.056113	5.8	0.04344	0	10338864	0.839873
AB	6.41	1.772	14.3	0	7e-06	204.51	0	1	10338865	0.292763
AB	3.04	1.331	9.87	1e-05	5.3e-05	97.38	1e-05	1	10338866	0.397446
AB	3.1	0.379	2.67	0.02931	0.039249	7.1	0.02931	1	10338867	0.769114
AB	3.34	0.606	3.36	0.0104	0.015602	11.27	0.0104	1	10338868	0.656881
AB	3.57	0.132	0.91	0.39145	0.424689	0.82	0.39145	0	10338869	0.912603
AB	7.28	2.533	9.61	1e-05	6.1e-05	92.26	1e-05	1	10338870	0.172758
AB	6.59	-0.722	-4.12	0.00358	0.006117	16.94	0.00358	-1	10338871	1.64897
AB	4.26	3.868	30.08	0	0	904.78	0	1	10338872	0.0684812
AB	2.47	-0.271	-2.54	0.03551	0.046731	6.45	0.03551	-1	10338873	1.20687
AB	4.28	-1.547	-6.61	0.00019	0.000507	43.64	0.00019	-1	10338874	2.92264
AB	7.38	-1.156	-6.63	0.00019	0.000499	43.89	0.00019	-1	10338875	2.22846
AB	5.95	3.18	15.29	0	5e-06	233.71	0	1	10338876	0.11032
AB	2.99	-1.067	-4.55	0.00202	0.003728	20.69	0.00202	-1	10338877	2.0951
AB	2.62	-0.066	-0.42	0.68403	0.710325	0.18	0.68403	0	10338878	1.0465
AB	4.93	-1.228	-8.72	3e-05	0.000106	76.12	3e-05	-1	10338879	2.34311
AB	6.35	2.847	18.25	0	2e-06	333.21	0	1	10338880	0.138987
AB	2.79	0.058	0.34	0.74561	0.767987	0.11	0.74561	0	10338881	0.960634
AB	4.24	0.682	6.41	0.00023	0.000601	41.05	0.00023	1	10338882	0.623142
AB	2.83	-0.795	-4.92	0.00126	0.00249	24.24	0.00126	-1	10338883	1.73472
AB	5	1.994	11.21	0	2.6e-05	125.56	0	1	10338884	0.251025
AB	6.64	-0.096	-0.42	0.68608	0.712096	0.18	0.68608	0	10338885	1.06864
AB	3.64	-0.751	-3.72	0.00621	0.009923	13.81	0.00621	-1	10338886	1.68338
AB	7.05	-0.544	-3.29	0.01144	0.016946	10.84	0.01144	-1	10338887	1.45816
AB	3.64	-0.234	-1.75	0.11919	0.141528	3.07	0.11919	0	10338888	1.1763
AB	3.65	-0.345	-1.6	0.14851	0.173129	2.57	0.14851	0	10338889	1.27017
AB	6.26	-0.164	-1.11	0.3012	0.332983	1.23	0.3012	0	10338890	1.12029
AB	4.19	2.341	21.29	0	1e-06	453.23	0	1	10338891	0.197414
AB	2.56	0.023	0.19	0.85488	0.868786	0.04	0.85488	0	10338892	0.984482
AB	3.84	-0.089	-0.43	0.68222	0.708561	0.18	0.68222	0	10338893	1.06347
AB	5.25	-0.462	-3.7	0.00633	0.010096	13.71	0.00633	-1	10338894	1.37736
AB	5.11	1.865	15.46	0	4e-06	238.86	0	1	10338895	0.27448
AB	2.81	0.024	0.24	0.81625	0.83355	0.06	0.81625	0	10338896	0.983176
AB	3.17	-0.625	-2.27	0.05408	0.068605	5.14	0.05408	0	10338897	1.54201
AB	3.65	-0.219	-1.42	0.19337	0.22101	2.03	0.19337	0	10338898	1.16399
AB	3.8	-0.529	-3.45	0.00904	0.013791	11.93	0.00904	-1	10338899	1.44337
AB	2.85	0.005	0.03	0.97658	0.979253	0	0.97658	0	10338900	0.996638
AB	2.68	-0.575	-3.54	0.008	0.01239	12.52	0.008	-1	10338901	1.48931
AB	2.95	0.295	2.06	0.07489	0.092383	4.23	0.07489	0	10338902	0.814881
AB	3	-0.401	-1.63	0.14285	0.167069	2.66	0.14285	0	10338903	1.32031
AB	4.99	-1.701	-13.13	0	1.1e-05	172.52	0	-1	10338904	3.25046
AB	3.02	-0.012	-0.06	0.95004	0.955496	0	0.95004	0	10338905	1.00826
AB	6.28	2.832	18.54	0	2e-06	343.84	0	1	10338906	0.140454
AB	5.25	0.3	1.25	0.24916	0.279511	1.55	0.24916	0	10338907	0.812239
AB	6.7	-1.033	-7.34	9e-05	0.000282	53.92	9e-05	-1	10338908	2.04571
AB	3.51	-1.053	-8.59	3e-05	0.000116	73.79	3e-05	-1	10338909	2.0752
AB	6	2.359	7.36	9e-05	0.000278	54.17	9e-05	1	10338910	0.194924
AB	2.65	-0.165	-1.45	0.18654	0.213834	2.1	0.18654	0	10338911	1.12126
AB	2.59	0.347	3.27	0.01184	0.017461	10.68	0.01184	1	10338912	0.786456
AB	3.83	1.124	5.08	0.00104	0.002121	25.78	0.00104	1	10338913	0.458923
AB	4.37	-0.731	-2.14	0.06543	0.081694	4.59	0.06543	0	10338914	1.65961
AB	2.98	0.654	5.76	0.00047	0.00108	33.19	0.00047	1	10338915	0.635516
AB	2.36	-0.132	-1.42	0.19516	0.22289	2.01	0.19516	0	10338916	1.09618
AB	2.48	0.306	2.99	0.01781	0.025072	8.96	0.01781	1	10338917	0.808716
AB	5.17	1.758	5.02	0.00112	0.002249	25.19	0.00112	1	10338918	0.295642
AB	3.94	0.165	1.15	0.2833	0.314868	1.33	0.2833	0	10338919	0.891638
AB	6.65	6.715	39.89	0	0	1590.92	0	1	10338920	0.00952152
AB	3.42	-0.12	-0.79	0.45238	0.485846	0.63	0.45238	0	10338921	1.08695
AB	3.76	-0.162	-0.98	0.35712	0.389852	0.96	0.35712	0	10338922	1.11857
AB	4.5	-0.036	-0.11	0.91851	0.926926	0.01	0.91851	0	10338923	1.02557
AB	3.88	0.337	2.88	0.02107	0.029094	8.31	0.02107	1	10338924	0.791492
AB	5.85	1.959	7.72	7e-05	0.000213	59.55	7e-05	1	10338925	0.257271
AB	4.05	0.491	2.5	0.03749	0.049072	6.27	0.03749	1	10338926	0.711673
AB	4.58	0.005	0.02	0.98604	0.987736	0	0.98604	0	10338927	0.996521
AB	3.83	-0.077	-0.59	0.57474	0.605548	0.34	0.57474	0	10338928	1.05487
AB	5.3	-2.052	-13.08	0	1.1e-05	171.02	0	-1	10338929	4.14648
AB	3.36	1.309	9.92	1e-05	5.1e-05	98.38	1e-05	1	10338930	0.403701
AB	3.57	1.716	7.78	6e-05	0.000204	60.46	6e-05	1	10338931	0.304436
AB	4.17	-1.818	-6.42	0.00023	0.000597	41.15	0.00023	-1	10338932	3.52539
AB	3.44	0.295	1.88	0.09781	0.117952	3.54	0.09781	0	10338933	0.814844
AB	6.9	0.384	2.35	0.04756	0.06094	5.52	0.04756	0	10338934	0.766477
AB	2.58	0.039	0.26	0.80506	0.823041	0.07	0.80506	0	10338935	0.973556
AB	3.5	0.243	1.96	0.08626	0.105172	3.85	0.08626	0	10338936	0.845255
AB	2.57	-0.129	-1.11	0.29925	0.33109	1.24	0.29925	0	10338937	1.09349
AB	4.64	3.567	22.65	0	1e-06	512.99	0	1	10338938	0.084354
AB	2.77	-0.286	-1.48	0.17795	0.204656	2.19	0.17795	0	10338939	1.21896
AB	3.84	-0.681	-2.67	0.0289	0.038741	7.15	0.0289	-1	10338940	1.60278
AB	2.98	-0.611	-4.02	0.00408	0.006841	16.16	0.00408	-1	10338941	1.52716
AB	3.28	0.538	3.46	0.00894	0.013662	11.98	0.00894	1	10338942	0.688848
AB	3.34	-0.537	-4	0.00419	0.007013	15.99	0.00419	-1	10338943	1.45088
AB	2.56	0.274	2.81	0.02338	0.031961	7.92	0.02338	1	10338944	0.82717
AB	4.57	1.046	1.69	0.13005	0.15326	2.87	0.13005	0	10338945	0.484474
AB	4.64	0.062	0.27	0.79711	0.815711	0.07	0.79711	0	10338946	0.95814
AB	6.41	-1.058	-7.12	0.00011	0.000334	50.71	0.00011	-1	10338947	2.08173
AB	2.78	0.427	3.28	0.01166	0.017242	10.75	0.01166	1	10338948	0.743723
AB	3.4	-0.22	-1.03	0.33326	0.365543	1.06	0.33326	0	10338949	1.16475
AB	2.87	-0.246	-1.85	0.10208	0.122614	3.43	0.10208	0	10338950	1.18576
AB	5.47	2.931	19.71	0	1e-06	388.58	0	1	10338951	0.131083
AB	3.76	0.25	1.86	0.10173	0.122222	3.44	0.10173	0	10338952	0.840681
AB	2.53	-0.217	-1.81	0.10939	0.130699	3.27	0.10939	0	10338953	1.16251
AB	7.84	4.437	24.71	0	0	610.36	0	1	10338954	0.0461777
AB	4.59	-0.474	-1.46	0.18411	0.211255	2.12	0.18411	0	10338955	1.38849
AB	2.99	0.022	0.21	0.84276	0.857719	0.04	0.84276	0	10338956	0.984658
AB	4.44	2.447	23.17	0	1e-06	536.78	0	1	10338957	0.183395
AB	2.82	0.001	0.01	0.9942	0.994875	0	0.9942	0	10338958	0.999477
AB	5	-0.59	-1.09	0.30878	0.340695	1.19	0.30878	0	10338959	1.50549
AB	2.56	-0.097	-0.42	0.68911	0.714844	0.17	0.68911	0	10338960	1.06933
AB	4.11	-0.767	-3.08	0.01558	0.022251	9.5	0.01558	-1	10338961	1.70188
AB	2.36	-0.068	-0.53	0.61161	0.641256	0.28	0.61161	0	10338962	1.04861
AB	4.36	-0.511	-4.27	0.00291	0.00512	18.22	0.00291	-1	10338963	1.42504
AB	3.45	-0.246	-0.75	0.4779	0.511186	0.56	0.4779	0	10338964	1.18593
AB	5.25	0.261	1.89	0.09599	0.115936	3.59	0.09599	0	10338965	0.834775
AB	3.75	1.617	8.79	3e-05	0.000102	77.23	3e-05	1	10338966	0.32597
AB	3.25	-0.388	-2.16	0.06359	0.079539	4.67	0.06359	0	10338967	1.30893
AB	2.62	0.208	1.94	0.08897	0.108146	3.78	0.08897	0	10338968	0.865793
AB	3.15	0.731	3	0.01755	0.024749	9.02	0.01755	1	10338969	0.602429
AB	3.04	0.277	2.09	0.07098	0.088001	4.37	0.07098	0	10338970	0.825523
AB	3.67	0.292	3.18	0.01351	0.019602	10.1	0.01351	1	10338971	0.816888
AB	5.94	2.388	11.56	0	2.2e-05	133.66	0	1	10338972	0.191018
AB	3.77	1.015	4.5	0.00216	0.003954	20.21	0.00216	1	10338973	0.494755
AB	4.14	2.124	10.09	1e-05	4.6e-05	101.78	1e-05	1	10338974	0.229414
AB	3.14	-0.195	-1.61	0.14737	0.171897	2.59	0.14737	0	10338975	1.14464
AB	2.93	-0.164	-0.64	0.54324	0.575006	0.4	0.54324	0	10338976	1.12015
AB	5.61	0.554	1.41	0.19624	0.224051	2	0.19624	0	10338977	0.680925
AB	4.37	-0.328	-1.77	0.1152	0.137104	3.14	0.1152	0	10338978	1.25501
AB	7.8	-1.137	-8.79	3e-05	0.000102	77.28	3e-05	-1	10338979	2.19967
AB	3.71	0.066	0.18	0.85817	0.871623	0.03	0.85817	0	10338980	0.955412
AB	4.18	0.172	0.41	0.6926	0.718171	0.17	0.6926	0	10338981	0.887544
AB	3.29	0.766	4.5	0.00216	0.003955	20.21	0.00216	1	10338982	0.587902
AB	4.71	0.024	0.17	0.86939	0.882066	0.03	0.86939	0	10338983	0.983316
AB	5.8	-0.531	-3.35	0.01056	0.015797	11.2	0.01056	-1	10338984	1.44444
AB	3.95	-0.465	-3.47	0.00881	0.013487	12.05	0.00881	-1	10338985	1.3804
AB	2.4	0.206	1.52	0.16823	0.194292	2.31	0.16823	0	10338986	0.86683
AB	7.77	1.594	6.98	0.00013	0.000373	48.78	0.00013	1	10338987	0.331229
AB	5.88	3.865	10.62	1e-05	3.5e-05	112.8	1e-05	1	10338988	0.0686145
AB	3.07	0.511	2.53	0.03584	0.047113	6.42	0.03584	1	10338989	0.70175
AB	3.44	0.151	0.71	0.49653	0.529274	0.51	0.49653	0	10338990	0.900519
AB	2.85	0.064	0.28	0.7903	0.809373	0.08	0.7903	0	10338991	0.956751
AB	4.65	-0.058	-0.5	0.63002	0.659071	0.25	0.63002	0	10338992	1.04107
AB	8.62	-2.943	-9.8	1e-05	5.5e-05	95.97	1e-05	-1	10338993	7.68752
AB	4.22	2.425	8.28	4e-05	0.000142	68.64	4e-05	1	10338994	0.186179
AB	2.54	-0.185	-1.07	0.31848	0.350427	1.14	0.31848	0	10338995	1.13719
AB	4.03	0.378	2.63	0.03086	0.041124	6.92	0.03086	1	10338996	0.769442
AB	3.08	0.65	6.65	0.00018	0.000489	44.25	0.00018	1	10338997	0.637118
AB	5.55	-0.945	-4.01	0.00411	0.00689	16.11	0.00411	-1	10338998	1.9255
AB	3.36	1.659	8.35	4e-05	0.000136	69.7	4e-05	1	10338999	0.316592
AB	3.23	0.256	1.4	0.20086	0.228923	1.95	0.20086	0	10339000	0.8376
AB	3.87	2.499	20.07	0	1e-06	402.97	0	1	10339001	0.176843
AB	4.13	-1.982	-8.98	2e-05	9e-05	80.62	2e-05	-1	10339002	3.95167
AB	3.74	-0.274	-1.28	0.23682	0.266535	1.64	0.23682	0	10339003	1.20877
AB	3.9	0.788	3.27	0.01185	0.017482	10.68	0.01185	1	10339004	0.579235
AB	4.35	-0.815	-2.02	0.07964	0.097751	4.06	0.07964	0	10339005	1.75935
AB	2.77	-0.556	-4.23	0.00307	0.005353	17.89	0.00307	-1	10339006	1.46969
AB	3.31	1.542	8.82	3e-05	0.0001	77.86	3e-05	1	10339007	0.343524
AB	3.51	-0.252	-2.02	0.07901	0.097036	4.08	0.07901	0	10339008	1.19074
AB	3.12	-0.656	-3.25	0.01212	0.017831	10.58	0.01212	-1	10339009	1.57595
AB	2.67	0.071	0.45	0.66815	0.695374	0.2	0.66815	0	10339010	0.952007
AB	2.87	0.355	2.24	0.05607	0.070908	5.03	0.05607	0	10339011	0.781655
AB	2.84	0.191	1.55	0.1606	0.186122	2.41	0.1606	0	10339012	0.875904
AB	4.24	1.452	9.11	2e-05	8.3e-05	82.98	2e-05	1	10339013	0.36548
AB	3.33	1.252	5.57	0.00058	0.001293	31.02	0.00058	1	10339014	0.419987
AB	3.03	0.473	2.95	0.01898	0.026491	8.71	0.01898	1	10339015	0.720466
AB	2.44	-0.047	-0.44	0.67361	0.700585	0.19	0.67361	0	10339016	1.03344
AB	3.53	0.017	0.09	0.9304	0.937516	0.01	0.9304	0	10339017	0.988249
AB	6.01	1.199	6.91	0.00014	0.000396	47.75	0.00014	1	10339018	0.435437
AB	2.87	-0.14	-0.85	0.41908	0.452515	0.73	0.41908	0	10339019	1.1018
AB	2.63	-0.258	-1.4	0.20056	0.228594	1.96	0.20056	0	10339020	1.1962
AB	3.24	0.277	1.71	0.12673	0.149675	2.92	0.12673	0	10339021	0.825446
AB	2.78	0.487	2.89	0.02079	0.028753	8.36	0.02079	1	10339022	0.71367
AB	6.28	2.483	10.6	1e-05	3.5e-05	112.43	1e-05	1	10339023	0.178888
AB	2.68	-0.306	-2.53	0.03625	0.047609	6.38	0.03625	-1	10339024	1.23665
AB	3.81	0.729	3.57	0.00764	0.011903	12.75	0.00764	1	10339025	0.603178
AB	3.01	0.106	0.54	0.60505	0.635032	0.29	0.60505	0	10339026	0.92895
AB	3.68	-0.016	-0.06	0.95391	0.95895	0	0.95391	0	10339027	1.01115
AB	3.26	-0.69	-3.47	0.00884	0.01353	12.03	0.00884	-1	10339028	1.61361
AB	3.94	-1.537	-8.12	5e-05	0.00016	65.93	5e-05	-1	10339029	2.90111
AB	6.81	-0.103	-0.49	0.6406	0.669147	0.24	0.6406	0	10339030	1.07395
AB	3.5	-0.707	-4.03	0.00402	0.006758	16.24	0.00402	-1	10339031	1.63235
AB	2.56	0.388	2.5	0.03756	0.049142	6.27	0.03756	1	10339032	0.763946
AB	3.55	1.433	9.2	2e-05	7.9e-05	84.69	2e-05	1	10339033	0.370468
AB	2.92	-0.183	-1.29	0.23507	0.264686	1.66	0.23507	0	10339034	1.1351
AB	2.89	-0.134	-0.83	0.43009	0.463552	0.69	0.43009	0	10339035	1.0977
AB	7.31	6.359	29.47	0	0	868.59	0	1	10339036	0.0121815
AB	5.46	-0.223	-0.71	0.49732	0.529977	0.51	0.49732	0	10339037	1.16704
AB	4.03	0.624	2.28	0.05296	0.067305	5.2	0.05296	0	10339038	0.648878
AB	6.33	-1.664	-9.1	2e-05	8.4e-05	82.81	2e-05	-1	10339039	3.16904
AB	3.21	0.766	3.05	0.01625	0.023087	9.33	0.01625	1	10339040	0.587916
AB	3.31	0.658	2.66	0.02955	0.039548	7.07	0.02955	1	10339041	0.633739
AB	3.03	-0.274	-2.14	0.06526	0.081497	4.6	0.06526	0	10339042	1.20903
AB	2.94	0.266	1.89	0.09646	0.116457	3.57	0.09646	0	10339043	0.831725
AB	2.68	0.187	1.89	0.0971	0.117153	3.56	0.0971	0	10339044	0.87842
AB	5.01	-0.455	-2.24	0.05647	0.071361	5.01	0.05647	0	10339045	1.37107
AB	4.02	-0.142	-1.34	0.21826	0.247151	1.79	0.21826	0	10339046	1.1036
AB	3.24	0.785	5.72	0.00049	0.001127	32.68	0.00049	1	10339047	0.580391
AB	2.57	0.356	3.31	0.01117	0.016586	10.95	0.01117	1	10339048	0.781451
AB	3.53	-0.438	-1.79	0.11163	0.133193	3.22	0.11163	0	10339049	1.35517
AB	3.1	-0.618	-6.16	0.0003	0.000747	37.92	0.0003	-1	10339050	1.53487
AB	3.65	-0.265	-1.52	0.16843	0.194524	2.31	0.16843	0	10339051	1.20172
AB	6.98	4.214	29.63	0	0	878.19	0	1	10339052	0.0538739
AB	2.85	-0.02	-0.13	0.89647	0.906929	0.02	0.89647	0	10339053	1.01405
AB	2.83	0.314	2.21	0.0593	0.074621	4.87	0.0593	0	10339054	0.804177
AB	4.11	1.982	10.24	1e-05	4.3e-05	104.94	1e-05	1	10339055	0.253155
AB	3.29	0.941	6.44	0.00023	0.000583	41.51	0.00023	1	10339056	0.521015
AB	6.45	-0.038	-0.21	0.83911	0.854493	0.04	0.83911	0	10339057	1.02662
AB	2.72	-0.097	-0.66	0.5307	0.562682	0.43	0.5307	0	10339058	1.06961
AB	3.1	0.559	2.93	0.01957	0.027245	8.59	0.01957	1	10339059	0.678632
AB	2.62	0.06	0.33	0.75201	0.773946	0.11	0.75201	0	10339060	0.959324
AB	3.98	0.516	1.82	0.10669	0.127736	3.33	0.10669	0	10339061	0.699213
AB	8.55	1.946	10.92	1e-05	3e-05	119.29	1e-05	1	10339062	0.259485
AB	2.45	0.388	3.92	0.00467	0.007713	15.37	0.00467	1	10339063	0.764221
AB	7.78	3.576	11.06	0	2.8e-05	122.22	0	1	10339064	0.0838644
AB	9.92	2.325	12.62	0	1.3e-05	159.34	0	1	10339065	0.199506
AB	3.84	0.16	0.44	0.67035	0.697498	0.2	0.67035	0	10339066	0.895153
AB	4.24	-0.764	-4.19	0.00323	0.005598	17.56	0.00323	-1	10339067	1.69875
AB	10.75	0.428	2.93	0.0197	0.027415	8.56	0.0197	1	10339068	0.743102
AB	3.41	-1.06	-4.42	0.0024	0.004329	19.49	0.0024	-1	10339069	2.08512
AB	7.49	-1.557	-7.15	0.00011	0.000326	51.18	0.00011	-1	10339070	2.9419
AB	7.6	3.569	29.78	0	0	886.96	0	1	10339071	0.0842451
AB	3.74	0.877	8.94	2e-05	9.3e-05	79.89	2e-05	1	10339072	0.544611
AB	5.44	0.105	0.31	0.76539	0.78638	0.1	0.76539	0	10339073	0.929709
AB	3.21	0.641	3.68	0.00653	0.010368	13.55	0.00653	1	10339074	0.64106
AB	3.59	-0.73	-3.18	0.01354	0.019638	10.09	0.01354	-1	10339075	1.65876
AB	3.36	-0.29	-1.53	0.16682	0.19279	2.33	0.16682	0	10339076	1.22281
AB	3.15	0.482	3.6	0.0073	0.011435	12.98	0.0073	1	10339077	0.715863
AB	4.16	-0.07	-0.5	0.63137	0.660362	0.25	0.63137	0	10339078	1.04966
AB	3.61	0.56	4.52	0.0021	0.003844	20.43	0.0021	1	10339079	0.678313
AB	10.03	0.233	2.34	0.04859	0.062141	5.46	0.04859	0	10339080	0.850952
AB	2.7	-0.068	-0.44	0.67538	0.702196	0.19	0.67538	0	10339081	1.04859
AB	3.35	0.46	2.38	0.04575	0.05884	5.64	0.04575	0	10339082	0.727158
AB	2.74	0.134	1.12	0.29628	0.328084	1.25	0.29628	0	10339083	0.911148
AB	4.69	0.813	5.33	0.00077	0.001632	28.46	0.00077	1	10339084	0.569303
AB	2.46	-0.033	-0.25	0.81159	0.829245	0.06	0.81159	0	10339085	1.02281
AB	3.17	0.519	3.05	0.01629	0.023131	9.32	0.01629	1	10339086	0.697942
AB	2.49	-0.03	-0.29	0.77896	0.798921	0.08	0.77896	0	10339087	1.0211
AB	2.47	0.281	2.32	0.04994	0.06373	5.38	0.04994	0	10339088	0.822993
AB	2.92	0.79	5.28	0.00082	0.001717	27.92	0.00082	1	10339089	0.578314
AB	3.91	-0.109	-0.56	0.5908	0.621222	0.31	0.5908	0	10339090	1.07832
AB	3.17	0.498	1.19	0.26911	0.300296	1.42	0.26911	0	10339091	0.708093
AB	3.22	0.656	6.31	0.00026	0.000654	39.82	0.00026	1	10339092	0.634686
AB	7.89	1.146	3.17	0.01378	0.01993	10.02	0.01378	1	10339093	0.451851
AB	3.47	1.86	18.62	0	2e-06	346.55	0	1	10339094	0.275429
AB	2.43	-0.191	-1.82	0.10781	0.128977	3.3	0.10781	0	10339095	1.14143
AB	3.14	0.095	0.54	0.60646	0.636364	0.29	0.60646	0	10339096	0.936033
AB	9.54	2.504	19.36	0	1e-06	374.63	0	1	10339097	0.176313
AB	4.17	3.251	21.4	0	1e-06	457.8	0	1	10339098	0.105017
AB	4.3	1.417	10.58	1e-05	3.5e-05	111.95	1e-05	1	10339099	0.374492
AB	4.25	-0.163	-0.78	0.45699	0.490449	0.61	0.45699	0	10339100	1.11923
AB	6.08	2.67	20.56	0	1e-06	422.66	0	1	10339101	0.157077
AB	3.7	1.057	5.88	0.00041	0.000962	34.61	0.00041	1	10339102	0.480794
AB	7.86	-0.571	-2	0.08151	0.099837	4	0.08151	0	10339103	1.4859
AB	6.13	-0.421	-1.25	0.24842	0.278779	1.56	0.24842	0	10339104	1.33899
AB	2.56	-0.227	-2.39	0.04451	0.057369	5.73	0.04451	0	10339105	1.17033
AB	6.28	-0.943	-5.38	0.00073	0.001564	28.92	0.00073	-1	10339106	1.92242
AB	3.57	-1.113	-3.79	0.00558	0.00903	14.38	0.00558	-1	10339107	2.1632
AB	4.11	-0.111	-0.5	0.63101	0.660027	0.25	0.63101	0	10339108	1.08015
AB	3.5	1.228	5.87	0.00042	0.000971	34.49	0.00042	1	10339109	0.426803
AB	4.6	-0.066	-0.32	0.75391	0.775706	0.11	0.75391	0	10339110	1.04706
AB	2.69	-0.489	-4.07	0.00381	0.006452	16.57	0.00381	-1	10339111	1.40375
AB	3.58	-1.023	-7.26	0.0001	0.000301	52.64	0.0001	-1	10339112	2.03165
AB	2.96	-0.044	-0.31	0.76677	0.787614	0.09	0.76677	0	10339113	1.03083
AB	5.12	-0.005	-0.01	0.99194	0.993006	0	0.99194	0	10339114	1.00318
AB	2.85	0.068	0.63	0.54534	0.577102	0.4	0.54534	0	10339115	0.954251
AB	3.09	1.18	5.66	0.00053	0.001187	32.04	0.00053	1	10339116	0.441242
AB	5.82	0.452	2.92	0.01981	0.027533	8.54	0.01981	1	10339117	0.730851
AB	3.88	-0.394	-1.15	0.28491	0.316538	1.32	0.28491	0	10339118	1.3138
AB	4.03	1.245	8.62	3e-05	0.000114	74.22	3e-05	1	10339119	0.422017
AB	3.83	1.976	8.68	3e-05	0.000109	75.35	3e-05	1	10339120	0.254217
AB	3.55	-0.962	-6.27	0.00027	0.000678	39.3	0.00027	-1	10339121	1.94823
AB	3.32	0.677	4.44	0.00233	0.004208	19.71	0.00233	1	10339122	0.625447
AB	3.49	-1.153	-2.87	0.02146	0.029579	8.24	0.02146	-1	10339123	2.22451
AB	3.78	-0.209	-1.39	0.20389	0.232023	1.92	0.20389	0	10339124	1.15561
AB	3.45	-0.746	-2.52	0.03654	0.047956	6.36	0.03654	-1	10339125	1.67735
AB	3.34	0.42	2.33	0.04874	0.062319	5.45	0.04874	0	10339126	0.747512
AB	3.63	0.574	3.35	0.01046	0.015681	11.24	0.01046	1	10339127	0.671908
AB	2.64	-0.295	-2.23	0.05709	0.072084	4.98	0.05709	0	10339128	1.22693
AB	4.08	-2.433	-5.33	0.00077	0.001635	28.44	0.00077	-1	10339129	5.4
AB	2.92	-0.414	-1.82	0.10734	0.128457	3.31	0.10734	0	10339130	1.33248
AB	3.99	0.376	2.25	0.05548	0.07022	5.06	0.05548	0	10339131	0.77069
AB	6.53	1.348	8.38	4e-05	0.000133	70.3	4e-05	1	10339132	0.392727
AB	4.04	0.197	1.27	0.2392	0.269104	1.62	0.2392	0	10339133	0.872535
AB	5.21	0.12	0.8	0.45007	0.483581	0.63	0.45007	0	10339134	0.920054
AB	3.11	-0.018	-0.14	0.89379	0.904423	0.02	0.89379	0	10339135	1.01283
AB	3.98	-0.83	-6.06	0.00034	0.000819	36.68	0.00034	-1	10339136	1.77791
AB	3.31	-0.719	-3.23	0.01248	0.01827	10.45	0.01248	-1	10339137	1.64569
AB	5.02	0.15	0.33	0.75322	0.775068	0.11	0.75322	0	10339138	0.901438
AB	7.78	3.18	9.49	2e-05	6.6e-05	90.01	2e-05	1	10339139	0.110311
AB	6.33	0.309	1.41	0.19626	0.224061	2	0.19626	0	10339140	0.807312
AB	4.13	-0.76	-4.31	0.00277	0.004896	18.56	0.00277	-1	10339141	1.69384
AB	3.02	0.24	1.43	0.19038	0.217929	2.06	0.19038	0	10339142	0.846887
AB	2.68	0.182	1.42	0.19574	0.223515	2	0.19574	0	10339143	0.881672
AB	3.77	2.006	11.63	0	2.1e-05	135.33	0	1	10339144	0.248878
AB	3.53	0.929	5.54	0.0006	0.001331	30.69	0.0006	1	10339145	0.525258
AB	3.9	-0.002	-0.01	0.99342	0.994236	0	0.99342	0	10339146	1.00117
AB	2.6	-0.128	-1.09	0.3072	0.339104	1.19	0.3072	0	10339147	1.09246
AB	7.13	-0.417	-2.33	0.04875	0.062328	5.45	0.04875	0	10339148	1.33504
AB	3.52	-1.573	-6.42	0.00023	0.000593	41.26	0.00023	-1	10339149	2.97483
AB	4.04	0.351	1.49	0.17601	0.20254	2.22	0.17601	0	10339150	0.783864
AB	5.92	-2.314	-11.24	0	2.5e-05	126.4	0	-1	10339151	4.9732
AB	2.92	0.442	4.25	0.00297	0.0052	18.1	0.00297	1	10339152	0.736044
AB	6.43	4.908	29.11	0	0	847.59	0	1	10339153	0.0333054
AB	3.14	0.286	1.73	0.12217	0.14477	3.01	0.12217	0	10339154	0.820217
AB	3.16	0.578	4.15	0.00341	0.005868	17.23	0.00341	1	10339155	0.670049
AB	6.37	3.428	6.4	0.00024	0.000603	41.01	0.00024	1	10339156	0.0928982
AB	3.88	1.491	6.44	0.00023	0.000582	41.52	0.00023	1	10339157	0.355855
AB	3.55	-0.356	-3.7	0.00632	0.010076	13.72	0.00632	-1	10339158	1.28012
AB	2.59	0.419	4.03	0.00404	0.006794	16.2	0.00404	1	10339159	0.748178
AB	5.63	-0.891	-3.4	0.00972	0.014713	11.58	0.00972	-1	10339160	1.85488
AB	4.83	5.001	51.24	0	0	2625.52	0	1	10339161	0.0312325
AB	4.46	0.652	3.42	0.00944	0.014336	11.72	0.00944	1	10339162	0.636523
AB	3.66	2.34	17.78	0	2e-06	316.29	0	1	10339163	0.197536
AB	3.02	-0.169	-0.63	0.54509	0.576855	0.4	0.54509	0	10339164	1.12414
AB	9.34	2.271	11.14	0	2.7e-05	124.17	0	1	10339165	0.20718
AB	2.65	-0.097	-0.86	0.41317	0.446588	0.75	0.41317	0	10339166	1.06928
AB	2.43	0.035	0.27	0.79452	0.813373	0.07	0.79452	0	10339167	0.975952
AB	3.83	0.031	0.18	0.86536	0.878175	0.03	0.86536	0	10339168	0.978639
AB	3.28	-0.367	-3.45	0.00915	0.013933	11.87	0.00915	-1	10339169	1.28953
AB	2.57	-0.189	-1.71	0.12729	0.150249	2.91	0.12729	0	10339170	1.13997
AB	2.73	0.498	2.53	0.03581	0.047077	6.42	0.03581	1	10339171	0.708029
AB	3.54	1.876	16.85	0	3e-06	283.9	0	1	10339172	0.272358
AB	3.5	-0.233	-0.66	0.52679	0.558909	0.44	0.52679	0	10339173	1.17564
AB	5.44	-1.018	-8.93	2e-05	9.3e-05	79.68	2e-05	-1	10339174	2.02514
AB	5.63	1.8	5.51	0.00062	0.001368	30.38	0.00062	1	10339175	0.287179
AB	4.99	-0.383	-2.56	0.03469	0.045754	6.53	0.03469	-1	10339176	1.30401
AB	6.4	3.599	22.12	0	1e-06	489.47	0	1	10339177	0.082531
AB	3.07	0.424	3.39	0.00992	0.014965	11.49	0.00992	1	10339178	0.745168
AB	4.03	-1.585	-3.36	0.01031	0.015483	11.31	0.01031	-1	10339179	3.00022
AB	5.19	-0.002	-0.01	0.99421	0.994875	0	0.99421	0	10339180	1.00125
AB	2.75	-0.372	-2.4	0.04394	0.056716	5.77	0.04394	0	10339181	1.29451
AB	2.57	0.27	1.89	0.09649	0.116488	3.57	0.09649	0	10339182	0.829337
AB	3.33	-0.433	-2.65	0.02981	0.039865	7.04	0.02981	-1	10339183	1.35011
AB	3.35	-0.281	-1.85	0.10316	0.123803	3.41	0.10316	0	10339184	1.21497
AB	7.3	2.813	24.85	0	0	617.38	0	1	10339185	0.142273
AB	4.65	2.421	16.08	0	4e-06	258.45	0	1	10339186	0.18668
AB	3.23	0.181	0.6	0.56485	0.596103	0.36	0.56485	0	10339187	0.882372
AB	3.07	0.218	1.16	0.27896	0.31047	1.35	0.27896	0	10339188	0.85946
AB	3.11	-0.096	-0.87	0.40803	0.441448	0.76	0.40803	0	10339189	1.06881
AB	3.06	0.943	5.71	0.0005	0.001134	32.6	0.0005	1	10339190	0.520294
AB	6.44	2.911	11.02	1e-05	2.8e-05	121.46	1e-05	1	10339191	0.132952
AB	6.69	1.375	6.7	0.00017	0.000471	44.85	0.00017	1	10339192	0.385545
AB	3.56	0.771	5.16	0.00095	0.001952	26.61	0.00095	1	10339193	0.585947
AB	3.24	-0.856	-4.11	0.00362	0.006177	16.87	0.00362	-1	10339194	1.81028
AB	5.49	-0.329	-1.53	0.16627	0.192206	2.33	0.16627	0	10339195	1.25578
AB	2.61	0.043	0.33	0.75132	0.773309	0.11	0.75132	0	10339196	0.970595
AB	3.06	0.308	2.79	0.02409	0.032843	7.81	0.02409	1	10339197	0.807812
AB	9.89	-0.267	-2.34	0.04811	0.061584	5.49	0.04811	0	10339198	1.20316
AB	3.03	0.483	1.45	0.1861	0.213361	2.1	0.1861	0	10339199	0.715723
AB	2.69	0.228	1.61	0.14711	0.171617	2.59	0.14711	0	10339200	0.85379
AB	2.47	-0.018	-0.09	0.92943	0.936625	0.01	0.92943	0	10339201	1.01247
AB	2.77	-0.175	-1.6	0.14957	0.17427	2.56	0.14957	0	10339202	1.12904
AB	3.81	-1.614	-10.1	1e-05	4.6e-05	102.02	1e-05	-1	10339203	3.06159
AB	3.62	-0.315	-2.36	0.04677	0.060033	5.57	0.04677	0	10339204	1.24372
AB	5.34	4.72	48.46	0	0	2348.7	0	1	10339205	0.0379427
AB	3.95	-0.148	-0.72	0.49394	0.526736	0.52	0.49394	0	10339206	1.10839
AB	5.56	-0.534	-3.74	0.00601	0.009644	13.98	0.00601	-1	10339207	1.44838
AB	3.61	-1.232	-6.9	0.00014	0.000399	47.64	0.00014	-1	10339208	2.34902
AB	4.56	1.315	3.74	0.006	0.009618	14	0.006	1	10339209	0.401944
AB	3.92	1.442	6.22	0.00029	0.000709	38.67	0.00029	1	10339210	0.368014
AB	3.59	0.719	3.2	0.01303	0.018971	10.26	0.01303	1	10339211	0.607635
AB	5.08	-0.458	-1.92	0.09282	0.112423	3.67	0.09282	0	10339212	1.3739
AB	3.74	1.336	5.92	0.00039	0.000928	35.06	0.00039	1	10339213	0.396059
AB	4.04	0.547	2.27	0.05387	0.068361	5.15	0.05387	0	10339214	0.684471
AB	4.43	0.672	3.86	0.00505	0.008264	14.93	0.00505	1	10339215	0.627621
AB	6.03	2.136	9.75	1e-05	5.7e-05	95.02	1e-05	1	10339216	0.227537
AB	4.79	0.28	1.04	0.32775	0.359915	1.09	0.32775	0	10339217	0.823536
AB	3.88	1.158	6.16	0.0003	0.000747	37.93	0.0003	1	10339218	0.448222
AB	3.03	-0.856	-2.66	0.02947	0.039457	7.08	0.02947	-1	10339219	1.80996
AB	2.58	-0.313	-3.07	0.01591	0.022667	9.42	0.01591	-1	10339220	1.24219
AB	10.13	1.036	8.88	2e-05	9.7e-05	78.79	2e-05	1	10339221	0.487678
AB	2.79	0.612	3.57	0.00767	0.011943	12.73	0.00767	1	10339222	0.654223
AB	3.63	0.246	0.73	0.48426	0.517427	0.54	0.48426	0	10339223	0.843147
AB	7.21	-1.641	-8.4	4e-05	0.000132	70.54	4e-05	-1	10339224	3.1179
AB	6.16	3.75	14.36	0	6e-06	206.08	0	1	10339225	0.0743176
AB	3.11	0.867	7.66	7e-05	0.000221	58.71	7e-05	1	10339226	0.548387
AB	4.4	0.332	3.1	0.01512	0.021668	9.63	0.01512	1	10339227	0.794164
AB	3.68	0.991	6.15	0.00031	0.00075	37.88	0.00031	1	10339228	0.502972
AB	5.01	-1.345	-6.23	0.00028	0.000704	38.78	0.00028	-1	10339229	2.54078
AB	4.16	0.86	5.62	0.00055	0.001238	31.54	0.00055	1	10339230	0.550794
AB	4.76	3.129	21.87	0	1e-06	478.34	0	1	10339231	0.114343
AB	2.96	0.247	1.91	0.09404	0.113812	3.64	0.09404	0	10339232	0.842387
AB	4.59	0.212	0.74	0.48085	0.514029	0.55	0.48085	0	10339233	0.863473
AB	3.06	-0.335	-1.89	0.09675	0.116772	3.57	0.09675	0	10339234	1.26102
AB	3.66	-0.109	-0.79	0.45434	0.487855	0.62	0.45434	0	10339235	1.07815
AB	5.6	-0.932	-7.3	0.0001	0.000291	53.27	0.0001	-1	10339236	1.90854
AB	7.22	-1.958	-7.35	9e-05	0.000281	53.96	9e-05	-1	10339237	3.88423
AB	2.87	0.017	0.09	0.9275	0.934872	0.01	0.9275	0	10339238	0.988065
AB	7.54	-2.211	-16.17	0	3e-06	261.42	0	-1	10339239	4.62912
AB	5.45	-0.402	-2.74	0.02598	0.035188	7.53	0.02598	-1	10339240	1.32122
AB	7.02	0.359	2.36	0.04685	0.060116	5.57	0.04685	0	10339241	0.779862
AB	3.34	0.114	0.55	0.59829	0.628663	0.3	0.59829	0	10339242	0.924271
AB	3.46	0.266	1.22	0.25968	0.290422	1.48	0.25968	0	10339243	0.831811
AB	4.01	2.395	10.97	1e-05	2.9e-05	120.34	1e-05	1	10339244	0.190153
AB	7.66	-1.685	-10.56	1e-05	3.6e-05	111.52	1e-05	-1	10339245	3.21613
AB	2.77	-0.427	-3.58	0.00752	0.011739	12.83	0.00752	-1	10339246	1.34415
AB	7.16	0.613	5.41	0.0007	0.001513	29.27	0.0007	1	10339247	0.65406
AB	4.38	-0.417	-1.37	0.20956	0.238037	1.87	0.20956	0	10339248	1.3355
AB	6.14	1.384	12.59	0	1.3e-05	158.56	0	1	10339249	0.383254
AB	2.93	-0.107	-0.78	0.4606	0.494149	0.6	0.4606	0	10339250	1.07663
AB	6.65	5.016	15.65	0	4e-06	244.99	0	1	10339251	0.0309047
AB	3.17	0.648	3.76	0.00586	0.009419	14.12	0.00586	1	10339252	0.637989
AB	2.54	0.423	3.26	0.012	0.017685	10.62	0.012	1	10339253	0.746104
AB	3.12	-0.436	-3.12	0.01472	0.021151	9.74	0.01472	-1	10339254	1.35304
AB	3.57	-1.412	-7.12	0.00011	0.000334	50.75	0.00011	-1	10339255	2.66121
AB	3.65	-0.519	-2.17	0.06306	0.078928	4.7	0.06306	0	10339256	1.43334
AB	3.74	-0.553	-2.64	0.03032	0.040482	6.98	0.03032	-1	10339257	1.46674
AB	2.63	-0.014	-0.14	0.88972	0.900791	0.02	0.88972	0	10339258	1.0095
AB	3.44	0.7	3.78	0.0057	0.009199	14.27	0.0057	1	10339259	0.615707
AB	3.6	-0.615	-4.43	0.00236	0.004269	19.6	0.00236	-1	10339260	1.53154
AB	2.81	-0.025	-0.13	0.89917	0.90935	0.02	0.89917	0	10339261	1.01757
AB	4.35	-0.316	-1.35	0.21616	0.244986	1.81	0.21616	0	10339262	1.24462
AB	2.48	0.242	2.13	0.067	0.083466	4.53	0.067	0	10339263	0.845822
AB	3.49	0.116	0.72	0.49016	0.523012	0.52	0.49016	0	10339264	0.922873
AB	2.38	-0.146	-0.87	0.40816	0.441571	0.76	0.40816	0	10339265	1.10642
AB	4.56	0.954	3.26	0.01196	0.017626	10.64	0.01196	1	10339266	0.516211
AB	6.28	-0.849	-4.12	0.00356	0.006094	16.96	0.00356	-1	10339267	1.80157
AB	2.47	0.034	0.3	0.77471	0.795129	0.09	0.77471	0	10339268	0.976936
AB	3.28	1.734	7.8	6e-05	0.0002	60.91	6e-05	1	10339269	0.300648
AB	2.68	-0.109	-0.51	0.62355	0.652782	0.26	0.62355	0	10339270	1.07879
AB	5.16	-1.017	-5.2	0.0009	0.001877	27	0.0009	-1	10339271	2.02398
AB	3.61	0.401	3.55	0.00786	0.012192	12.61	0.00786	1	10339272	0.757333
AB	3.05	0.208	1.31	0.22722	0.256497	1.72	0.22722	0	10339273	0.865656
AB	3.28	0.132	0.81	0.43971	0.473349	0.66	0.43971	0	10339274	0.912881
AB	4.49	1.416	9.36	2e-05	7.1e-05	87.64	2e-05	1	10339275	0.374769
AB	4.81	2.767	12.39	0	1.5e-05	153.47	0	1	10339276	0.146928
AB	2.29	-0.216	-2.15	0.0647	0.080853	4.62	0.0647	0	10339277	1.16134
AB	4.19	1.27	5.98	0.00037	0.000879	35.77	0.00037	1	10339278	0.414533
AB	2.69	-0.146	-1.23	0.25583	0.286467	1.5	0.25583	0	10339279	1.10683
AB	2.82	-0.188	-0.88	0.40532	0.438814	0.77	0.40532	0	10339280	1.13914
AB	2.68	0.432	3.55	0.00785	0.012189	12.61	0.00785	1	10339281	0.741011
AB	2.87	-0.449	-1.83	0.10552	0.126442	3.35	0.10552	0	10339282	1.36496
AB	6.6	-0.082	-0.56	0.59258	0.622946	0.31	0.59258	0	10339283	1.0583
AB	3.15	0.058	0.34	0.74209	0.76472	0.12	0.74209	0	10339284	0.960778
AB	4.34	0.788	3.87	0.005	0.008196	14.99	0.005	1	10339285	0.579025
AB	6.24	2.783	21.15	0	1e-06	447.26	0	1	10339286	0.145254
AB	3.54	1.36	7.98	5e-05	0.000177	63.65	5e-05	1	10339287	0.389631
AB	3.94	-0.331	-1.14	0.28765	0.319301	1.3	0.28765	0	10339288	1.25805
AB	2.46	-0.147	-1.37	0.2092	0.237656	1.87	0.2092	0	10339289	1.10721
AB	4.77	2.174	22.57	0	1e-06	509.54	0	1	10339290	0.221576
AB	5.69	0.927	8.03	5e-05	0.00017	64.47	5e-05	1	10339291	0.525919
AB	3.18	-0.339	-2.62	0.03117	0.041495	6.89	0.03117	-1	10339292	1.26445
AB	3.31	0.907	5.87	0.00042	0.000972	34.48	0.00042	1	10339293	0.533334
AB	3.52	-0.899	-5.3	0.0008	0.001689	28.09	0.0008	-1	10339294	1.86505
AB	2.42	0.11	0.94	0.37667	0.409723	0.88	0.37667	0	10339295	0.926756
AB	5.21	0.953	4.24	0.00302	0.005279	18	0.00302	1	10339296	0.516665
AB	7.14	-1.177	-8.23	4e-05	0.000148	67.73	4e-05	-1	10339297	2.26107
AB	2.73	-0.102	-0.61	0.5586	0.59012	0.37	0.5586	0	10339298	1.07293
AB	4.15	0.743	4.42	0.0024	0.00432	19.51	0.0024	1	10339299	0.597573
AB	6.18	-2.279	-18.73	0	2e-06	350.95	0	-1	10339300	4.85453
AB	7.54	1.881	7.97	5e-05	0.000178	63.46	5e-05	1	10339301	0.27153
AB	4.71	-1.785	-6.61	0.00019	0.000506	43.68	0.00019	-1	10339302	3.44537
AB	3.63	-0.256	-1.46	0.18426	0.211397	2.12	0.18426	0	10339303	1.19426
AB	4.98	-1.543	-8.89	2e-05	9.6e-05	79.09	2e-05	-1	10339304	2.9141
AB	2.88	0.113	0.92	0.3853	0.418409	0.85	0.3853	0	10339305	0.924976
AB	4.99	-0.897	-2.83	0.02283	0.031291	8	0.02283	-1	10339306	1.86158
AB	6.98	0.524	3.2	0.01301	0.018954	10.27	0.01301	1	10339307	0.69531
AB	4.78	0.658	3.08	0.01571	0.022414	9.47	0.01571	1	10339308	0.633804
AB	3.42	-0.434	-2.29	0.05218	0.066387	5.24	0.05218	0	10339309	1.35067
AB	2.87	0.407	3.74	0.00599	0.009608	14	0.00599	1	10339310	0.754319
AB	5.97	1.667	9.91	1e-05	5.1e-05	98.28	1e-05	1	10339311	0.314887
AB	4.3	-1.553	-9.21	2e-05	7.8e-05	84.79	2e-05	-1	10339312	2.93368
AB	2.73	0.123	0.88	0.40468	0.438193	0.78	0.40468	0	10339313	0.917967
AB	4.04	-0.741	-3.23	0.01245	0.018235	10.46	0.01245	-1	10339314	1.67131
AB	3.73	-0.382	-3.98	0.00432	0.007191	15.82	0.00432	-1	10339315	1.30336
AB	5.45	4.175	46.16	0	0	2130.69	0	1	10339316	0.0553606
AB	5.09	-1.877	-13.06	0	1.1e-05	170.57	0	-1	10339317	3.67209
AB	5.8	-0.957	-3.83	0.00533	0.00867	14.63	0.00533	-1	10339318	1.9416
AB	7.07	2.472	15.15	0	5e-06	229.38	0	1	10339319	0.180239
AB	3.14	0.352	1.66	0.13671	0.160461	2.75	0.13671	0	10339320	0.783678
AB	3.94	1.307	11.53	0	2.2e-05	132.86	0	1	10339321	0.404159
AB	6.45	-3.59	-36.65	0	0	1343.23	0	-1	10339322	12.0425
AB	3.74	0.759	4.62	0.00184	0.003441	21.36	0.00184	1	10339323	0.590972
AB	3.31	0.072	0.45	0.66201	0.689552	0.21	0.66201	0	10339324	0.951277
AB	4.38	3.679	25.2	0	0	634.89	0	1	10339325	0.0780581
AB	2.45	-0.108	-0.74	0.47909	0.512348	0.55	0.47909	0	10339326	1.07808
AB	3.93	0.026	0.22	0.82902	0.845448	0.05	0.82902	0	10339327	0.982005
AB	2.46	-0.197	-1.41	0.19819	0.226118	1.98	0.19819	0	10339328	1.14629
AB	3.57	-0.491	-1.71	0.12703	0.15	2.92	0.12703	0	10339329	1.40567
AB	3.05	-0.258	-1.93	0.09087	0.110255	3.72	0.09087	0	10339330	1.19541
AB	2.44	-0.177	-1.41	0.19782	0.225723	1.98	0.19782	0	10339331	1.13034
AB	3.79	-0.225	-1.29	0.23547	0.265107	1.65	0.23547	0	10339332	1.16913
AB	2.38	0.106	0.86	0.41797	0.451385	0.73	0.41797	0	10339333	0.928934
AB	4.63	-0.884	-3.39	0.00998	0.015051	11.46	0.00998	-1	10339334	1.84543
AB	4.14	1.843	7.59	7e-05	0.000234	57.57	7e-05	1	10339335	0.278713
AB	3.47	0.71	5.9	0.0004	0.000948	34.79	0.0004	1	10339336	0.61121
AB	4.55	4.118	40.96	0	0	1677.47	0	1	10339337	0.0575813
AB	2.82	0.195	1.61	0.14614	0.170604	2.61	0.14614	0	10339338	0.873774
AB	3.59	1.472	6.43	0.00023	0.00059	41.33	0.00023	1	10339339	0.36039
AB	4.18	3.002	12.46	0	1.4e-05	155.38	0	1	10339340	0.124867
AB	5.88	2.806	13.55	0	9e-06	183.47	0	1	10339341	0.14304
AB	3.81	-0.372	-3.32	0.01103	0.01642	11	0.01103	-1	10339342	1.29372
AB	2.36	0.018	0.17	0.86954	0.882198	0.03	0.86954	0	10339343	0.987551
AB	4.95	2.67	15.03	0	5e-06	225.88	0	1	10339344	0.157108
AB	3.19	-0.914	-2.5	0.03801	0.049675	6.23	0.03801	-1	10339345	1.88437
AB	3.8	0.896	2.9	0.02052	0.02843	8.41	0.02052	1	10339346	0.53754
AB	3.48	0.851	5.56	0.00059	0.001303	30.94	0.00059	1	10339347	0.554511
AB	5.64	5.329	51.36	0	0	2637.77	0	1	10339348	0.0248715
AB	6.89	1.947	12.16	0	1.6e-05	147.81	0	1	10339349	0.259338
AB	2.78	-0.635	-2.51	0.03701	0.048518	6.31	0.03701	-1	10339350	1.55259
AB	3.59	-0.51	-2.75	0.02563	0.034743	7.58	0.02563	-1	10339351	1.42436
AB	4.57	-0.282	-1.1	0.30467	0.336524	1.21	0.30467	0	10339352	1.21583
AB	4.38	-0.628	-3.56	0.00776	0.012064	12.67	0.00776	-1	10339353	1.54565
AB	4.61	2.265	14.06	0	7e-06	197.74	0	1	10339354	0.208116
AB	3.81	-1.251	-6.07	0.00033	0.000806	36.9	0.00033	-1	10339355	2.37973
AB	5.38	1.904	6.59	0.00019	0.000513	43.46	0.00019	1	10339356	0.267117
AB	2.82	0.007	0.07	0.94339	0.949383	0.01	0.94339	0	10339357	0.99506
AB	6.17	-1.611	-10.98	1e-05	2.9e-05	120.64	1e-05	-1	10339358	3.05364
AB	2.24	0.238	2.39	0.04452	0.057387	5.73	0.04452	0	10339359	0.847706
AB	2.57	-0.367	-2.72	0.02688	0.036292	7.41	0.02688	-1	10339360	1.28974
AB	4.45	0.656	2.54	0.0354	0.046597	6.46	0.0354	1	10339361	0.634695
AB	2.91	0.035	0.22	0.83099	0.847191	0.05	0.83099	0	10339362	0.975749
AB	3.23	0.058	0.48	0.6464	0.674575	0.23	0.6464	0	10339363	0.960832
AB	3.67	1.291	10.4	1e-05	3.9e-05	108.11	1e-05	1	10339364	0.408571
AB	7.95	1.334	10.05	1e-05	4.7e-05	101.02	1e-05	1	10339365	0.396642
AB	2.72	-0.445	-3.82	0.00536	0.008711	14.6	0.00536	-1	10339366	1.36088
AB	3.49	-0.152	-0.9	0.39464	0.427894	0.81	0.39464	0	10339367	1.11125
AB	3.03	-0.095	-0.42	0.688	0.713814	0.17	0.688	0	10339368	1.06806
AB	4.35	-1.098	-6.68	0.00018	0.000479	44.57	0.00018	-1	10339369	2.14112
AB	5.5	-1.081	-3.45	0.00907	0.013831	11.91	0.00907	-1	10339370	2.11601
AB	2.91	-0.04	-0.35	0.73304	0.75631	0.13	0.73304	0	10339371	1.02786
AB	3.57	-0.126	-0.52	0.6207	0.650159	0.27	0.6207	0	10339372	1.09096
AB	3.53	-0.295	-1.32	0.22336	0.252406	1.75	0.22336	0	10339373	1.22684
AB	7.91	-0.277	-2.66	0.02957	0.039574	7.07	0.02957	-1	10339374	1.21184
AB	7.93	4.128	42.08	0	0	1770.44	0	1	10339375	0.0571972
AB	3.15	-0.223	-2.06	0.07456	0.092014	4.24	0.07456	0	10339376	1.16691
AB	4.65	-1.086	-6.64	0.00018	0.000493	44.12	0.00018	-1	10339377	2.12337
AB	2.41	0.183	1.84	0.10454	0.125339	3.38	0.10454	0	10339378	0.880654
AB	4.73	-0.563	-1.41	0.1963	0.2241	2	0.1963	0	10339379	1.47764
AB	3.91	0.558	2.76	0.02546	0.034532	7.6	0.02546	1	10339380	0.679026
AB	4.14	0.799	4.55	0.00203	0.003734	20.67	0.00203	1	10339381	0.574692
AB	9.49	-1.377	-13.02	0	1.1e-05	169.53	0	-1	10339382	2.59811
AB	2.81	-0.098	-0.75	0.47809	0.511353	0.56	0.47809	0	10339383	1.07059
AB	5.69	-2.333	-11.65	0	2.1e-05	135.77	0	-1	10339384	5.03932
AB	4.53	1.66	8.87	2e-05	9.7e-05	78.76	2e-05	1	10339385	0.316507
AB	3.19	-0.434	-2.52	0.03647	0.047872	6.36	0.03647	-1	10339386	1.35091
AB	3.77	0.167	0.52	0.61606	0.645789	0.27	0.61606	0	10339387	0.890647
AB	7.51	0.5	5.06	0.00107	0.002166	25.57	0.00107	1	10339388	0.70695
AB	4.9	1.126	4.21	0.00315	0.00547	17.73	0.00315	1	10339389	0.458311
AB	6.73	-2.316	-21.36	0	1e-06	456.34	0	-1	10339390	4.97923
AB	7.91	1.99	17.63	0	2e-06	310.82	0	1	10339391	0.2517
AB	3.5	1.303	11.15	0	2.6e-05	124.42	0	1	10339392	0.405351
AB	3.48	0.806	4.71	0.00165	0.003139	22.14	0.00165	1	10339393	0.571945
AB	3.21	-1.217	-8.84	3e-05	9.9e-05	78.22	3e-05	-1	10339394	2.32441
AB	3.43	-0.377	-1.08	0.31139	0.343348	1.17	0.31139	0	10339395	1.29855
AB	3.46	1.851	10.92	1e-05	3e-05	119.19	1e-05	1	10339396	0.277175
AB	2.65	-0.098	-0.86	0.41598	0.449411	0.74	0.41598	0	10339397	1.07053
AB	2.71	-0.412	-2.85	0.0221	0.030391	8.13	0.0221	-1	10339398	1.3306
AB	3.07	0.485	2.88	0.02116	0.029207	8.29	0.02116	1	10339399	0.714287
AB	3.75	1.872	11.8	0	1.9e-05	139.26	0	1	10339400	0.273139
AB	3.49	0.044	0.32	0.7586	0.780076	0.1	0.7586	0	10339401	0.969998
AB	7.9	-3.216	-16.38	0	3e-06	268.2	0	-1	10339402	9.29201
AB	2.67	0.152	0.94	0.37357	0.406558	0.89	0.37357	0	10339403	0.899957
AB	6.15	-1.377	-8.5	3e-05	0.000123	72.25	3e-05	-1	10339404	2.5967
AB	3.78	-0.188	-0.79	0.45492	0.488421	0.62	0.45492	0	10339405	1.13907
AB	9.09	-0.62	-4.88	0.00133	0.00261	23.8	0.00133	-1	10339406	1.53661
AB	2.8	0.031	0.16	0.87795	0.889966	0.03	0.87795	0	10339407	0.978688
AB	4.16	-0.979	-2.52	0.03677	0.048237	6.34	0.03677	-1	10339408	1.9714
AB	3.25	0.378	1.98	0.08372	0.102337	3.93	0.08372	0	10339409	0.769718
AB	2.52	-0.328	-1.89	0.09683	0.116853	3.56	0.09683	0	10339410	1.25533
AB	6.94	3.246	18.5	0	2e-06	342.21	0	1	10339411	0.105428
AB	3.31	0.235	1.57	0.15673	0.181971	2.46	0.15673	0	10339412	0.849447
AB	3.19	0.689	5.05	0.00108	0.002186	25.48	0.00108	1	10339413	0.620192
AB	2.79	-0.471	-2.01	0.0804	0.098572	4.04	0.0804	0	10339414	1.38615
AB	6.35	6.721	41.85	0	0	1751.55	0	1	10339415	0.00947708
AB	3.14	0.234	1.52	0.16693	0.192902	2.32	0.16693	0	10339416	0.850437
AB	3.76	0.19	0.89	0.40123	0.434718	0.79	0.40123	0	10339417	0.876413
AB	3.56	0.099	0.31	0.76401	0.785047	0.1	0.76401	0	10339418	0.933555
AB	6.35	0.898	2.46	0.04029	0.052372	6.04	0.04029	0	10339419	0.536605
AB	3.62	-0.582	-2.66	0.0294	0.039361	7.09	0.0294	-1	10339420	1.4967
AB	5.29	-0.203	-1.22	0.25754	0.288178	1.49	0.25754	0	10339421	1.15131
AB	2.62	-0.482	-2.32	0.05011	0.063925	5.37	0.05011	0	10339422	1.39656
AB	3.18	-0.956	-6.74	0.00017	0.000456	45.37	0.00017	-1	10339423	1.9403
AB	5.18	0.642	2.58	0.03347	0.04427	6.65	0.03347	1	10339424	0.640813
AB	2.85	-0.356	-2.03	0.07807	0.095972	4.11	0.07807	0	10339425	1.27989
AB	6.52	0.848	3.54	0.008	0.012393	12.52	0.008	1	10339426	0.555633
AB	3.24	1.123	5.03	0.0011	0.002222	25.32	0.0011	1	10339427	0.459038
AB	3.61	-0.807	-7.74	6e-05	0.000209	59.94	6e-05	-1	10339428	1.74993
AB	3.99	1.509	8.99	2e-05	9e-05	80.84	2e-05	1	10339429	0.351456
AB	4.08	1.191	6.47	0.00022	0.000567	41.92	0.00022	1	10339430	0.437941
AB	2.68	-0.245	-1.3	0.23066	0.260074	1.69	0.23066	0	10339431	1.18509
AB	3.15	0.531	1.71	0.12716	0.150129	2.92	0.12716	0	10339432	0.692226
AB	3.93	0.122	0.63	0.54718	0.578866	0.4	0.54718	0	10339433	0.918654
AB	3.54	0.351	1.62	0.14568	0.170124	2.61	0.14568	0	10339434	0.784264
AB	5.01	-0.533	-2.73	0.02639	0.035688	7.47	0.02639	-1	10339435	1.44674
AB	5.85	-1.418	-8.8	3e-05	0.000101	77.5	3e-05	-1	10339436	2.672
AB	3.82	-0.499	-2.08	0.07253	0.089713	4.31	0.07253	0	10339437	1.41345
AB	5.51	-0.783	-4.22	0.0031	0.005405	17.82	0.0031	-1	10339438	1.72033
AB	6.41	-1.012	-6.1	0.00032	0.000788	37.21	0.00032	-1	10339439	2.01675
AB	3.07	1.086	8.7	3e-05	0.000108	75.62	3e-05	1	10339440	0.471154
AB	5.81	-0.685	-3.67	0.00663	0.010509	13.47	0.00663	-1	10339441	1.60807
AB	2.68	0.319	2.03	0.07769	0.09555	4.13	0.07769	0	10339442	0.801856
AB	3.49	-0.681	-3.33	0.01087	0.016209	11.07	0.01087	-1	10339443	1.60373
AB	2.87	0.117	1.05	0.3271	0.35931	1.09	0.3271	0	10339444	0.922109
AB	2.53	0.101	1.05	0.32454	0.356626	1.11	0.32454	0	10339445	0.932171
AB	7.89	1.953	17.44	0	2e-06	304.14	0	1	10339446	0.25825
AB	9.39	3.39	21.68	0	1e-06	469.95	0	1	10339447	0.0953968
AB	5.27	-1.515	-5.26	0.00083	0.00175	27.72	0.00083	-1	10339448	2.85753
AB	4.85	-2.289	-4.25	0.00298	0.005225	18.07	0.00298	-1	10339449	4.88735
AB	2.95	0.225	1.38	0.20559	0.233807	1.91	0.20559	0	10339450	0.855395
AB	3.2	0.179	1.06	0.32124	0.353281	1.12	0.32124	0	10339451	0.883319
AB	2.65	0.168	1.64	0.14022	0.164219	2.7	0.14022	0	10339452	0.889915
AB	9.26	-0.377	-1.8	0.11109	0.132586	3.23	0.11109	0	10339453	1.29834
AB	5.25	-3.005	-13.77	0	8e-06	189.62	0	-1	10339454	8.02616
AB	7.45	2.742	19.14	0	1e-06	366.4	0	1	10339455	0.149524
AB	6.24	1.267	11.65	0	2.1e-05	135.74	0	1	10339456	0.415597
AB	2.85	0.255	2.05	0.07603	0.093664	4.18	0.07603	0	10339457	0.838123
AB	4.35	-0.256	-1.88	0.09864	0.118857	3.52	0.09864	0	10339458	1.19431
AB	5.14	-0.055	-0.39	0.70653	0.731226	0.15	0.70653	0	10339459	1.03856
AB	3.92	0.392	1.99	0.08315	0.101706	3.95	0.08315	0	10339460	0.762283
AB	2.52	-0.176	-1.89	0.09623	0.116213	3.58	0.09623	0	10339461	1.12951
AB	5.27	1.586	7.86	6e-05	0.000192	61.79	6e-05	1	10339462	0.333171
AB	4.44	2.25	9.39	2e-05	7e-05	88.18	2e-05	1	10339463	0.210242
AB	3.29	0.617	3.6	0.00728	0.01141	12.99	0.00728	1	10339464	0.652033
AB	2.56	0.001	0.01	0.99569	0.996115	0	0.99569	0	10339465	0.999268
AB	3.44	-0.64	-2.63	0.03101	0.041305	6.91	0.03101	-1	10339466	1.5578
AB	3.25	-0.055	-0.38	0.711	0.735429	0.15	0.711	0	10339467	1.03888
AB	5.05	-0.52	-1.62	0.14417	0.168429	2.64	0.14417	0	10339468	1.43434
AB	2.93	-0.253	-1.19	0.26789	0.299036	1.42	0.26789	0	10339469	1.19197
AB	3.75	-0.916	-5.81	0.00044	0.001027	33.8	0.00044	-1	10339470	1.88729
AB	6.75	4.281	16.98	0	3e-06	288.42	0	1	10339471	0.0514373
AB	2.63	-0.487	-4.35	0.00262	0.004664	18.92	0.00262	-1	10339472	1.40175
AB	2.95	-0.044	-0.46	0.65608	0.683817	0.21	0.65608	0	10339473	1.03132
AB	2.91	-0.213	-2.06	0.07436	0.091793	4.24	0.07436	0	10339474	1.1589
AB	7.13	1.807	7.73	7e-05	0.000211	59.71	7e-05	1	10339475	0.285856
AB	3.08	-0.478	-3.55	0.00784	0.012175	12.62	0.00784	-1	10339476	1.39312
AB	4.47	-0.232	-0.85	0.42131	0.454725	0.72	0.42131	0	10339477	1.17418
AB	3.19	-0.186	-1.03	0.3345	0.366817	1.06	0.3345	0	10339478	1.13755
AB	5.8	-2.226	-21.38	0	1e-06	457.1	0	-1	10339479	4.6773
AB	6.35	-1.005	-3.02	0.01717	0.024268	9.11	0.01717	-1	10339480	2.00737
AB	2.91	0.466	3.27	0.01176	0.017356	10.71	0.01176	1	10339481	0.723912
AB	3.75	2.277	8.34	4e-05	0.000137	69.57	4e-05	1	10339482	0.206262
AB	3.38	0.485	2.87	0.02134	0.029424	8.26	0.02134	1	10339483	0.714408
AB	5.73	-1.814	-12.17	0	1.6e-05	147.99	0	-1	10339484	3.51556
AB	3.21	0.514	3.37	0.01026	0.015419	11.33	0.01026	1	10339485	0.700507
AB	3.73	1.479	7.65	7e-05	0.000223	58.6	7e-05	1	10339486	0.35868
AB	2.44	-0.163	-0.98	0.35499	0.387636	0.97	0.35499	0	10339487	1.11976
AB	3.56	0.901	7.78	6e-05	0.000204	60.49	6e-05	1	10339488	0.535492
AB	3.05	0.02	0.18	0.86149	0.874577	0.03	0.86149	0	10339489	0.986395
AB	4.78	1.634	5.52	0.00062	0.001355	30.49	0.00062	1	10339490	0.322298
AB	3.03	0.3	1.83	0.10497	0.12583	3.37	0.10497	0	10339491	0.812222
AB	2.48	-0.141	-1.53	0.16554	0.191423	2.34	0.16554	0	10339492	1.10289
AB	2.71	-0.022	-0.19	0.85301	0.867078	0.04	0.85301	0	10339493	1.01531
AB	2.93	-0.278	-1.46	0.18358	0.21068	2.13	0.18358	0	10339494	1.21291
AB	7.69	-0.559	-2.39	0.0449	0.057832	5.7	0.0449	0	10339495	1.47368
AB	4.71	1.338	2.96	0.01879	0.026303	8.75	0.01879	1	10339496	0.395646
AB	7.05	1.949	17.96	0	2e-06	322.61	0	1	10339497	0.259008
AB	3.46	0.44	2.25	0.0552	0.069913	5.08	0.0552	0	10339498	0.73692
AB	2.8	0.215	0.97	0.35976	0.392566	0.95	0.35976	0	10339499	0.861265
AB	6.69	0.738	2.53	0.03619	0.047534	6.39	0.03619	1	10339500	0.599452
AB	2.91	-0.302	-0.98	0.35441	0.387064	0.97	0.35441	0	10339501	1.23328
AB	9.14	-0.415	-3.79	0.00558	0.00903	14.38	0.00558	-1	10339502	1.33322
AB	3.76	0.416	2.06	0.07455	0.092001	4.24	0.07455	0	10339503	0.749324
AB	4.89	-1.65	-5.79	0.00045	0.001048	33.55	0.00045	-1	10339504	3.13764
AB	4.11	0.122	1.21	0.26108	0.291894	1.47	0.26108	0	10339505	0.918813
AB	3.54	-0.648	-2.9	0.02041	0.028292	8.43	0.02041	-1	10339506	1.5671
AB	3.33	0.603	3.74	0.00598	0.009597	14.01	0.00598	1	10339507	0.658556
AB	3.51	-1.094	-8.43	4e-05	0.000129	71.04	4e-05	-1	10339508	2.13498
AB	3.65	0.922	6.35	0.00025	0.000634	40.26	0.00025	1	10339509	0.527642
AB	5.49	2.272	13.6	0	9e-06	184.92	0	1	10339510	0.207108
AB	2.45	-0.315	-2.79	0.02406	0.032811	7.81	0.02406	-1	10339511	1.24369
AB	3.71	-1.274	-5.85	0.00043	0.00099	34.24	0.00043	-1	10339512	2.41875
AB	3.22	-0.13	-0.61	0.56062	0.592077	0.37	0.56062	0	10339513	1.09466
AB	3.83	-0.695	-4.24	0.00304	0.005313	17.95	0.00304	-1	10339514	1.61836
AB	3.88	1.462	10.78	1e-05	3.2e-05	116.27	1e-05	1	10339515	0.363019
AB	4.43	0.951	2.44	0.04154	0.053843	5.94	0.04154	0	10339516	0.517224
AB	3.18	-0.074	-0.51	0.62648	0.655654	0.26	0.62648	0	10339517	1.05258
AB	5.71	-0.202	-0.41	0.69394	0.719394	0.17	0.69394	0	10339518	1.14997
AB	2.42	-0.191	-1.79	0.11269	0.134356	3.2	0.11269	0	10339519	1.14165
AB	2.74	-0.159	-1.53	0.16579	0.191677	2.34	0.16579	0	10339520	1.11623
AB	2.82	-0.833	-8.03	5e-05	0.00017	64.51	5e-05	-1	10339521	1.78133
AB	3.33	0.541	4.64	0.0018	0.003377	21.52	0.0018	1	10339522	0.687456
AB	6.95	2.039	12.23	0	1.6e-05	149.52	0	1	10339523	0.24339
AB	5.06	1.93	6.34	0.00025	0.000636	40.24	0.00025	1	10339524	0.262483
AB	3.19	0.25	1.23	0.25445	0.285055	1.51	0.25445	0	10339525	0.840917
AB	2.77	0.238	1.88	0.09798	0.118137	3.53	0.09798	0	10339526	0.848035
AB	7.06	-1.707	-14.33	0	7e-06	205.49	0	-1	10339527	3.26489
AB	3.95	-0.049	-0.3	0.7735	0.793954	0.09	0.7735	0	10339528	1.03433
AB	4.11	-0.684	-4.06	0.00385	0.006521	16.49	0.00385	-1	10339529	1.6063
AB	6.23	2.108	10.28	1e-05	4.2e-05	105.59	1e-05	1	10339530	0.232001
AB	3.83	-0.663	-2.84	0.02241	0.030759	8.07	0.02241	-1	10339531	1.5833
AB	2.56	0.108	0.79	0.45218	0.485646	0.63	0.45218	0	10339532	0.927782
AB	4.99	-1.223	-3.51	0.00837	0.012894	12.3	0.00837	-1	10339533	2.33369
AB	2.73	0.023	0.21	0.83836	0.853801	0.04	0.83836	0	10339534	0.983956
AB	2.99	-0.201	-0.85	0.42213	0.455473	0.72	0.42213	0	10339535	1.14932
AB	5.96	0.639	2.6	0.0325	0.043104	6.75	0.0325	1	10339536	0.64224
AB	2.7	0.177	0.71	0.49973	0.532371	0.5	0.49973	0	10339537	0.884313
AB	3.78	0.584	3.76	0.00582	0.009366	14.16	0.00582	1	10339538	0.66712
AB	3.55	0.93	4.57	0.00197	0.003649	20.87	0.00197	1	10339539	0.524969
AB	5.32	-1.029	-3.79	0.00562	0.009078	14.35	0.00562	-1	10339540	2.04023
AB	3.34	-1.026	-4.4	0.00245	0.004405	19.35	0.00245	-1	10339541	2.03592
AB	4.22	0.328	2.12	0.06809	0.084737	4.48	0.06809	0	10339542	0.796539
AB	2.84	1.022	6.22	0.00029	0.000711	38.63	0.00029	1	10339543	0.492354
AB	3.2	0.767	3.6	0.00736	0.011523	12.94	0.00736	1	10339544	0.587438
AB	8.2	5.174	23.54	0	0	554.01	0	1	10339545	0.0277053
AB	4.65	-1.339	-7.68	7e-05	0.000219	58.94	7e-05	-1	10339546	2.52977
AB	5.26	-1.592	-7.97	5e-05	0.000177	63.58	5e-05	-1	10339547	3.01478
AB	5.56	-2.403	-17.54	0	2e-06	307.68	0	-1	10339548	5.28813
AB	3.77	0.278	1.96	0.08674	0.105695	3.84	0.08674	0	10339549	0.824536
AB	3.6	-1.219	-3.56	0.00772	0.012	12.7	0.00772	-1	10339550	2.32799
AB	3.08	-0.063	-0.52	0.61945	0.648959	0.27	0.61945	0	10339551	1.0443
AB	3.22	0.437	2.39	0.04453	0.057391	5.73	0.04453	0	10339552	0.738416
AB	6.84	-0.55	-5.92	0.00039	0.000926	35.09	0.00039	-1	10339553	1.46386
AB	3.58	-0.866	-3.91	0.00471	0.007776	15.32	0.00471	-1	10339554	1.82218
AB	2.93	-0.177	-0.78	0.45673	0.490218	0.61	0.45673	0	10339555	1.13086
AB	3.14	-0.402	-1.83	0.10508	0.125961	3.36	0.10508	0	10339556	1.32159
AB	8.49	3.934	29.7	0	0	881.86	0	1	10339557	0.0654233
AB	2.94	0.321	3.24	0.01232	0.01809	10.51	0.01232	1	10339558	0.800534
AB	4.82	1.037	7.66	7e-05	0.000222	58.62	7e-05	1	10339559	0.48727
AB	2.85	-0.206	-0.77	0.46574	0.499241	0.59	0.46574	0	10339560	1.15324
AB	5.15	-0.606	-2.09	0.07088	0.087884	4.37	0.07088	0	10339561	1.52194
AB	2.36	-0.183	-1.96	0.08663	0.105579	3.84	0.08663	0	10339562	1.13514
AB	3.41	-0.098	-0.56	0.59372	0.624103	0.31	0.59372	0	10339563	1.07
AB	3.32	0.061	0.46	0.65739	0.685042	0.21	0.65739	0	10339564	0.958526
AB	7.49	0.101	0.41	0.69614	0.721487	0.16	0.69614	0	10339565	0.932693
AB	2.4	-0.191	-1.85	0.10212	0.122644	3.43	0.10212	0	10339566	1.14178
AB	3	0.081	0.52	0.6168	0.646471	0.27	0.6168	0	10339567	0.945379
AB	6.89	-2.246	-19.08	0	1e-06	363.93	0	-1	10339568	4.74346
AB	5.07	1.757	11.15	0	2.6e-05	124.21	0	1	10339569	0.295863
AB	4.22	-0.136	-0.84	0.42351	0.456854	0.71	0.42351	0	10339570	1.09876
AB	2.35	0.273	2.25	0.05575	0.070524	5.05	0.05575	0	10339571	0.827628
AB	3.74	0.858	8.05	5e-05	0.000168	64.72	5e-05	1	10339572	0.551736
AB	3.89	1.337	6.2	0.00029	0.00072	38.46	0.00029	1	10339573	0.395918
AB	2.28	-0.118	-1.12	0.29793	0.329719	1.24	0.29793	0	10339574	1.08513
AB	2.7	-0.357	-3.26	0.01198	0.017652	10.63	0.01198	-1	10339575	1.28044
AB	2.95	-0.598	-3.34	0.01068	0.015964	11.15	0.01068	-1	10339576	1.51385
AB	7.16	5.186	48.58	0	0	2360.38	0	1	10339577	0.0274642
AB	11.16	0.079	0.6	0.56255	0.593844	0.37	0.56255	0	10339578	0.946413
AB	3.08	0.693	3.94	0.00452	0.007487	15.56	0.00452	1	10339579	0.618449
AB	5.52	4.991	16.64	0	3e-06	277.05	0	1	10339580	0.0314432
AB	4.47	0.206	0.91	0.38864	0.421809	0.83	0.38864	0	10339581	0.866893
AB	3.61	1.067	4.94	0.00123	0.002436	24.44	0.00123	1	10339582	0.477318
AB	2.44	-0.31	-3.36	0.0104	0.015594	11.27	0.0104	-1	10339583	1.23983
AB	3.71	-0.274	-0.82	0.43566	0.469281	0.68	0.43566	0	10339584	1.20934
AB	7.41	-3.374	-26.37	0	0	695.4	0	-1	10339585	10.3663
AB	5.93	-1.267	-4.94	0.00124	0.002458	24.36	0.00124	-1	10339586	2.40723
AB	3.77	-1.626	-11.41	0	2.3e-05	130.3	0	-1	10339587	3.08678
AB	3.26	0.559	3.06	0.01605	0.022842	9.38	0.01605	1	10339588	0.678751
AB	8.85	1.421	15.27	0	5e-06	233.22	0	1	10339589	0.373393
AB	9.13	0.482	2.76	0.02524	0.034261	7.64	0.02524	1	10339590	0.716013
AB	2.67	0.699	5.37	0.00074	0.001575	28.84	0.00074	1	10339591	0.616099
AB	2.61	0.211	1.63	0.14389	0.168133	2.64	0.14389	0	10339592	0.863759
AB	3.31	0.029	0.09	0.9323	0.939224	0.01	0.9323	0	10339593	0.980146
AB	3.15	0.547	4.86	0.00137	0.002674	23.57	0.00137	1	10339594	0.684578
AB	6.97	5.335	15.94	0	4e-06	254.22	0	1	10339595	0.0247668
AB	2.71	-0.125	-1.22	0.25759	0.288227	1.49	0.25759	0	10339596	1.09055
AB	3.84	-1.276	-4.6	0.00188	0.003506	21.2	0.00188	-1	10339597	2.42171
AB	3.54	0.78	3.47	0.00887	0.01357	12.02	0.00887	1	10339598	0.582228
AB	7.63	-0.687	-7.51	8e-05	0.000248	56.37	8e-05	-1	10339599	1.6097
AB	2.81	-0.543	-3.43	0.00932	0.014174	11.78	0.00932	-1	10339600	1.4571
AB	3.84	-0.019	-0.1	0.92622	0.933735	0.01	0.92622	0	10339601	1.0136
AB	4.46	2.149	7.92	6e-05	0.000184	62.7	6e-05	1	10339602	0.225486
AB	2.79	-0.156	-1.51	0.17088	0.197141	2.28	0.17088	0	10339603	1.11406
AB	3.52	0.061	0.25	0.81224	0.829882	0.06	0.81224	0	10339604	0.958371
AB	3.45	0.278	0.88	0.40323	0.436757	0.78	0.40323	0	10339605	0.824599
AB	2.43	-0.249	-2.18	0.06196	0.077681	4.75	0.06196	0	10339606	1.1883
AB	3.97	0.814	3.86	0.00506	0.008278	14.92	0.00506	1	10339607	0.568747
AB	2.52	-0.069	-0.63	0.54717	0.578866	0.4	0.54717	0	10339608	1.04902
AB	4.89	-1.581	-10.78	1e-05	3.2e-05	116.32	1e-05	-1	10339609	2.99247
AB	2.72	-0.287	-1.47	0.18027	0.207133	2.17	0.18027	0	10339610	1.22014
AB	6.76	1.288	9.39	2e-05	7e-05	88.23	2e-05	1	10339611	0.409476
AB	2.49	0.137	1.01	0.34206	0.374574	1.02	0.34206	0	10339612	0.909322
AB	6.83	-0.275	-1.12	0.29678	0.328545	1.25	0.29678	0	10339613	1.20984
AB	3.85	2	6.77	0.00016	0.000445	45.77	0.00016	1	10339614	0.250002
AB	3.04	0.36	2	0.0817	0.100045	4	0.0817	0	10339615	0.779193
AB	2.63	-0.064	-0.49	0.63696	0.665702	0.24	0.63696	0	10339616	1.04568
AB	4.2	0.785	3.26	0.01199	0.017668	10.63	0.01199	1	10339617	0.580225
AB	4.6	0.505	2.52	0.03689	0.048379	6.33	0.03689	1	10339618	0.704606
AB	4.59	0.511	2.14	0.06539	0.081642	4.6	0.06539	0	10339619	0.701912
AB	3.39	0.058	0.5	0.62893	0.658078	0.25	0.62893	0	10339620	0.960493
AB	3.23	0.855	4.76	0.00155	0.002965	22.65	0.00155	1	10339621	0.552676
AB	3.04	-0.505	-3.32	0.01093	0.016289	11.04	0.01093	-1	10339622	1.41911
AB	5.68	-0.579	-2.12	0.06785	0.084463	4.49	0.06785	0	10339623	1.49343
AB	3.09	-0.157	-1.58	0.15375	0.178753	2.5	0.15375	0	10339624	1.11474
AB	4.02	-1.956	-10.21	1e-05	4.3e-05	104.18	1e-05	-1	10339625	3.87881
AB	2.71	-0.049	-0.39	0.71005	0.734529	0.15	0.71005	0	10339626	1.03473
AB	3.52	-0.562	-2.96	0.0187	0.026191	8.77	0.0187	-1	10339627	1.47593
AB	3.06	0.905	4.69	0.00168	0.003181	22.03	0.00168	1	10339628	0.53409
AB	3.76	-0.574	-2.03	0.0777	0.095551	4.13	0.0777	0	10339629	1.48895
AB	5.22	2.667	5.51	0.00063	0.001377	30.31	0.00063	1	10339630	0.157405
AB	4.06	-0.722	-3.65	0.00678	0.010712	13.36	0.00678	-1	10339631	1.64965
AB	4.21	-0.387	-1.93	0.09124	0.110673	3.71	0.09124	0	10339632	1.30778
AB	3.47	1.438	4.87	0.00135	0.002646	23.67	0.00135	1	10339633	0.369071
AB	3.04	0.394	2.3	0.05117	0.065196	5.3	0.05117	0	10339634	0.761279
AB	5.47	0.118	0.44	0.67515	0.702004	0.19	0.67515	0	10339635	0.921623
AB	2.52	0.299	2.99	0.01798	0.025276	8.93	0.01798	1	10339636	0.812807
AB	4.72	-0.557	-2.75	0.02577	0.034925	7.56	0.02577	-1	10339637	1.47149
AB	2.71	-0.146	-1.38	0.20477	0.232921	1.92	0.20477	0	10339638	1.10625
AB	5.14	1.957	14.79	0	6e-06	218.65	0	1	10339639	0.257544
AB	4.76	2.242	11.59	0	2.1e-05	134.41	0	1	10339640	0.211436
AB	4.1	1.076	4.51	0.00211	0.003869	20.38	0.00211	1	10339641	0.47434
AB	8.7	-2.062	-13.63	0	9e-06	185.74	0	-1	10339642	4.17584
AB	5.03	-0.866	-6.48	0.00022	0.000565	41.96	0.00022	-1	10339643	1.82298
AB	3.33	-0.211	-1.36	0.21201	0.240618	1.85	0.21201	0	10339644	1.15715
AB	2.77	-0.33	-2.91	0.0201	0.027898	8.49	0.0201	-1	10339645	1.25661
AB	4.29	1.637	6.27	0.00027	0.000678	39.31	0.00027	1	10339646	0.321517
AB	2.98	0.136	1.04	0.32863	0.360858	1.09	0.32863	0	10339647	0.909916
AB	4.3	0.542	1.59	0.15095	0.175763	2.54	0.15095	0	10339648	0.68682
AB	4.84	0.015	0.06	0.95649	0.961225	0	0.95649	0	10339649	0.989938
AB	3.05	-0.31	-2.19	0.06059	0.076077	4.81	0.06059	0	10339650	1.23935
AB	3.59	-0.648	-3.6	0.00733	0.011482	12.96	0.00733	-1	10339651	1.56752
AB	7.36	2.686	10.68	1e-05	3.4e-05	114.06	1e-05	1	10339652	0.155363
AB	5.75	5.422	28.44	0	0	808.91	0	1	10339653	0.023317
AB	3.19	-0.017	-0.16	0.87599	0.88833	0.03	0.87599	0	10339654	1.01207
AB	3.97	-1.168	-4.78	0.0015	0.002886	22.89	0.0015	-1	10339655	2.24771
AB	5.41	3.477	16.93	0	3e-06	286.69	0	1	10339656	0.0898187
AB	7.71	-1.665	-9.82	1e-05	5.4e-05	96.36	1e-05	-1	10339657	3.17144
AB	2.9	0.038	0.25	0.80718	0.825028	0.06	0.80718	0	10339658	0.973708
AB	3.49	0.976	3.58	0.00758	0.011816	12.79	0.00758	1	10339659	0.508371
AB	7	-2.524	-14.12	0	7e-06	199.38	0	-1	10339660	5.75033
AB	5.9	2.151	8.8	3e-05	0.000101	77.41	3e-05	1	10339661	0.225158
AB	3.22	0.275	1.83	0.10637	0.127385	3.33	0.10637	0	10339662	0.826398
AB	3.32	-0.208	-0.73	0.4866	0.519581	0.53	0.4866	0	10339663	1.1551
AB	2.54	-0.076	-0.51	0.62393	0.653159	0.26	0.62393	0	10339664	1.05403
AB	2.68	-0.268	-1.22	0.25918	0.289903	1.48	0.25918	0	10339665	1.20405
AB	4.68	3.126	15.59	0	4e-06	243.04	0	1	10339666	0.114535
AB	5.79	0.267	2.5	0.03754	0.049131	6.27	0.03754	1	10339667	0.83118
AB	3.64	0.908	4.03	0.004	0.006731	16.27	0.004	1	10339668	0.533062
AB	2.36	-0.283	-2.26	0.05434	0.068913	5.12	0.05434	0	10339669	1.21642
AB	7.81	2.035	10.28	1e-05	4.2e-05	105.76	1e-05	1	10339670	0.243998
AB	6.47	-1.161	-8.06	5e-05	0.000166	65	5e-05	-1	10339671	2.2362
AB	5.35	-1.51	-4.06	0.00386	0.006532	16.48	0.00386	-1	10339672	2.84757
AB	2.78	-0.511	-3.35	0.01047	0.015684	11.24	0.01047	-1	10339673	1.42501
AB	2.99	-0.094	-0.58	0.57865	0.609457	0.34	0.57865	0	10339674	1.0674
AB	4.29	-1.468	-5.46	0.00066	0.001434	29.84	0.00066	-1	10339675	2.76669
AB	4.11	-0.878	-5.98	0.00037	0.000882	35.73	0.00037	-1	10339676	1.83751
AB	2.91	-0.382	-1.67	0.13441	0.15801	2.79	0.13441	0	10339677	1.30307
AB	3	-0.3	-1.76	0.11803	0.140239	3.09	0.11803	0	10339678	1.23152
AB	5.98	2.192	18.56	0	2e-06	344.45	0	1	10339679	0.2189
AB	8.62	-1.873	-12.79	0	1.2e-05	163.56	0	-1	10339680	3.66404
AB	5.03	3.174	27.46	0	0	754.19	0	1	10339681	0.110801
AB	2.73	0.085	0.6	0.56276	0.594017	0.37	0.56276	0	10339682	0.942464
AB	4	-0.288	-1.01	0.34276	0.375276	1.02	0.34276	0	10339683	1.22123
AB	3.04	0.116	0.46	0.65485	0.682648	0.22	0.65485	0	10339684	0.92281
AB	4.28	1.87	12.47	0	1.4e-05	155.62	0	1	10339685	0.273652
AB	3.64	-0.754	-3.1	0.01518	0.021739	9.61	0.01518	-1	10339686	1.68659
AB	4.48	3.536	33.23	0	0	1104.28	0	1	10339687	0.0861874
AB	3.28	0.007	0.05	0.95765	0.962275	0	0.95765	0	10339688	0.994924
AB	4.97	-1.383	-5.3	0.0008	0.001685	28.11	0.0008	-1	10339689	2.60809
AB	3.01	-0.192	-1.61	0.14725	0.171771	2.59	0.14725	0	10339690	1.14254
AB	3.8	1.968	11.22	0	2.6e-05	125.83	0	1	10339691	0.255628
AB	4.98	2.439	21.85	0	1e-06	477.24	0	1	10339692	0.184444
AB	4.77	0.13	0.5	0.62797	0.657152	0.25	0.62797	0	10339693	0.913827
AB	3.03	-0.253	-1.63	0.14304	0.167266	2.65	0.14304	0	10339694	1.19169
AB	3.54	-0.471	-1.42	0.19473	0.222437	2.01	0.19473	0	10339695	1.38626
AB	4.34	1.119	6.38	0.00024	0.000616	40.68	0.00024	1	10339696	0.460517
AB	10.59	0.472	4.2	0.00319	0.005538	17.64	0.00319	1	10339697	0.720947
AB	2.6	0.548	3.8	0.00551	0.008937	14.45	0.00551	1	10339698	0.683807
AB	3.1	-0.185	-1.12	0.29715	0.328925	1.25	0.29715	0	10339699	1.13666
AB	3.17	-0.195	-1.94	0.08916	0.108361	3.77	0.08916	0	10339700	1.14504
AB	2.74	-0.349	-3.73	0.00613	0.009807	13.88	0.00613	-1	10339701	1.27336
AB	5.23	2.64	13.16	0	1.1e-05	173.22	0	1	10339702	0.160446
AB	2.77	-0.081	-0.29	0.77842	0.798432	0.08	0.77842	0	10339703	1.05789
AB	4.38	2.172	7.96	5e-05	0.000178	63.39	5e-05	1	10339704	0.221943
AB	2.6	-0.326	-1.89	0.09692	0.116954	3.56	0.09692	0	10339705	1.25311
AB	3.69	-0.855	-7.96	5e-05	0.000178	63.4	5e-05	-1	10339706	1.80825
AB	5.9	1.176	3.31	0.01112	0.016535	10.96	0.01112	1	10339707	0.442546
AB	4.22	1.036	3.57	0.00761	0.011861	12.77	0.00761	1	10339708	0.487558
AB	5.27	0.941	5.69	0.00051	0.001159	32.33	0.00051	1	10339709	0.521052
AB	8.42	-0.667	-5.04	0.00109	0.002205	25.39	0.00109	-1	10339710	1.58815
AB	5.55	-0.847	-4.97	0.00119	0.002365	24.72	0.00119	-1	10339711	1.79916
AB	4.94	4.624	47.72	0	0	2276.83	0	1	10339712	0.0405459
AB	4.13	-0.085	-0.19	0.85565	0.86947	0.04	0.85565	0	10339713	1.06054
AB	2.44	-0.444	-3.42	0.00942	0.014308	11.73	0.00942	-1	10339714	1.35994
AB	5.22	-1.127	-5	0.00114	0.002292	25.02	0.00114	-1	10339715	2.18416
AB	2.53	-0.223	-1.93	0.09038	0.1097	3.74	0.09038	0	10339716	1.16708
AB	4.03	-0.221	-0.75	0.47463	0.507958	0.56	0.47463	0	10339717	1.1652
AB	2.43	0.189	1.71	0.12709	0.150057	2.92	0.12709	0	10339718	0.877503
AB	4.07	-0.574	-2.64	0.03066	0.040889	6.95	0.03066	-1	10339719	1.48909
AB	2.58	-0.066	-0.52	0.61939	0.648915	0.27	0.61939	0	10339720	1.04666
AB	2.72	0.354	1.78	0.11466	0.13652	3.16	0.11466	0	10339721	0.782393
AB	6.25	5.806	30.51	0	0	931.08	0	1	10339722	0.0178782
AB	2.52	0.186	1.92	0.09177	0.111272	3.7	0.09177	0	10339723	0.878838
AB	2.87	0.451	2.93	0.01956	0.027236	8.59	0.01956	1	10339724	0.731628
AB	2.59	-0.251	-2.53	0.03609	0.047418	6.4	0.03609	-1	10339725	1.19029
AB	6.5	0.319	1.46	0.18315	0.210218	2.14	0.18315	0	10339726	0.801663
AB	3.25	-0.23	-1.17	0.27765	0.309102	1.36	0.27765	0	10339727	1.17264
AB	2.94	-0.523	-3.37	0.01025	0.015399	11.34	0.01025	-1	10339728	1.43739
AB	5.22	4.514	27.59	0	0	761.15	0	1	10339729	0.0437811
AB	3.76	-0.682	-5.35	0.00075	0.001601	28.67	0.00075	-1	10339730	1.60435
AB	9.91	-0.418	-3.21	0.01292	0.018841	10.3	0.01292	-1	10339731	1.33584
AB	4.25	1.405	5.49	0.00064	0.001401	30.12	0.00064	1	10339732	0.377644
AB	3.69	0.238	1.14	0.28664	0.318285	1.31	0.28664	0	10339733	0.848072
AB	7.07	-1.599	-8.94	2e-05	9.3e-05	79.89	2e-05	-1	10339734	3.02984
AB	4.6	-0.476	-3.91	0.00476	0.007851	15.26	0.00476	-1	10339735	1.39087
AB	4.45	-0.756	-4.91	0.00129	0.002535	24.08	0.00129	-1	10339736	1.6892
AB	7.16	6.513	23.7	0	0	561.6	0	1	10339737	0.0109517
AB	4.4	0.124	0.54	0.60161	0.631632	0.3	0.60161	0	10339738	0.917696
AB	3.39	-0.284	-1.25	0.24727	0.277591	1.56	0.24727	0	10339739	1.2174
AB	6.35	2.576	10.24	1e-05	4.3e-05	104.84	1e-05	1	10339740	0.16765
AB	8.89	1.966	17.83	0	2e-06	317.92	0	1	10339741	0.255962
AB	2.64	0.277	1.55	0.16049	0.186013	2.41	0.16049	0	10339742	0.825039
AB	3.24	1.035	3.49	0.00863	0.013242	12.15	0.00863	1	10339743	0.487916
AB	2.61	0.184	1.73	0.1234	0.146057	2.98	0.1234	0	10339744	0.880074
AB	3.55	2.042	9.37	2e-05	7.1e-05	87.77	2e-05	1	10339745	0.242876
AB	6.73	-0.186	-1.36	0.21326	0.241941	1.84	0.21326	0	10339746	1.13764
AB	3.84	-0.756	-3.65	0.00685	0.010817	13.3	0.00685	-1	10339747	1.68905
AB	4.16	1.89	5.08	0.00104	0.002111	25.83	0.00104	1	10339748	0.269726
AB	8.39	-1.908	-17.8	0	2e-06	316.73	0	-1	10339749	3.75384
AB	4.43	2.735	8.05	5e-05	0.000168	64.73	5e-05	1	10339750	0.150204
AB	3.89	0.468	1.97	0.08496	0.10372	3.89	0.08496	0	10339751	0.723205
AB	3.77	-0.515	-2.4	0.0438	0.056545	5.78	0.0438	0	10339752	1.42861
AB	7.02	-0.192	-1.03	0.33529	0.367619	1.05	0.33529	0	10339753	1.14261
AB	5.97	2.985	12.16	0	1.6e-05	147.83	0	1	10339754	0.126332
AB	5.82	-1.167	-8.88	2e-05	9.6e-05	78.94	2e-05	-1	10339755	2.24484
AB	4.93	3.605	21.09	0	1e-06	444.62	0	1	10339756	0.0821759
AB	2.84	-0.177	-1.4	0.20052	0.228557	1.96	0.20052	0	10339757	1.13082
AB	2.56	-0.137	-0.88	0.40743	0.440821	0.77	0.40743	0	10339758	1.09942
AB	6.93	3.523	18.67	0	2e-06	348.53	0	1	10339759	0.0870019
AB	5.33	-1.77	-6.5	0.00021	0.000556	42.21	0.00021	-1	10339760	3.4095
AB	2.86	0.637	4.79	0.00149	0.002871	22.94	0.00149	1	10339761	0.643001
AB	2.91	-0.017	-0.08	0.94156	0.947814	0.01	0.94156	0	10339762	1.01156
AB	4.07	-1.112	-2.6	0.03239	0.042977	6.76	0.03239	-1	10339763	2.16075
AB	8.31	-0.835	-5.78	0.00046	0.001063	33.37	0.00046	-1	10339764	1.78419
AB	5.93	1.995	14.09	0	7e-06	198.47	0	1	10339765	0.250929
AB	5.29	4.519	19.8	0	1e-06	391.94	0	1	10339766	0.043606
AB	3.46	1.616	14.14	0	7e-06	199.83	0	1	10339767	0.326298
AB	4.27	-1.798	-8	5e-05	0.000174	63.98	5e-05	-1	10339768	3.47759
AB	2.28	-0.062	-0.58	0.57586	0.606678	0.34	0.57586	0	10339769	1.04358
AB	2.73	-0.082	-0.59	0.57274	0.603676	0.35	0.57274	0	10339770	1.05873
AB	4.66	-0.969	-2.21	0.05888	0.074135	4.89	0.05888	0	10339771	1.95724
AB	4.83	3.396	18.66	0	2e-06	348.26	0	1	10339772	0.0949738
AB	3.98	-0.229	-1.24	0.25068	0.281089	1.54	0.25068	0	10339773	1.17173
AB	4.55	1.344	8.17	4e-05	0.000154	66.82	4e-05	1	10339774	0.394012
AB	5.6	-0.475	-3.89	0.00489	0.008039	15.11	0.00489	-1	10339775	1.39004
AB	3.26	1.02	8.05	5e-05	0.000168	64.73	5e-05	1	10339776	0.493191
AB	3.08	-0.193	-0.78	0.45851	0.492006	0.61	0.45851	0	10339777	1.14316
AB	3.72	1.002	10.04	1e-05	4.8e-05	100.71	1e-05	1	10339778	0.499319
AB	7.1	2.034	10.09	1e-05	4.6e-05	101.9	1e-05	1	10339779	0.244241
AB	2.83	-0.193	-0.52	0.61757	0.647218	0.27	0.61757	0	10339780	1.14307
AB	5.19	2.565	14.93	0	5e-06	223.05	0	1	10339781	0.168944
AB	3.3	-1.132	-5.58	0.00058	0.001284	31.11	0.00058	-1	10339782	2.1923
AB	4.52	1.804	6.12	0.00032	0.000777	37.4	0.00032	1	10339783	0.286355
AB	3.02	0.564	5.08	0.00104	0.002121	25.78	0.00104	1	10339784	0.676236
AB	4.9	4.016	23.34	0	0	544.53	0	1	10339785	0.0618088
AB	6.03	0.938	3.14	0.01429	0.020593	9.87	0.01429	1	10339786	0.521964
AB	6.86	8.134	49.05	0	0	2405.44	0	1	10339787	0.00356033
AB	4.94	-1.049	-3.85	0.00514	0.008397	14.83	0.00514	-1	10339788	2.06898
AB	3.67	1.616	6.91	0.00014	0.000395	47.8	0.00014	1	10339789	0.326273
AB	3.32	1.204	6.49	0.00022	0.000562	42.07	0.00022	1	10339790	0.43407
AB	2.91	-0.274	-1.41	0.19848	0.226429	1.98	0.19848	0	10339791	1.20914
AB	3.7	-0.753	-6.3	0.00026	0.000657	39.73	0.00026	-1	10339792	1.68498
AB	4.43	1.025	4.43	0.00235	0.004247	19.64	0.00235	1	10339793	0.491348
AB	5.15	5.161	41.84	0	0	1750.73	0	1	10339794	0.0279433
AB	2.97	-0.421	-2.14	0.06549	0.081764	4.59	0.06549	0	10339795	1.33857
AB	3.85	0.14	0.86	0.41591	0.449348	0.74	0.41591	0	10339796	0.907768
AB	4.42	-1.449	-7.82	6e-05	0.000198	61.15	6e-05	-1	10339797	2.73084
AB	4.38	-0.413	-1.42	0.1944	0.222118	2.02	0.1944	0	10339798	1.33118
AB	3.24	0.068	0.26	0.79808	0.816637	0.07	0.79808	0	10339799	0.953943
AB	3.42	-0.121	-0.87	0.4126	0.446061	0.75	0.4126	0	10339800	1.08757
AB	4.87	0.249	1.58	0.15352	0.178512	2.5	0.15352	0	10339801	0.841288
AB	6.06	-1.505	-8.99	2e-05	9e-05	80.86	2e-05	-1	10339802	2.83819
AB	3.62	0.143	0.91	0.3887	0.42186	0.83	0.3887	0	10339803	0.905388
AB	3.58	0.221	1.1	0.30298	0.33483	1.22	0.30298	0	10339804	0.858193
AB	4.56	2.064	13.33	0	1e-05	177.7	0	1	10339805	0.239109
AB	2.77	0.023	0.16	0.87353	0.886017	0.03	0.87353	0	10339806	0.98386
AB	6.64	6.78	44.37	0	0	1968.46	0	1	10339807	0.00910081
AB	2.39	-0.173	-1.47	0.18201	0.208993	2.15	0.18201	0	10339808	1.12736
AB	7.56	-1.257	-9.33	2e-05	7.3e-05	87.05	2e-05	-1	10339809	2.38993
AB	3.79	-0.98	-5.77	0.00047	0.001072	33.27	0.00047	-1	10339810	1.97212
AB	3.26	-0.231	-1.08	0.31209	0.344024	1.17	0.31209	0	10339811	1.17363
AB	5.8	5.666	34.57	0	0	1195.13	0	1	10339812	0.01969
AB	3.05	-0.066	-0.62	0.5514	0.583014	0.39	0.5514	0	10339813	1.04703
AB	6.32	2.956	14.41	0	6e-06	207.74	0	1	10339814	0.128829
AB	2.3	0.067	0.69	0.50968	0.542076	0.48	0.50968	0	10339815	0.954923
AB	5.47	1.542	5.34	0.00076	0.001625	28.5	0.00076	1	10339816	0.343298
AB	3.37	0.457	1.9	0.09465	0.114486	3.62	0.09465	0	10339817	0.728426
AB	2.84	-0.05	-0.43	0.68205	0.708405	0.18	0.68205	0	10339818	1.03515
AB	4.55	-1.078	-2.9	0.02055	0.028467	8.4	0.02055	-1	10339819	2.11181
AB	5.55	2.495	19.29	0	1e-06	372.03	0	1	10339820	0.177429
AB	3.05	0.315	2.01	0.08089	0.09914	4.02	0.08089	0	10339821	0.803584
AB	10.03	-3.802	-40.73	0	0	1659.17	0	-1	10339822	13.9517
AB	8	0.308	1.78	0.11322	0.134917	3.19	0.11322	0	10339823	0.807643
AB	2.76	-0.133	-1.45	0.18733	0.214651	2.09	0.18733	0	10339824	1.09628
AB	4.13	0.457	3.23	0.01244	0.018214	10.47	0.01244	1	10339825	0.728372
AB	3.12	0.308	2.19	0.06091	0.076449	4.79	0.06091	0	10339826	0.807568
AB	3.41	0.342	2.83	0.02291	0.031382	7.99	0.02291	1	10339827	0.789206
AB	2.81	0.078	0.53	0.60774	0.637523	0.29	0.60774	0	10339828	0.947189
AB	3.3	0.64	3.58	0.0075	0.011719	12.84	0.0075	1	10339829	0.64167
AB	10.06	3.222	26.88	0	0	722.36	0	1	10339830	0.10718
AB	2.91	-0.01	-0.07	0.94324	0.949277	0.01	0.94324	0	10339831	1.00676
AB	3.73	2.493	12.11	0	1.7e-05	146.72	0	1	10339832	0.177596
AB	2.88	-0.341	-1.47	0.17953	0.20635	2.18	0.17953	0	10339833	1.26677
AB	2.83	-0.093	-0.66	0.53053	0.562572	0.43	0.53053	0	10339834	1.06633
AB	3.66	1.288	8.37	4e-05	0.000134	70.06	4e-05	1	10339835	0.409504
AB	6.6	-2.617	-20.64	0	1e-06	425.9	0	-1	10339836	6.13538
AB	3.39	0.199	1.52	0.16926	0.195388	2.3	0.16926	0	10339837	0.871333
AB	3.89	1.489	6.94	0.00014	0.000386	48.18	0.00014	1	10339838	0.356308
AB	3.4	0.441	3.34	0.01067	0.015946	11.15	0.01067	1	10339839	0.736508
AB	3.46	0.121	0.64	0.54172	0.573562	0.41	0.54172	0	10339840	0.919754
AB	4.12	0.995	4.75	0.00156	0.002991	22.57	0.00156	1	10339841	0.501868
AB	3.17	0.667	2.18	0.0617	0.077385	4.76	0.0617	0	10339842	0.630003
AB	2.42	-0.012	-0.1	0.92255	0.930582	0.01	0.92255	0	10339843	1.0086
AB	2.85	-0.09	-0.78	0.46036	0.493922	0.6	0.46036	0	10339844	1.06417
AB	2.96	-0.635	-1.95	0.08792	0.106977	3.81	0.08792	0	10339845	1.55273
AB	2.81	-0.301	-2.26	0.0548	0.069451	5.1	0.0548	0	10339846	1.23222
AB	3.07	0.062	0.23	0.82315	0.839992	0.05	0.82315	0	10339847	0.957685
AB	4.4	2.489	14.46	0	6e-06	209.04	0	1	10339848	0.178153
AB	5.68	5	28.08	0	0	788.34	0	1	10339849	0.0312595
AB	3.98	-0.562	-4.13	0.00352	0.006036	17.03	0.00352	-1	10339850	1.47627
AB	2.96	-0.076	-0.59	0.5743	0.605144	0.34	0.5743	0	10339851	1.05426
AB	2.76	0.186	1.45	0.18724	0.214565	2.09	0.18724	0	10339852	0.878745
AB	4.64	1.838	6.07	0.00033	0.000807	36.89	0.00033	1	10339853	0.279641
AB	2.98	-0.472	-3.29	0.0114	0.016901	10.85	0.0114	-1	10339854	1.38688
AB	2.69	0.053	0.42	0.68861	0.714371	0.17	0.68861	0	10339855	0.96386
AB	3.24	0.063	0.29	0.7764	0.796655	0.09	0.7764	0	10339856	0.957361
AB	4.04	-1.638	-4.89	0.00132	0.002591	23.88	0.00132	-1	10339857	3.11195
AB	2.93	0.657	5.51	0.00062	0.001367	30.39	0.00062	1	10339858	0.634108
AB	3.46	-0.147	-0.9	0.39413	0.427373	0.81	0.39413	0	10339859	1.10724
AB	3.64	-0.11	-0.69	0.51145	0.543793	0.47	0.51145	0	10339860	1.07913
AB	5.81	3.191	17.88	0	2e-06	319.61	0	1	10339861	0.109488
AB	5.41	-0.414	-2.73	0.02658	0.035925	7.45	0.02658	-1	10339862	1.33213
AB	4.23	0.362	1.43	0.19217	0.219742	2.04	0.19217	0	10339863	0.778328
AB	5.06	1.433	6.24	0.00028	0.000696	38.93	0.00028	1	10339864	0.370376
AB	4.91	2.034	11.91	0	1.8e-05	141.83	0	1	10339865	0.244128
AB	2.81	-0.038	-0.37	0.71933	0.743353	0.14	0.71933	0	10339866	1.02683
AB	4.21	1.326	5.78	0.00046	0.001064	33.36	0.00046	1	10339867	0.398902
AB	3.3	1.043	5.53	0.00061	0.001341	30.61	0.00061	1	10339868	0.485331
AB	3.74	-0.389	-1.4	0.19977	0.22776	1.96	0.19977	0	10339869	1.3092
AB	2.77	0.547	4.43	0.00235	0.004244	19.65	0.00235	1	10339870	0.684327
AB	2.56	-0.121	-1.3	0.23064	0.26006	1.69	0.23064	0	10339871	1.0878
AB	3.35	1.496	11.86	0	1.9e-05	140.73	0	1	10339872	0.354529
AB	9.29	0.381	4.13	0.00349	0.005984	17.09	0.00349	1	10339873	0.767692
AB	4.74	3.728	35.92	0	0	1290.04	0	1	10339874	0.0754927
AB	3.78	-0.329	-1.32	0.223	0.252144	1.75	0.223	0	10339875	1.25597
AB	5.96	4.725	25.81	0	0	665.92	0	1	10339876	0.0378034
AB	6.86	-1.424	-12.38	0	1.5e-05	153.2	0	-1	10339877	2.68294
AB	6.12	1.39	12.33	0	1.5e-05	152.13	0	1	10339878	0.38146
AB	2.49	0.192	1.42	0.19468	0.222401	2.01	0.19468	0	10339879	0.875567
AB	2.91	-0.252	-1.64	0.14137	0.165467	2.68	0.14137	0	10339880	1.19083
AB	3.12	-0.595	-2.59	0.03306	0.043756	6.69	0.03306	-1	10339881	1.51072
AB	2.79	0.255	2.27	0.05403	0.068561	5.14	0.05403	0	10339882	0.837781
AB	3.28	-0.1	-0.73	0.48809	0.520988	0.53	0.48809	0	10339883	1.07165
AB	2.99	0.509	5.69	0.00051	0.001151	32.41	0.00051	1	10339884	0.702613
AB	8.65	-2.476	-16.74	0	3e-06	280.22	0	-1	10339885	5.56542
AB	2.61	0.562	3.62	0.00714	0.011224	13.09	0.00714	1	10339886	0.677544
AB	2.85	-0.078	-0.66	0.52883	0.560937	0.43	0.52883	0	10339887	1.05565
AB	4.16	2.702	12.36	0	1.5e-05	152.79	0	1	10339888	0.153645
AB	5.26	-0.286	-1.12	0.29638	0.32817	1.25	0.29638	0	10339889	1.21947
AB	6.78	-0.991	-7.14	0.00011	0.000329	51.01	0.00011	-1	10339890	1.98822
AB	3.79	-0.292	-0.92	0.38755	0.420669	0.84	0.38755	0	10339891	1.22471
AB	2.55	0.143	1.09	0.30994	0.341897	1.18	0.30994	0	10339892	0.905359
AB	3.36	-0.088	-0.52	0.61666	0.64635	0.27	0.61666	0	10339893	1.06287
AB	6.19	-2.388	-12.35	0	1.5e-05	152.46	0	-1	10339894	5.23413
AB	3.72	-1.451	-5.31	0.00079	0.001678	28.16	0.00079	-1	10339895	2.73456
AB	3.5	-0.396	-2.53	0.0361	0.047435	6.4	0.0361	-1	10339896	1.3158
AB	3.21	0.316	3.19	0.01332	0.019344	10.17	0.01332	1	10339897	0.803056
AB	3.13	-0.514	-2.18	0.06205	0.07778	4.74	0.06205	0	10339898	1.42776
AB	3.05	0.106	0.76	0.46891	0.502387	0.58	0.46891	0	10339899	0.928853
AB	3.01	0.741	1.98	0.08423	0.102924	3.92	0.08423	0	10339900	0.598192
AB	4.24	-1.298	-5.95	0.00038	0.000908	35.34	0.00038	-1	10339901	2.45878
AB	4.52	0.421	1.72	0.12519	0.148007	2.95	0.12519	0	10339902	0.746654
AB	3.27	-1.012	-3.45	0.00908	0.013847	11.9	0.00908	-1	10339903	2.01616
AB	4.46	-1.642	-6.92	0.00014	0.000392	47.94	0.00014	-1	10339904	3.12183
AB	4.74	-1.646	-7.53	8e-05	0.000243	56.73	8e-05	-1	10339905	3.1289
AB	3.13	-0.176	-1.23	0.2556	0.286225	1.51	0.2556	0	10339906	1.13009
AB	3.33	0.657	3.48	0.00871	0.01336	12.1	0.00871	1	10339907	0.634133
AB	3.31	-0.79	-2.24	0.05609	0.070935	5.03	0.05609	0	10339908	1.72949
AB	2.48	0.147	1.38	0.20618	0.234413	1.9	0.20618	0	10339909	0.902845
AB	3.05	-0.147	-0.85	0.422	0.455394	0.72	0.422	0	10339910	1.10753
AB	4.61	0.068	0.35	0.73312	0.756341	0.12	0.73312	0	10339911	0.9542
AB	2.74	0.051	0.5	0.63165	0.660601	0.25	0.63165	0	10339912	0.965297
AB	2.92	0.359	1.9	0.09562	0.115538	3.59	0.09562	0	10339913	0.779741
AB	4.46	-0.133	-0.36	0.72484	0.748569	0.13	0.72484	0	10339914	1.09627
AB	3.84	0.634	2.79	0.02427	0.033057	7.78	0.02427	1	10339915	0.644399
AB	2.84	0.339	1.94	0.08942	0.108646	3.76	0.08942	0	10339916	0.790709
AB	4.51	0.154	0.48	0.64452	0.672751	0.23	0.64452	0	10339917	0.898628
AB	2.86	-0.139	-1.08	0.31369	0.345694	1.16	0.31369	0	10339918	1.10125
AB	2.85	-0.255	-2.54	0.03576	0.047036	6.43	0.03576	-1	10339919	1.19355
AB	2.88	0.806	5.08	0.00104	0.002121	25.78	0.00104	1	10339920	0.571857
AB	4.32	0.821	3.08	0.0157	0.022396	9.47	0.0157	1	10339921	0.566185
AB	2.81	0.47	3.91	0.00471	0.007779	15.32	0.00471	1	10339922	0.721795
AB	3.48	-1.09	-5.51	0.00063	0.001378	30.31	0.00063	-1	10339923	2.129
AB	3.31	0.254	2.41	0.04368	0.056403	5.79	0.04368	0	10339924	0.838514
AB	4.7	2.02	7.78	6e-05	0.000204	60.5	6e-05	1	10339925	0.246491
AB	3.74	0.492	3.4	0.00974	0.01473	11.57	0.00974	1	10339926	0.710932
AB	2.9	0.049	0.27	0.79288	0.811894	0.07	0.79288	0	10339927	0.966471
AB	8.97	1.983	12.76	0	1.2e-05	162.75	0	1	10339928	0.252894
AB	3.27	0.399	2.39	0.04453	0.057391	5.73	0.04453	0	10339929	0.758211
AB	5.79	4.02	21.57	0	1e-06	465.42	0	1	10339930	0.0616498
AB	7.65	-0.518	-4.31	0.00276	0.004884	18.57	0.00276	-1	10339931	1.43242
AB	3.92	-1.126	-5.69	0.00051	0.00116	32.32	0.00051	-1	10339932	2.18217
AB	3.47	1.146	5.87	0.00042	0.000972	34.48	0.00042	1	10339933	0.451747
AB	3.25	0.562	3.46	0.00889	0.013596	12.01	0.00889	1	10339934	0.677535
AB	4.13	-1.263	-3.69	0.00646	0.010266	13.61	0.00646	-1	10339935	2.39929
AB	7.22	6.935	24.05	0	0	578.58	0	1	10339936	0.00817515
AB	2.38	-0.191	-1.75	0.11974	0.142111	3.05	0.11974	0	10339937	1.14127
AB	3.61	-1.044	-4.13	0.00351	0.00602	17.05	0.00351	-1	10339938	2.06238
AB	5.83	5.498	56.77	0	0	3222.48	0	1	10339939	0.0221223
AB	3.54	2.161	13.81	0	8e-06	190.73	0	1	10339940	0.223537
AB	2.81	-0.531	-2.65	0.02986	0.039926	7.04	0.02986	-1	10339941	1.44505
AB	2.12	-0.133	-1.18	0.27342	0.304805	1.39	0.27342	0	10339942	1.09647
AB	3.02	-0.454	-3.5	0.00848	0.01305	12.23	0.00848	-1	10339943	1.36966
AB	4.77	-0.997	-1.73	0.12386	0.146571	2.98	0.12386	0	10339944	1.99617
AB	5.6	-0.777	-3.57	0.00766	0.011933	12.73	0.00766	-1	10339945	1.71384
AB	2.49	0.217	1.75	0.11965	0.142019	3.06	0.11965	0	10339946	0.860174
AB	5.17	-0.633	-2.73	0.02672	0.036101	7.43	0.02672	-1	10339947	1.55088
AB	4.08	-1.185	-9.99	1e-05	4.9e-05	99.77	1e-05	-1	10339948	2.27364
AB	9	-1.105	-5.61	0.00056	0.001246	31.46	0.00056	-1	10339949	2.15025
AB	2.8	0.091	0.69	0.51118	0.543541	0.47	0.51118	0	10339950	0.939057
AB	3.41	0.23	1.43	0.19114	0.218707	2.05	0.19114	0	10339951	0.852483
AB	3.15	1.442	11.25	0	2.5e-05	126.65	0	1	10339952	0.368091
AB	5.71	1.043	4.83	0.00141	0.002742	23.34	0.00141	1	10339953	0.485274
AB	3.75	0.101	0.63	0.54887	0.580508	0.39	0.54887	0	10339954	0.932352
AB	5.49	4.072	21.14	0	1e-06	446.96	0	1	10339955	0.0594592
AB	6	2.616	7.55	8e-05	0.00024	56.99	8e-05	1	10339956	0.163153
AB	7.43	1.118	11.42	0	2.3e-05	130.52	0	1	10339957	0.460767
AB	2.75	0.333	3.29	0.01141	0.016917	10.85	0.01141	1	10339958	0.793703
AB	9	-1.091	-11.28	0	2.5e-05	127.31	0	-1	10339959	2.1306
AB	3.73	0.89	6.9	0.00014	0.0004	47.56	0.00014	1	10339960	0.539722
AB	7.13	0.527	3.97	0.00435	0.007244	15.77	0.00435	1	10339961	0.693986
AB	2.78	0.307	2.01	0.08057	0.098764	4.03	0.08057	0	10339962	0.808388
AB	6.72	2.81	10.13	1e-05	4.5e-05	102.58	1e-05	1	10339963	0.142614
AB	2.56	-0.004	-0.03	0.97736	0.979998	0	0.97736	0	10339964	1.00263
AB	3.91	0.474	3.25	0.01216	0.017887	10.56	0.01216	1	10339965	0.719818
AB	2.87	0.128	0.94	0.37529	0.408359	0.88	0.37529	0	10339966	0.915406
AB	6.49	-2.07	-12.74	0	1.3e-05	162.29	0	-1	10339967	4.19865
AB	4.14	0.248	1.04	0.3304	0.362609	1.08	0.3304	0	10339968	0.841819
AB	4.77	1.659	8	5e-05	0.000174	63.94	5e-05	1	10339969	0.316665
AB	2.7	0.225	2.53	0.03616	0.047502	6.39	0.03616	1	10339970	0.855837
AB	3.36	0.014	0.11	0.91325	0.92201	0.01	0.91325	0	10339971	0.990652
AB	3.73	0.165	0.83	0.42883	0.462301	0.7	0.42883	0	10339972	0.891837
AB	4.03	1.594	12.66	0	1.3e-05	160.16	0	1	10339973	0.331256
AB	4.52	0.311	2.05	0.07536	0.092922	4.21	0.07536	0	10339974	0.806186
AB	4.17	-0.393	-3.53	0.00807	0.012485	12.48	0.00807	-1	10339975	1.31304
AB	4.22	-0.509	-1.89	0.0967	0.116711	3.57	0.0967	0	10339976	1.42277
AB	2.95	-0.459	-3.58	0.00756	0.0118	12.8	0.00756	-1	10339977	1.37452
AB	3.88	-0.962	-1.68	0.13205	0.155468	2.83	0.13205	0	10339978	1.94856
AB	3.23	-0.94	-7.7	7e-05	0.000216	59.22	7e-05	-1	10339979	1.91859
AB	7.94	-1.488	-9.36	2e-05	7.1e-05	87.6	2e-05	-1	10339980	2.80497
AB	3.64	-0.92	-3.79	0.0056	0.00905	14.37	0.0056	-1	10339981	1.89178
AB	6.92	1.099	4.22	0.00309	0.005391	17.84	0.00309	1	10339982	0.466719
AB	2.84	0.083	0.71	0.50041	0.53303	0.5	0.50041	0	10339983	0.943972
AB	3.87	2.496	16.83	0	3e-06	283.09	0	1	10339984	0.177222
AB	4.19	-0.738	-5.27	0.00082	0.001734	27.82	0.00082	-1	10339985	1.66769
AB	4.34	1.51	7.82	6e-05	0.000198	61.16	6e-05	1	10339986	0.351061
AB	3.19	0.022	0.1	0.9241	0.931888	0.01	0.9241	0	10339987	0.984965
AB	5.31	3.404	13.64	0	9e-06	185.97	0	1	10339988	0.0944715
AB	4.27	2.592	14.71	0	6e-06	216.33	0	1	10339989	0.165876
AB	3.61	0.53	3.45	0.0091	0.013875	11.89	0.0091	1	10339990	0.692368
AB	3.21	-1.083	-3.16	0.01393	0.020124	9.98	0.01393	-1	10339991	2.11795
AB	2.56	0.055	0.39	0.70423	0.729048	0.16	0.70423	0	10339992	0.962363
AB	8.98	0.835	7.54	8e-05	0.000243	56.81	8e-05	1	10339993	0.560602
AB	4.84	4.904	29.33	0	0	860.13	0	1	10339994	0.0333906
AB	4.67	-1.376	-4.39	0.00248	0.004447	19.28	0.00248	-1	10339995	2.59524
AB	4.58	-0.726	-6.77	0.00016	0.000443	45.86	0.00016	-1	10339996	1.65459
AB	4.86	0.265	1.36	0.21082	0.239363	1.86	0.21082	0	10339997	0.832452
AB	4.17	3.616	16.5	0	3e-06	272.33	0	1	10339998	0.08156
AB	4.32	-0.962	-8.45	3e-05	0.000128	71.35	3e-05	-1	10339999	1.94761
AB	3.02	-0.056	-0.28	0.78438	0.80403	0.08	0.78438	0	10340000	1.03948
[truncated: 531,341+ more rows]
