# Supplementary material for: Cancer cell redirection biomarker discovery using a mutual information approach
Source: PLoS One. 2017 Jun 8;12(6):e0179265. doi: 10.1371/journal.pone.0179265 (PMC5464651; doi:10.1371/journal.pone.0179265)
Supplement: S4 Table — (ZIP) [file pone.0179265.s005.zip › Supplemental_Table_4.xlsx]

## Sheet: Supplemental_Table_4
Molecular Signature	No. Transcripts	MI Ratio	MI Numerator	MI Denominator	P-Value	Genes	Probeset IDs
REACTOME_SOS_MEDIATED_SIGNALLING	14	12.726	1.15519	0.0907752	0	Cdk1 Mapk1 Mapk3 Grb2 Hras Raf1 Sos1 Map2k1 Nras Irs2 Kras Irs1 Ywhab Map2k2	10369815 10433940 10557459 10392990 10569071 10547034 10453141 10594447 10494857 10576971 10549256 10356084 10478424 10364971
BIOCARTA_CERAMIDE_PATHWAY	22	9.05	1.526	0.168619	8.20288e-23	Bcl2 Mapk1 Mapk3 Nfkb1 Rela Raf1 Tnfrsf1a Map2k1 Mapk8 Bax Casp8 Map3k1 Cycs Aifm1 Traf2 Map2k4 Bad Ripk1 Smpd1 Fadd Tradd Nsmaf	10357043 10433940 10557459 10502299 10460631 10547034 10541895 10594447 10418879 10563303 10346564 10412100 10462136 10544687 10528170 10604405 10480760 10387014 10461017 10404506 10555946 10569611 10581181 10511382
REACTOME_NOTCH_HLH_TRANSCRIPTION_PATHWAY	12	8.565	0.838984	0.097952	8.97187e-20	Rbpj Notch2 Crebbp Kat2b Notch4 Kat2a Maml1 Maml2 Maml3 Notch3 Snw1 Mamld1	10521913 10521911 10494595 10437330 10437332 10445909 10444352 10444386 10391221 10385591 10583207 10498076 10449775 10401805 10599962
MOOTHA_FFA_OXYDATION	22	7.557	1.13193	0.149791	3.46922e-14	Acsl1 Hadh Nbn Cpt1a Acaa2 Acadm Hadhb Acat1 Acadvl Echs1 Eci1 Decr1 Hsd17b10 Hadha Acadl Acadsb Crat Cpt2 Amacr Acads Ncaph2 Lmf2	10571657 10502205 10503431 10460157 10456699 10502951 10474379 10520467 10593591 10387768 10568939 10442445 10511679 10602592 10528929 10355246 10558227 10481474 10514933 10423090 10532926 10426225 10431528
REACTOME_PROCESSIVE_SYNTHESIS_ON_THE_LAGGING_STRAND	15	7.217	1.38352	0.191698	1.58009e-12	Pcna Fen1 Pola1 Rpa1 Rpa3 Prim1 Lig1 Pold1 Rpa2 Prim2 Pold4 Pold2 Pold3 Pola2 Dna2	10487930 10461391 10465912 10605674 10388409 10543114 10367076 10550102 10562818 10508759 10353733 10460392 10384032 10565862 10465282 10363575
LANDIS_BREAST_CANCER_PROGRESSION_UP	42	7.141	1.24211	0.173941	3.59246e-12	Id2 Sox4 Ell2 Litaf Tpd52 Kcnn4 Xbp1 Vdr Aldoc Fam134b Aim1 Nucb2 Galnt3 Dap Ebp Lcn2 Serp1 Atp6v1a Cd82 Ehf Acsl4 Cldn7 Lsr Rnf149 Tfap2c Irf6 Lrrfip1 Atp6ap2 Cyb561 Cmas Wwc1 Cldn3 Spint1 Dsg2 Irx3 Srp19 Strbp Pqlc1 Fxyd3 Shroom3 Chmp2b Golph3	10399691 10408450 10406254 10437687 10579872 10497214 10550877 10374035 10432032 10379153 10423333 10368947 10556583 10483249 10423498 10603485 10481627 10498319 10439566 10485213 10485445 10607089 10377673 10562181 10354191 10478997 10352815 10348493 10598664 10392056 10542665 10385175 10526241 10474936 10454172 10580577 10454674 10482181 10482177 10457007 10562223 10523260 10440307 10423172
GOTZMANN_EPITHELIAL_TO_MESENCHYMAL_TRANSITION_UP	66	7.134	1.36159	0.190871	3.88693e-12	Jun Ccl2 Inhba Gadd45b Brca1 Serpine1 Mcm3 Fn1 Itgb1 S100a6 Mki67 Csf1 Ctgf Cenpa Furin Timp1 Odc1 Top1 Cyp1b1 Tgfb3 Chek1 Timp3 Edn1 Hmgb1 Plk4 Pafah1b1 Col1a1 Pdgfa Pla2g4a Rbl1 Ncam1 Smad1 Ccl7 Col4a2 Clu Traf3 Col3a1 Dck Col4a1 Nr2f1 Pros1 Inhbb Col5a2 Tnc Ly75 Igfbp7 Col18a1 Cdh2 Cct6a Gata2 Ppic Oat Smarcd1 Map4 Fbln2 Chrnb1 Tpp2 Rbbp6 Glg1 Rpsa Acta2 Zfx Pkp1 Snai1 Tead2 Mpdz	10514466 10379511 10403743 10364950 10391461 10534667 10353420 10355403 10576661 10493820 10568714 10501164 10362201 10520521 10564960 10598976 10582295 10394770 10478196 10453057 10401673 10592201 10365482 10404783 10582835 10408687 10386949 10429455 10552337 10497483 10600545 10566142 10424413 10394142 10548600 10591881 10453252 10570470 10497325 10353341 10604663 10500543 10542038 10510194 105…
INGA_TP53_TARGETS	15	6.573	1.58793	0.241573	1.08705e-09	Cdkn1a Fos Ier3 Gadd45a Pcna Mdm2 Thbs1 Igfbp3 Pmaip1 Sesn1 Bax Sfn Ccng1 Tnfrsf10b Bbc3	10443463 10397346 10444890 10545130 10487930 10461391 10372668 10474700 10384223 10456357 10362811 10563303 10517067 10572635 10385271 10416230 10550290
NIKOLSKY_BREAST_CANCER_21Q22_AMPLICON	13	6.494	1.83882	0.283175	2.28933e-09	Col18a1 Col6a1 Lss Col6a2 Slc19a1 Adarb1 Pcnt Pcbp3 Mcm3ap Pofut2 Dip2a Ftcd Ybey	10370259 10370210 10364194 10370180 10364239 10370303 10370127 10370242 10364164 10364251 10370089 10364222 10370174
REACTOME_POL_SWITCHING	13	6.49	1.28947	0.198687	2.36705e-09	Pcna Rfc4 Pola1 Prim1 Rfc3 Pold1 Prim2 Rfc5 Rfc2 Pold4 Pold2 Pold3 Pola2	10487930 10461391 10438690 10605674 10367076 10535979 10562818 10353733 10533090 10526217 10460392 10384032 10565862 10465282
CROMER_METASTASIS_DN	78	6.381	1.49969	0.235039	6.42073e-09	Epas1 S100a11 Sdc4 Tuba4a Rab31 Cav1 Aldoa Plec Lmna Svil Sfn Pfkp Nck1 Ckb Flnb Pa2g4 Itga3 Klf5 Impa2 Psmd8 Atp5a1 Dusp7 Jup Ddb2 Phlda2 Cul1 Acta1 Baiap2 Hspa2 Tpbg Vdac3 Eif3k Tnfrsf10b Bmp1 Nop2 Mbd2 Gstp1 Mink1 Nop16 Cav2 Itgb4 Aldh4a1 Mrps12 Celsr1 Vsnl1 Ube2m Serpinb5 Card10 Lad1 Afg3l2 Atp5d Dtx2 Mast4 Cebpz Igsf3 Ttll12 Pkp1 St6galnac2 Sh3gl1 Mall Gjb3 Trim29 Col17a1 Fxyd3 Ppp4c Slc20a2…	10447317 10457640 10493990 10489484 10355806 10452485 10536499 10568050 10429802 10499394 10453636 10517067 10572635 10407481 10596043 10402708 10412562 10373454 10390117 10416777 10456383 10561679 10456891 10588495 10391103 10484999 10569437 10537882 10582592 10383289 10396652 10587554 10577534 10407926 10407921 10561552 10416230 10421361 10541845 10456566 10464586 10464583 10361152 10377889 104…
SA_PROGRAMMED_CELL_DEATH	11	6.331	1.21476	0.191869	9.98857e-09	Bcl2 Bcl2l1 Bcl2l11 Bcl10 Bid Bax Casp9 Apaf1 Bak1 Bad Casp8ap2	10357043 10488655 10475866 10496737 10547531 10563303 10510034 10371846 10449303 10461017 10503711
BOGNI_TREATMENT_RELATED_MYELOID_LEUKEMIA_DN	28	6.153	1.70287	0.276742	4.69327e-08	Ccnd1 Myb Pim2 Ccng2 Ddx17 Srsf6 Cd2ap Ddr1 Ccng1 Acox1 Cdh2 Tnfrsf10b Rgl2 Sec62 Ppt2 Fbxo21 Cdk8 Zfyve26 Rxrb Prep Tbc1d5 Nr2c1 Mrpl28 Sec24a Nktr Vti1b Vps52 Fscn2	10569646 10368199 10598467 10523297 10430536 10478291 10451004 10450579 10385271 10393177 10457644 10416230 10444079 10491261 10450226 10524941 10527508 10401192 10444137 10362941 10451736 10365870 10442948 10385719 10590389 10401172 10444114 10383345
KEGG_SNARE_INTERACTIONS_IN_VESICULAR_TRANSPORT	34	6.134	1.43842	0.23448	5.50455e-08	Stx11 Vamp3 Vamp5 Vamp8 Stx6 Stx3 Vamp1 Stx1a Vamp2 Stx7 Stx16 Snap25 Bet1 Stx12 Bnip1 Snap23 Stx2 Use1 Vamp4 Ykt6 Gosr2 Gosr1 Bet1l Snap29 Stx8 Vti1b Stx17 Sec22b Vamp7 Stx18 Vti1a Stx1b Snap47 Stx19	10367919 10518805 10545401 10545409 10350766 10466248 10541877 10526261 10377431 10362171 10479087 10476512 10542959 10516982 10443039 10475199 10534041 10572580 10351119 10374106 10391949 10388579 10568988 10433996 10377255 10401172 10504849 10494583 10343811 10607952 10521543 10464070 10568298 10568296 10386388 10436451
FLECHNER_BIOPSY_KIDNEY_TRANSPLANT_OK_VS_DONOR_DN	22	5.964	1.03847	0.174124	2.25531e-07	Fos Myc Bax Rbms1 Nf2 Xrcc6 Eif2ak2 Blmh Pcf11 Brd2 Gpaa1 Krt7 Atp5b Ap1b1 Usp22 Gss Usp9x Paxip1 Tmem11 Rhbdf1 Cadm4 C1ql1	10397346 10424400 10563303 10483023 10483025 10383897 10425632 10452978 10452980 10378802 10565547 10450126 10424810 10427052 10367106 10367118 10373986 10386636 10488879 10598678 10528840 10386624 10384985 10550915 10391828
MOSERLE_IFNA_RESPONSE	22	5.842	1.91282	0.32741	5.93192e-07	Stat1 Cxcl10 Tnfsf10 Ifit1 Rsad2 Ifit3 Mx1 Ifit2 Ifitm1 Ifih1 Oas2 Usp18 Ifi44 Rtp4 Ddx60 Ddx58 Ifi44l Cd274 Cmpk2 Epsti1 Samd9l Zc3hav1	10346191 10531415 10491091 10462623 10399710 10462618 10441233 10462613 10570434 10558769 10483110 10533198 10541307 10502791 10434778 10571984 10512067 10502801 10462390 10395039 10416566 10542911 10544089
HUANG_DASATINIB_RESISTANCE_UP	73	5.836	1.37587	0.235749	6.22178e-07	Anxa1 Lyn Egfr Ell2 Psmb9 Ifit3 Tgfbr2 Ext1 Tgfbi Psmb8 Cdc42ep3 Upp1 Jag1 Cav1 Prnp Kctd12 Il15ra Ndc80 F2rl1 Plau Elk3 Ephb2 Rac2 Met Tnfrsf21 Dusp10 Cotl1 Myo10 F3 Epha2 Cald1 Cast Zyx Itga5 Pcdh7 Fstl1 Lamb3 Tfpi Msn Lima1 Gng12 Inpp1 Socs5 Pdgfc Ptrf Fxyd5 Col5a1 Nnmt Pgm1 Rexo2 Dpyd Dcbld2 Ube2e3 Arhgap29 Snai2 Antxr2 Samd9l Cav2 Osmr St5 Maml2 Rai14 Sh3kbp1 Ripk4 Agps Map7d1 Ppp1r18 Ccdc50…	10466606 10503098 10374366 10406254 10450145 10462618 10597518 10428579 10405587 10444258 10453049 10374236 10488060 10536499 10476314 10422059 10469289 10452709 10411226 10413047 10371959 10517488 10430372 10536505 10445241 10352448 10582162 10423293 10495675 10509965 10537184 10410656 10537770 10433114 10521972 10435641 10352838 10484389 10600836 10432540 10538842 10354521 10447356 10492689 103…
KEGG_BASE_EXCISION_REPAIR	32	5.835	1.39636	0.239293	6.26179e-07	Pcna Fen1 Hmgb1 Lig1 Pole2 Pold1 Ung Parp1 Apex1 Pold4 Pold2 Pole Pold3 Pole3 Mbd4 Polb Parp3 Ogg1 Lig3 Parp2 Neil3 Nthl1 Mutyh Mpg Tdg Parp4 Xrcc1 Neil1 Pole4 Apex2 Poll Neil2	10487930 10461391 10465912 10582835 10408687 10386949 10429455 10552337 10497483 10600545 10566142 10424413 10394142 10548600 10591881 10453252 10570470 10497325 10353341 10604663 10500543 10542038 10510194 10510212 10402750 10535894 10565589 10400153 10462361 10553857 10496835 10455439 10385426 10569994 10531579 10550102 10400649 10562818 10524450 10352242 10414522 10460392 10384032 10524169 105…
PID_CERAMIDE_PATHWAY	48	5.824	1.6309	0.280025	6.83387e-07	Myc Tnf Nfkbia Bcl2 Mapk1 Birc3 Mapk3 Nfkb1 Akt1 Igf1 Rela Raf1 Prkcd Tnfrsf1a Map2k1 Map4k4 Rb1 Bid Mapk8 Bax Casp8 Map3k1 Pdgfa Ctsd Eif2ak2 Cycs Asah1 Egf Map2k2 Aifm1 Traf2 Map2k4 Prkcz Pawr Madd Bad Ripk1 Smpd1 Prkra Fadd Tradd Nsmaf Cradd Ksr1 Smpd3 Sphk2 Bag4 Eif2a	10424400 10450501 10400405 10357043 10433940 10590801 10557459 10502299 10402766 10365559 10460631 10547034 10418410 10541895 10594447 10345715 10421526 10547531 10418879 10563303 10346564 10412100 10535043 10569319 10452978 10452980 10462136 10544687 10528170 10578361 10502105 10364971 10604405 10480760 10387014 10519117 10561335 10366266 10484941 10461017 10404506 10555946 10483856 10569611 105…
MILI_PSEUDOPODIA_CHEMOTAXIS_DN	425	5.817	1.41482	0.243226	7.2289e-07	Fos Dusp1 Nrp1 Txnip Tgif1 Il6st Socs3 Serpine1 Vcl Btg1 Mapk14 Timp2 Fn1 Cd9 Itgb1 Gsk3b Igf1r App Adrb2 Zfp36 Klf6 Slc20a1 Thbs1 Pdgfra Ddit3 Slc2a1 Kcnn4 Map4k4 Ldlr Ppt1 Nfkbiz S100a10 Lamc1 Trps1 Prnp Acvr1 Zmynd8 Ilf3 Nrp2 Gla Ctsb Timp3 Pik3ip1 Ptgs1 Grn Fgfr1 Slc11a2 Fosb Ly6e Plat Hmgcs1 Slc16a1 Hspa8 Abcc5 Tapbp Sgms1 Rtn4 P2rx4 Nedd4l Rgs3 Tlr2 Lrp1 Aplp2 Lgmn Eif2ak3 Klf3 Gnb1 Ctnna1 …	10397346 10449284 10576639 10494428 10452633 10407173 10393449 10534667 10413059 10365971 10443391 10393559 10355403 10548030 10576661 10435676 10554094 10440491 10459288 10561453 10403352 10475990 10474700 10522503 10366881 10507594 10550877 10345715 10583732 10507784 10439936 10493995 10358816 10428536 10428534 10476314 10482824 10489723 10583610 10346843 10606714 10415844 10365482 10373740 104…
MOOTHA_VOXPHOS	83	5.671	1.64708	0.290447	2.19242e-06	Bcl2l1 Cyb5a Cycs Ndufs3 Ndufs4 Atp5g3 Ndufs2 Atp5g1 Cox8a Sdha Sdhc Atp5g2 Atp5j Sdhb Ndufs1 Ndufab1 Ndufa13 Cyc1 Atp5o Uqcrc1 Cox4i1 Uqcrb Ngfrap1 Ndufa1 Cox5a Atp5b Ndufa9 Ndufs8 Surf1 Sdhd Uqcrc2 Ndufs6 Uqcrh Cox6a1 Atp5c1 Ndufa2 Cox7b Atp5j2 Ndufb3 Cox7a1 Ndufa6 Cnot7 Uqcrfs1 Tbcb Atp5f1 Ndufa7 Atp5d Ndufb8 Ndufb5 Ndufa4 Ndufs7 Ndufa8 Cox6a2 Cox7a2l Cox10 Atp5e Ndufc1 Ndufb6 Uqcrq Cox5b Cox6…	10488655 10457071 10462136 10544687 10528170 10484912 10386171 10412251 10483756 10360076 10391100 10390237 10465633 10410625 10360046 10433049 10447566 10560816 10433055 10440483 10509858 10355084 10567657 10568859 10579119 10424825 10440977 10589196 10576029 10410259 10412711 10360026 10601857 10604100 10585706 10367106 10367118 10548057 10464551 10481135 10593356 10556940 10410508 10515253 105…
MILI_PSEUDOPODIA_HAPTOTAXIS_DN	616	5.607	1.39264	0.248358	3.49832e-06	Dusp1 Ccl2 Trib1 Tgfb1 Hbegf Il6st Socs1 Vcl Btg2 Gja1 Cdc20 Cd81 Timp2 Tnfrsf1b Cd9 Itgb1 Igf1r Adrb2 Zfp36 Tyms Cd47 Slc7a5 Slc20a1 Thbs1 Atp2a2 Csf1 Plk1 Slc2a1 Kcnn4 Ldlr Ptch1 Lif Acvr1b Zmynd8 Nrp2 Nfkb2 Enc1 Hmga2 Gla Plec Col1a2 Flna Ptgs1 Grn Fgfr1 Slc11a2 Ephb2 Itpr3 Sqle Ly6e Psen1 Mmp2 Tgfbr3 Sdc1 Slc16a1 Lipa Abcc5 Tnfrsf21 Sgms1 Cpd B4galt1 Arid1a Rtn4 Nedd4l Hmmr Sparc Lrp1 Aplp2 S…	10449284 10379511 10424370 10551185 10458340 10407173 10437668 10413059 10357875 10363173 10515744 10559261 10393559 10518300 10548030 10576661 10554094 10459288 10561453 10528915 10436196 10436182 10582275 10475990 10474700 10533483 10501164 10557156 10507594 10550877 10583732 10410039 10373918 10427015 10489723 10346843 10463599 10406817 10372796 10606714 10429802 10536220 10605256 10471721 103…
AMIT_EGF_RESPONSE_480_HELA	151	5.602	1.35227	0.241411	3.65225e-06	Ccnd1 Isg20 Cd44 Hbegf Actn1 Serpine1 Egfr Itga6 Dusp4 Plaur Bcl2l1 Ext1 Rela H2afx Map2k3 Igfbp4 Hmga1 Zfp36l2 Tgm2 Ehd1 Ccnd3 Nfkb2 Enc1 Plec Mbp Plau Ptgs1 Fgfr1 Stc1 Itpr3 Fst Ly6e Itgb5 Hpcal1 Agrn Sphk1 Tnfrsf21 B4galt1 Serpine2 Sfn Pmepa1 Arhgef2 Trio Picalm Slc1a5 Ppif Chst11 Zyx Col4a2 Vasp Nedd9 Itga5 Tacstd2 Pdlim5 Col4a1 Traf4 Dusp7 Ctnnb1 Tm4sf1 Itga2 Sept9 Rrbp1 Phlda2 Tubb4b Inpp1 …	10569646 10554240 10485405 10458340 10401244 10534667 10374366 10472820 10571312 10550906 10488655 10428579 10460631 10403938 10404026 10408111 10584710 10408072 10500324 10408085 10409220 10403955 10404045 10408094 10408118 10376733 10381096 10383479 10443195 10453272 10489204 10460833 10445688 10463599 10406817 10429802 10457022 10413047 10471721 10570982 10416181 10443131 10412260 10424676 104…
MORF_CSNK2B	279	5.583	1.48334	0.265679	4.17257e-06	Pcna Mcm7 Sod1 Fen1 H2afz Rac1 Kpna2 Srsf1 Hdac1 Ran Tubb2a Set Canx Cdk4 Ilf3 Hspd1 Acot7 Eif4a1 Hsp90aa1 Eif4b Slc25a3 Rbm14 Bub3 Khdrbs1 Eif4g1 Cs Anapc5 Hnrnpa2b1 Gnb1 Xrcc6 Psmb2 Dynll1 Slc1a5 Ap3s1 Slc3a2 Espl1 Mdh1 Calm3 Psmd8 Hspa9 Cycs Ywhab Vdac1 Ndufs3 Hnrnpc Hnrnpab Dap Hat1 Nono Ndufs4 Atp5g3 G3bp2 Dek Tardbp Srsf3 Ppp2r1a Ywhaq Ruvbl2 Rbbp4 Ifrd1 Chd4 Ptpn11 Sumo1 Nhp2 Mrps18b Ube2l…	10487930 10461391 10534974 10534986 10534988 10534984 10436783 10465912 10496379 10540999 10535471 10392284 10497503 10453512 10380210 10447004 10516605 10525983 10408610 10587486 10470893 10470911 10344476 10385599 10342828 10339578 10344433 10341299 10343572 10342763 10342210 10341596 10342067 10341699 10342490 10343512 10340370 10338471 10339737 10344333 10339065 10339375 10343374 10339545 103…
MORF_PSMC1	179	5.55	1.47678	0.266078	5.29314e-06	Akt1 Sod1 Kpna2 Ran Ctcf Canx Hsp90aa1 Psma3 Calm1 Vcp Psma4 Psma2 Psmd8 Adar Ywhab Ndufs3 Hnrnpab Ppp2r1a Ubr5 Morf4l2 Sumo1 Psmb5 Tceb1 Rad23b Cops5 Prmt1 Eif5 Sephs2 Psmb4 Ywhae Tmed10 Arf3 Ap2s1 Cct2 Cbx3 Rad21 Psmd7 Cox17 Utp18 Eef1d Tug1 Eif3b Hnrnpul1 Psmc2 Stoml2 Smarcd2 Hnrnpa3 Polr2h Mtdh Kars Atox1 Stx16 Drg1 Ndufs1 Ndufab1 Psmc4 Cyc1 Psmc5 Ppp2r4 Lss Cdk7 Cct7 Gabarapl2 Psmb1 Mbd4 Cox…	10402766 10436783 10392284 10497503 10453512 10525983 10574812 10344476 10385599 10342828 10339578 10344433 10341299 10343572 10342763 10342210 10341596 10342067 10341699 10342490 10343512 10340370 10338471 10339737 10344333 10339065 10339375 10343374 10339545 10338920 10343377 10341571 10343319 10341710 10341219 10339488 10338595 10343864 10343563 10339188 10340377 10342821 10343971 10342583 103…
GCM_BMPR2	76	5.542	1.27038	0.229223	5.60828e-06	Foxo3 Gsk3b Ran Map4k4 Rere Ddx17 Kif1b Fbxw11 Bmpr2 Calm1 Rtn4 Myo10 Sesn3 Ipo7 Nab1 Wsb2 Acsl3 Nfia Oaz2 Nup133 Clcn3 Ube2k Stx12 Appbp2 Mtmr4 Crkl Tspyl4 Ndfip1 Gsta4 Phc1 Abi2 Phf10 Kif3b Fbxo21 Cand1 Pogz Csrnp2 Ado Trim37 Zfand3 Nckap1 Macf1 Dync1i2 Fam168b Ppig Gba2 Dync1h1 Wbp2 Vps26b Herc2 Usp33 Dlg5 Golga7 Ccdc92 Pogk Asap2 Tmem30a Phf2 Gpr107 Ept1 Kidins220 Pja2 Ngrn Ralgapa1 Snx27 Stm…	10368888 10368886 10435676 10525983 10345715 10510552 10430536 10518585 10375103 10346651 10397752 10374908 10423293 10583242 10556216 10354494 10524882 10347748 10506050 10506031 10586441 10582599 10578810 10522149 10516982 10389373 10380087 10434003 10362490 10455238 10587315 10547597 10346764 10448004 10477297 10524941 10372750 10494092 10432593 10369779 10379998 10443589 10484318 10516103 104…
REACTOME_RESOLUTION_OF_AP_SITES_VIA_THE_MULTIPLE_NUCLEOTIDE_PATCH_REPLACEMENT_PATHWAY	16	5.504	1.56964	0.285171	7.34311e-06	Pcna Fen1 Lig1 Pold1 Apex1 Pold4 Pold2 Pold3 Mbd4 Polb Ogg1 Nthl1 Mutyh Mpg Tdg Ccno	10487930 10461391 10465912 10550102 10562818 10414522 10460392 10384032 10565862 10547088 10577544 10540639 10442542 10507362 10375038 10564663 10365230 10368883 10430871 10407251
MORF_FEN1	63	5.495	1.63163	0.29693	7.83713e-06	Pcna Mcm7 Sod1 Fen1 H2afz Mcm3 Rrm1 Kpna2 Srsf1 Mcm6 Cdk4 Zwint Acot7 Ccnb1 Rbm14 Bub3 Eif4g1 Ung Psmb2 Mthfd1 Foxm1 Espl1 Dnajc9 Hspa9 Cycs Vdac1 Hnrnpab Hat1 Atp5g3 Tardbp Hspe1 Ptpn11 Nhp2 Gspt1 Rfc2 Lsm4 Cct2 Cct3 Trim28 Snrpa1 Eif3b Nsdhl Hnrnpa3 Atp5j Cct5 Csnk2b Hccs Polr2i Ppm1g Nup205 Ssbp1 Hspa4 Lmnb2 Nudc Alg8 Ahsa1 Ddx1 Baz1b Vbp1 Hddc2 Naa10 Dhx16 Cherp	10487930 10461391 10534974 10534986 10534988 10534984 10436783 10465912 10496379 10540999 10353420 10555695 10392284 10497503 10453512 10380210 10357436 10366814 10363905 10510687 10562637 10515836 10411739 10464819 10558248 10434481 10524450 10508182 10396610 10542079 10427166 10417829 10458226 10462136 10544687 10528170 10375941 10385686 10472782 10483756 10518532 10346303 10455588 10533285 103…
CHOI_ATL_CHRONIC_VS_ACUTE_DN	18	5.482	1.45426	0.265288	8.59878e-06	Hspd1 Sptbn1 Ppp1cc Mdh1 Ncoa3 Iars Serbp1 Ctdsp2 Sumo1 Atp6v1a Cmtm6 Lbh Ube2e1 Lrrc8d Cggbp1 Gtf3a Mat2b Anapc16	10354732 10375240 10384885 10525352 10556764 10384603 10478718 10405094 10345025 10538857 10367544 10366767 10490078 10355017 10439566 10589929 10446763 10417749 10523772 10523778 10436471 10527547 10385239 10369295
REN_ALVEOLAR_RHABDOMYOSARCOMA_DN	397	5.445	1.40399	0.257848	1.11171e-05	Dusp1 Anxa1 Nrp1 Ccnd1 Inhba Id3 Tgfb1 Smad3 Actn1 Egfr Anxa2 Arl4c Prkca Gsn Glrx Ell2 Vcan Plaur Gja1 Cd81 Pten Epas1 Rac1 Casp4 Timp2 Fn1 Emp1 Tgfbr2 Ext1 Lgals3bp S100a6 Capg Tgfbi Mbnl1 Klf6 Thbs1 Clic4 Rhoa Pdgfra Tnfrsf1a Cyr61 Ctgf Igfbp3 Rab31 Cav1 Timp1 Nt5e Bdnf S100a10 Lamc1 Dab2 Ehd1 Ctsb Plau Gabarapl1 Klf2 Smad7 Grn Elk3 Mylk Ephx1 Elf4 Nrg1 Myh9 Il13ra1 Ly6e Jak1 Plat Itgb5 Mmp2 C…	10449284 10466606 10576639 10569646 10403743 10509163 10551185 10594404 10401244 10374366 10586744 10356475 10392388 10471655 10406270 10406254 10410931 10550906 10363173 10559261 10462521 10447317 10535471 10582997 10393559 10355403 10542355 10597518 10428579 10393573 10493820 10539135 10405587 10492310 10403352 10474700 10517336 10515493 10588893 10522503 10541895 10502655 10362201 10384223 104…
MORF_SOD1	267	5.445	1.49238	0.274066	1.10964e-05	Pcna Sod1 Fen1 H2afz Rac1 Kpna2 Nme1 Srsf1 Rpa1 Ran Set Canx Cdk4 Msh2 Ilf3 Hspd1 Acot7 Ccnb1 Hsp90aa1 Psma3 Fbxw11 Slc25a3 Hspa8 Bub3 Rtn4 Khdrbs1 Cs Ung Hdac2 Anapc5 Prdx4 Hnrnpa2b1 Psmb2 Mthfd1 Dynll1 Slc3a2 Psma4 Psma2 Mdh1 Calm3 Psmd8 Hspa9 Cycs Ywhab Vdac1 Ndufs3 Hnrnpc Hnrnpab Dap Hat1 Fdps Nono Atp5g3 G3bp2 Dek Tardbp Ppp2r1a Ywhaq Ruvbl2 Ilf2 Ifrd1 Hspe1 Hnrnpu Ptpn11 Morf4l2 Sumo1 Nhp2 …	10487930 10461391 10436783 10465912 10496379 10540999 10535471 10392284 10497503 10453512 10389865 10389858 10380210 10388409 10525983 10587486 10470893 10470911 10344476 10385599 10342828 10339578 10344433 10341299 10343572 10342763 10342210 10341596 10342067 10341699 10342490 10343512 10340370 10338471 10339737 10344333 10339065 10339375 10343374 10339545 10338920 10343377 10341571 10343319 103…
BIOCARTA_PROTEASOME_PATHWAY	28	5.41	1.41969	0.262409	1.414e-05	Psma3 Psmd14 Psma5 Psmb2 Psma4 Psma2 Psma1 Psma6 Psmd8 Psmb5 Psmd12 Psmd11 Psmb4 Psmb7 Psmc2 Rpn1 Ube3a Psmc4 Psmb6 Rpn2 Psmb1 Psmb3 Psmc3 Psma7 Psmc6 Ube2a Psmd6 Uba1	10419711 10396193 10543783 10472300 10365426 10495279 10508182 10585474 10403706 10338995 10567072 10342997 10339523 10342779 10341761 10341921 10340822 10341145 10339471 10343233 10341880 10343968 10338120 10339949 10340335 10338968 10341795 10338963 10342081 10342147 10338071 10341203 10343578 10338636 10344586 10395816 10561679 10342717 10344330 10419810 10338802 10343672 10338095 10382139 103…
MORF_SKP1A	197	5.404	1.50937	0.279295	1.47355e-05	Sod1 H2afz Rac1 Kpna2 Ube2n Ran Ctcf Set Canx Ilf3 Ywhaz Eif4a1 Hsp90aa1 Psma3 Slc25a3 Khdrbs1 Psmb2 Vcp Tial1 Psma2 Mdh1 Calm3 Psmd8 Ppp2r2a Hspa9 Ywhab Ndufs3 Hnrnpc Hnrnpab Dap Hat1 Nono Dek Srsf3 Ppp2r1a Ubr5 Morf4l2 Sumo1 Ube2l3 Tceb1 Rad23b Cops5 Hdgf Prmt1 Psmb4 Ywhae Arf3 Ap2s1 Hadhb Srsf9 Cct2 Cbx3 Rad21 Atp6v0c Psmd7 Utp18 Eef1d Trim28 Snrpa1 Tug1 Eif3e Nsdhl Hnrnpul1 Stard7 Psmc2 Rab14…	10436783 10496379 10540999 10535471 10392284 10497503 10453512 10365918 10530759 10525983 10574812 10587486 10470893 10470911 10344476 10385599 10342828 10339578 10344433 10341299 10343572 10342763 10342210 10341596 10342067 10341699 10342490 10343512 10340370 10338471 10339737 10344333 10339065 10339375 10343374 10339545 10338920 10343377 10341571 10343319 10341710 10341219 10339488 10338595 103…
SCIBETTA_KDM5B_TARGETS_UP	16	5.354	0.527357	0.0984966	2.07209e-05	Gadd45a Sat1 Ddit3 Ehd1 Smox Clcf1 Polb Nde1 Cdipt Bbs9 Mia3 Mapk8ip3 Cd2bp2 Klhdc10 Dnal4 Rnf40	10545130 10607467 10366881 10460833 10476301 10460385 10577544 10433721 10557560 10583847 10598198 10448765 10448755 10568180 10536996 10430618 10557716
BURTON_ADIPOGENESIS_8	81	5.332	1.81855	0.34108	2.40728e-05	Vcl F2r Emp1 App Capg Slc7a5 Zfp36l2 Rab31 Emp3 Bdnf Timp3 Bax Tuba1a Myh9 Vcam1 Tapbp Lamp2 Prdx4 Itgav Gnb1 Flnb Ncam1 Psap Mapkapk2 Anxa5 Slc1a4 Anxa3 Asah1 Msn Serpinf1 Ctsa Plxnb2 Hmgcr Tes Cap1 Lox Sptan1 Smad6 Gng10 Pdpn Fgf7 Fxyd5 Tpbg Col4a5 Prss23 Pla2g7 Map1lc3b Pdlim7 Dstn Pld3 Wbp5 Tspan6 Sertad1 Rps6ka4 Pltp Scpep1 Leprot Ski Tnfaip1 Usp22 Acta2 Prr13 Lamb2 Kdelr3 Ptgis Tmsb10 Cmtm3…	10413059 10411229 10542355 10440491 10539135 10582275 10453272 10452485 10563441 10474399 10365482 10563303 10432398 10432404 10587780 10426650 10430201 10501608 10444068 10604187 10607475 10473281 10511069 10412562 10593293 10593316 10338504 10339787 10338673 10339447 10341115 10338585 10340025 10342261 10340177 10342170 10344011 10344141 10363430 10343739 10339936 10338472 10341637 10344017 103…
PID_TNF_PATHWAY	45	5.259	1.65603	0.314908	3.90078e-05	Stat1 Tnf Tnfaip3 Birc3 Nfkb1 Traf1 Tnfrsf1b Rela Map2k3 Sqstm1 Tnfrsf1a Map4k4 Map3k5 Cav1 Casp8 Map3k1 Ikbkb Map3k3 Cyld Chuk Ikbkg Map3k7 Tab2 Map4k2 Map4k3 Birc2 Prkci Map4k5 Traf2 Gnb2l1 Prkcz Madd Adam17 Ripk1 Map2k7 Smpd1 Fadd Tradd Nsmaf Tnik Smpd2 Bag4 Nrk Tab1 Rffl	10346191 10450501 10368144 10590801 10502299 10481949 10518300 10460631 10376733 10385572 10541895 10345715 10361926 10536499 10346564 10412100 10577560 10382028 10573803 10467921 10600453 10503680 10367728 10460891 10453178 10590791 10590799 10491279 10400762 10480760 10375487 10375501 10375497 10375499 10519117 10561335 10484941 10399605 10404506 10569927 10555946 10569611 10581181 10511382 104…
REACTOME_LAGGING_STRAND_SYNTHESIS	19	5.231	1.41053	0.269673	4.68855e-05	Pcna Fen1 Rfc4 Pola1 Rpa1 Rpa3 Prim1 Rfc3 Lig1 Pold1 Rpa2 Prim2 Rfc5 Rfc2 Pold4 Pold2 Pold3 Pola2 Dna2	10487930 10461391 10465912 10438690 10605674 10388409 10543114 10367076 10535979 10550102 10562818 10508759 10353733 10533090 10526217 10460392 10384032 10565862 10465282 10363575
REACTOME_BASE_EXCISION_REPAIR	18	5.226	1.53967	0.29459	4.81273e-05	Pcna Fen1 Lig1 Pold1 Apex1 Pold4 Pold2 Pold3 Mbd4 Polb Ogg1 Lig3 Nthl1 Mutyh Mpg Tdg Xrcc1 Ccno	10487930 10461391 10465912 10550102 10562818 10414522 10460392 10384032 10565862 10547088 10577544 10540639 10379564 10442542 10507362 10375038 10564663 10365230 10368883 10430871 10550935 10407251
ROZANOV_MMP14_TARGETS_SUBSET	31	5.211	1.79356	0.344196	5.32245e-05	Hif1a Fn1 Nr3c1 Timp3 Ptgs1 Cald1 Plod2 Plxnd1 Angptl2 Col4a2 Col4a1 Ero1l Col18a1 Serpinh1 Has2 Col6a1 Col5a1 Chsy1 Matn2 Lamb1 Col6a2 Efemp1 Tnfrsf11b Lama4 Sulf2 Mdk Gjb2 Ankrd1 Hhip Emilin2 Loxl3	10396421 10355403 10458569 10365482 10471721 10537184 10587829 10547100 10471555 10570068 10576973 10419198 10370259 10565794 10428707 10370210 10470462 10554013 10423599 10395163 10370180 10374777 10428604 10362538 10489759 10485070 10420362 10467191 10579894 10452648 10539263
REACTOME_TRANSPORT_OF_MATURE_MRNA_DERIVED_FROM_AN_INTRONLESS_TRANSCRIPT	32	5.198	0.864966	0.166394	5.76977e-05	Nup62 Eif4e Tpr Ncbp1 Nup50 Nup93 Nup133 Nup153 Ncbp2 Ranbp2 Nup107 Nxf1 Nupl1 Nup210 Nup205 Nup88 Nup214 Nup54 Rae1 Nup155 Nup37 Nup188 Nup43 Seh1l Nup85 Pom121 Aaas Nupl2 Cpsf2 Cpsf1 Cpsf3 Nup35	10552740 10496485 10599855 10496490 10350535 10504703 10425905 10574033 10582599 10408952 10434998 10363281 10372687 10461191 10461214 10420572 10546294 10537246 10387992 10471256 10531428 10479026 10422854 10365578 10470973 10361651 10456423 10382542 10534441 10432986 10520111 10397818 10429972 10394892 10567131 10473230
TOOKER_GEMCITABINE_RESISTANCE_DN	116	5.151	1.7736	0.344326	7.79544e-05	Rgs2 Rhob Lgals1 Vcan Add3 Tfrc Tiam1 Cd47 Slc7a5 Slc20a1 Clic4 Cebpb Akap12 Asns Top1 Slc7a11 Ugcg Ctsb Ezr Hpcal1 Malt1 Cd55 Mknk2 Lamp2 Hspb1 H1f0 Pik3cb Cyb5a Aplp2 Gnb1 Mthfd1 Lpcat1 Dpysl2 Slc3a2 Cebpg Yars Ube2s Plod2 Ipo5 Ssr1 Anxa3 Clu Fhl1 Shmt2 Slc39a14 Mlec Trib3 Lpgat1 Lasp1 Hsp90b1 Msx1 Igfbp6 Fgfr3 Vezf1 Acsl3 Eif4ebp1 Smad6 Cox17 Stk39 Fkbp4 Pdgfc Sox9 Serpinh1 Erp29 Ptrf Smurf2 I…	10358389 10399360 10425161 10410931 10463911 10435075 10440738 10436196 10436182 10582275 10475990 10517336 10478890 10367634 10543067 10478196 10498024 10505187 10415844 10447602 10394778 10456296 10357488 10370931 10604187 10526410 10408928 10425207 10595924 10457071 10592023 10511069 10396610 10406031 10420988 10465772 10562416 10508420 10559676 10585586 10587829 10417070 10408709 10523451 104…
REACTOME_P38MAPK_EVENTS	13	5.141	1.16076	0.225787	8.30019e-05	Mapk14 Hras Nras Src Kras Mapkapk2 Mapkapk3 Mapk11 Rala Ralgds Mapk12 Ralb Mapk13	10443391 10569071 10494857 10477970 10549256 10357579 10596637 10431410 10407907 10470564 10431393 10357158 10443408
MORF_DEAF1	54	5.099	1.35845	0.266404	0.000107692	Anp32a Hadh Cs Hnrnpr Pabpc4 Yars Ppp1cc Prkdc Ak2 Iars Ndufs4 Ipo7 Atp5g3 Dkc1 Mrps18b Impdh2 Xpo7 Gars Ndufs2 Immt Lrpprc Camkk2 Sdhb Rad23a Eprs Vdac3 Atp5o Eif3i Tomm70a Vdac2 Tars Esd Ndufv1 Nudc Lsm2 Txnl4a Khsrp Afg3l2 Gtf2a2 Sf3a3 Cdc16 Safb Npm3 Pom121 Hddc2 Srp72 Dnajc11 Dctd Ptdss1 Skiv2l2 Deaf1 Upf3a Trex2 Mrps27	10586064 10502205 10367292 10509228 10386543 10507851 10386548 10421917 10508420 10525352 10556764 10433797 10508382 10405094 10345025 10412251 10556216 10483756 10600485 10450640 10589041 10342397 10421444 10338654 10344180 10342017 10344016 10339296 10341062 10340116 10343302 10340920 10340943 10339749 10343345 10342380 10421456 10340287 10338163 10339885 10339249 10342215 10340720 10338674 103…
G1_PHASE_OF_MITOTIC_CELL_CYCLE	13	5.032	1.2875	0.255879	0.000162786	Cdc6 Cdk2 Cdk6 E2f1 Cdkn1c Foxo4 Cdc25c Map3k11 Cdc23 Tbrg4 Taf1 Gfi1b Cdk10	10381072 10373530 10519324 10488785 10569429 10601091 10458195 10460645 10458164 10384192 10384210 10538957 10384208 10601192 10481304 10576258 10345183
GSE22886_DAY0_VS_DAY7_MONOCYTE_IN_CULTURE_DN	183	5.023	1.8573	0.369788	0.000171942	Anxa2 Gsn Cd81 Epas1 Timp2 Tfrc Apoe Cks1b Mitf Fabp5 Clic4 Nme1 Eno1 Cdk4 Hspd1 Ctsb Mmd Dhcr24 Gm2a Psen2 Hpcal1 Lmna Acp5 Pparg Sparc Hspb1 Prdx1 Pfkp Cyb5a Prdx4 Ctsd Coro1c Hsp90ab1 Alas1 Mdh1 Acaa2 Eng Iars Atp5g3 Aldh3a2 Me1 Ebp Hspe1 Slc31a1 Msmo1 Pck2 Gpx3 Fbp1 Tubg1 Psmb5 Atp1a1 Pi4k2a Sephs2 Got1 Fah Crtam Acsl3 Rasgrp3 Fam162a Hexb Hadhb Etnk1 Trip6 Gpnmb Dbi Cltc Rars Vat1 Tspan3 Col…	10586744 10471655 10559261 10447317 10393559 10435075 10560624 10499639 10540248 10540265 10490838 10585699 10517336 10389865 10389858 10473240 10510546 10455595 10366814 10354732 10375240 10415844 10380289 10506571 10376208 10360648 10394778 10499394 10591739 10540897 10386058 10526410 10408928 10436048 10507328 10407481 10457071 10607475 10569319 10532753 10451110 10596454 10384603 10456699 104…
GCM_RAB10	149	5.016	1.34933	0.268983	0.000178484	Klf7 Fbxw11 Ube2h Sesn3 Kpna3 Serbp1 Cdk2ap1 Ubr5 Ywhag Rap2a Tab2 Rala Epb41l2 Snx5 Ppm1b Nup133 Clcn3 Stard7 Rab14 Csnk1d Gtf2a1 Xpot Ube2k Rab10 Hipk1 Rnf14 Ndfip1 Ahcyl1 Rab22a Snrnp200 Tob2 Dicer1 Fnbp4 Phf10 Eea1 Agpat5 Dctn4 Rdx Gnpat Fbxo21 Erbb2ip Cand1 Prkab2 Uba2 Ipo9 Ankrd17 Cab39 Zzz3 Mtmr1 Hsd17b12 Ado Evi5 Ikbkap Fbxl5 Sel1l Zfand3 Sh3glb1 Pitpnb Cep350 Nckap1 Macf1 Dync1i2 Uba3 Ub…	10355141 10375103 10543686 10552276 10583242 10420637 10538857 10533807 10385495 10428238 10534531 10417065 10367728 10407907 10362245 10488237 10447254 10582599 10578810 10475772 10482017 10338498 10343535 10341779 10342702 10341652 10341376 10342383 10343918 10339426 10339198 10343132 10340670 10340521 10343296 10340583 10339888 10342921 10343458 10343506 10339784 10342542 10343524 10340921 103…
GSE22886_IGM_MEMORY_BCELL_VS_BLOOD_PLASMA_CELL_DN	185	4.984	1.53454	0.307878	0.000216318	Sgk1 Gadd45a Il6st Cadm1 Timp2 Rrm1 Clic4 Ctsc Rgs10 Map2k6 Cebpd Ifi35 Top1 Chst15 Rad51ap1 Ada Rgs16 Rhoq Hdac2 Rcn1 Mxd4 Uck2 Vcp Slc9a3r1 Fut8 Calm3 Stx11 Hist1h1c Cerk Lap3 Kpna3 Kcna3 Hat1 Ruvbl1 Mlec Gns Slc25a4 Serinc3 Msh6 Mrps18b Gspt1 Creb3l2 Tcf3 Psmd11 Csnk2a1 Rrbp1 Ywhae Galnt2 Atpif1 Etnk1 Inpp1 Leprotl1 Ugdh Prcp Rars Fbxo5 Cdk5 Zbp1 Gpaa1 Cct5 Aldh18a1 Ube3a Tst St6galnac4 Aimp2 …	10362073 10545130 10407173 10585048 10393559 10555695 10517336 10554789 10568392 10382300 10433885 10381408 10478196 10568553 10548086 10489391 10350733 10447341 10362520 10485645 10529375 10359849 10359851 10512391 10382462 10396712 10560304 10367919 10404059 10431266 10521709 10420637 10495183 10472782 10539882 10532954 10532944 10366667 10578539 10489377 10447417 10450640 10437748 10544002 103…
GCM_RAN	176	4.982	1.3927	0.279544	0.000219176	Foxo3 Bcl2l1 Gsk3b Ube2n Rbpj Ran Map4k4 Rere Ddx17 Ptk2 Kif1b Fads1 Ccdc88a Nlk Fbxw11 Bmpr2 Calm1 Pitpnc1 Rtn4 Cs Nf2 Sesn3 Ncam1 Zfand5 Ipo5 Spag9 Kpna3 Ipo7 Ywhag Rap2a Mecp2 Gspt1 Nab1 Chd9 Wsb2 Atp6v1a Acsl3 Sik3 Ppm1b Atp6v1b2 Nup133 Clcn3 Large Kif5c Map1b Moap1 Ube2k Hipk1 Appbp2 Mtmr3 Mtmr4 Wsb1 Dffa Ube2e3 Lancl1 Fam8a1 Ubr7 Tspyl4 Btrc Arpp19 Xpo6 Phc1 Atp2b2 Abi2 Ndrg3 Phf10 Kif3b Dc…	10368888 10368886 10488655 10435676 10365918 10530759 10521913 10521911 10525983 10345715 10510552 10430536 10429341 10518585 10461439 10374842 10388884 10375103 10346651 10397752 10392347 10374908 10367292 10383897 10583242 10593293 10593316 10461991 10417070 10380341 10420637 10556216 10534531 10417065 10605247 10605222 10437748 10354494 10573823 10524882 10439566 10347748 10584977 10447254 105…
YAO_TEMPORAL_RESPONSE_TO_PROGESTERONE_CLUSTER_13	158	4.971	1.49535	0.300814	0.000233965	Anxa1 Ccnd1 Anxa2 Lgals1 H2afz S100a6 Psme2 S100a10 Snx10 Relb Rbm14 Psma5 Tagln2 Psma6 Ifngr2 Dap Abcc1 Ebp Prdx2 Ppp2r5c Nab1 Cat Etfb Ndufs2 Eif4ebp1 Ech1 Dbi Tkt Reep5 Dap3 Gsr Ncbp2 Atp5j Psat1 Fam3c Ndufab1 Cyba Pold3 Nmt1 Ndufa13 Pole3 Atp5o Mrpl23 Csrp2 Polr3k Ppih Csrp1 Pccb Nedd8 Hnrnpl Uqcrb Ckap5 Ppp1r7 Ndufa9 Park7 Esd Snrpe Rbm3 Gpx4 Pafah1b3 Armcx2 Uqcrc2 Timm8b Cox6a1 Snrpd2 Snrpg…	10466606 10569646 10586744 10425161 10496379 10540999 10493820 10420030 10493995 10538290 10560575 10464819 10365426 10495279 10351825 10395816 10436865 10423498 10433735 10603485 10573483 10398461 10354494 10485466 10552418 10360076 10571162 10551614 10357242 10413542 10458090 10499454 10571274 10434998 10440483 10466410 10543319 10567657 10568859 10582303 10565862 10338154 10342912 10342330 103…
BIOCARTA_TNFR1_PATHWAY	29	4.967	1.29904	0.261519	0.000239181	Jun Tnf Tnfrsf1a Pak1 Lmnb1 Arhgdib Rb1 Casp3 Mapk8 Casp8 Map3k1 Lmna Parp1 Prkdc Map3k7 Pak2 Sptan1 Traf2 Map2k4 Casp2 Madd Ripk1 Dffa Lmnb2 Fadd Tradd Cradd Dffb Bag4	10514466 10450501 10541895 10555118 10455813 10548892 10421526 10571696 10418879 10346564 10412100 10499394 10352242 10433797 10503680 10439032 10470834 10480760 10387014 10537728 10484941 10404506 10510452 10371006 10371012 10569611 10581181 10372060 10518957 10577858
MODULE_321	106	4.966	1.60314	0.32279	0.000240297	Myc Ccnd2 Cd44 Nfil3 Fas Vcl Casp4 Phlda1 Itgb1 Tgfbr2 Ext1 Ifngr1 Shc1 Klf6 Fabp5 Ctsc Fosl1 Ptpre Psmb8 Fosl2 Ldha S100a10 Anxa4 Prnp Btg3 Plp2 Nrp2 Capn2 Nrg1 Myh9 Itgb5 Gclm Aplp2 Adam9 Myo1e Fkbp5 Itgav Adora2b Ckap4 Pxn Coro1c Slc1a5 Epha2 Itga3 Pdxk Ehd4 Anxa5 Creg1 Cbx4 Itga5 Nrgn Procr Nek6 Inhbb Rras Mllt11 Acsl3 Slc16a3 Trip6 Ltbp1 Gng10 Col18a1 Aldh7a1 Fermt2 Ctnnal1 Wls Fam3c Tax1bp3…	10424400 10548105 10485405 10409278 10462603 10413059 10582997 10366346 10576661 10597518 10428579 10361897 10493530 10493519 10403352 10490838 10585699 10554789 10460585 10558410 10444258 10520862 10553301 10493995 10545958 10476314 10445875 10440419 10603346 10411359 10473022 10346843 10360806 10578045 10578066 10430201 10435305 10495763 10588024 10567574 10482507 10441396 10374175 10545337 105…
LIU_VMYB_TARGETS_UP	114	4.932	1.45463	0.294923	0.000293799	Cxcr4 Isg20 Plscr1 Fyn Ezh2 Arl4c Alcam Glrx Fabp5 Clic4 Slco3a1 Pim2 Jag1 Crim1 Emp3 Bnip3l Pdcd4 Gmnn Mmd Tmpo Rps6ka2 Sap30 Rhoq Prkar2b Tpi1 Nmi Dpysl2 Nucb2 Ncoa1 Tubb6 Mapkapk2 Impa2 Slc1a4 Slc31a2 Grb10 Arap2 Bcor Abcg2 Pde4dip Fzd7 Anp32e Sobp Abcd3 Aldh7a1 Phlpp1 Tacc2 Ids Arhgap26 Hspa2 Psip1 Ctnnal1 Ppm1e Ulk2 Rufy3 Rbm47 Nudt1 Bag2 Mgat2 Dnajb5 Usp25 Lhx6 Erlin1 Mphosph9 Stard5 Trpv2 …	10357472 10554240 10356082 10587792 10362596 10544501 10356475 10439895 10406270 10490838 10585699 10517336 10564631 10598467 10488060 10446986 10563441 10394800 10421003 10463997 10408321 10380289 10371888 10441565 10578763 10447341 10399908 10547830 10482517 10420988 10556583 10399265 10456400 10357579 10456383 10384539 10505270 10384398 10530100 10603627 10538640 10500469 10346607 10494322 103…
YAO_TEMPORAL_RESPONSE_TO_PROGESTERONE_CLUSTER_12	74	4.925	1.80249	0.365956	0.000305667	Cd44 Cks2 Mcm3 Lgals3bp S100a11 Emp3 Rpa3 Psme1 Elovl6 Idh2 Casp8 Aldh2 Nap1l1 Ggh Idh1 Fdft1 Gnai2 Rras Slc39a8 Gng11 Ifnar2 C1qb Oxct1 Nsdhl Plekho1 Ahcy Cirbp Gna12 Ptgr1 Rpl13a Rbmx Pdcd6 Ensa Chpt1 S100a1 Maged2 Rbp1 Antxr2 Qars Decr1 Rbms2 Hsd17b10 Ebf1 Nudt21 Mdk Gstk1 Atp6ap2 Tmem176a Pcp4 Fxyd2 Capns1 Arl6ip5 Rab3d Hist1h2bc Cln6 Arpc1a Acp1 Ptgis Trim59 Exoc4 Ergic3 Fkbp9 Mpdu1 Phpt1 Sn…	10485405 10405185 10424779 10353004 10353420 10393573 10457640 10493990 10563441 10543114 10415282 10495993 10564857 10346564 10533345 10366337 10503508 10503523 10355214 10420730 10412909 10596704 10552824 10496324 10536216 10436830 10517508 10422608 10600082 10500295 10488816 10344713 10439762 10364712 10535273 10513320 10563101 10389522 10604735 10410617 10494299 10371616 10499854 10607283 105…
MORF_RAD23A	335	4.904	1.44472	0.294579	0.000345348	Mcm2 Sod1 H2afz Mcm3 Tyms Rfc4 Srsf1 Mcm6 Ube2n Hdac1 Ran Tfdp1 Set Ppt1 Xpo1 Canx Dnmt1 Ilf3 Zwint Acot7 Eif4a1 Anp32a Slc25a3 Hadh Bub3 Khdrbs1 Hnrnpd Cs Hdac2 Anapc5 Hnrnpa2b1 Gnb1 Hnrnpr Xrcc6 Psmb2 Pabpc4 Dynll1 Cad Slc1a5 Ap3s1 Xrcc5 Tial1 Slc3a2 Ppif Espl1 Dut Yars Ppp1cc Mdh1 Calm3 Dnajc9 Polr2a Prkdc Hspa9 Cycs Ak2 Vdac1 Ndufs3 Irak1 Iars Hnrnpc Hnrnpab Hat1 Srebf2 Nono Ndufs4 Atp5g3 G3b…	10546163 10436783 10496379 10540999 10353420 10528915 10438690 10380210 10357436 10365918 10530759 10447004 10516605 10525983 10582981 10570373 10587486 10470893 10470911 10507784 10374590 10344476 10385599 10342828 10339578 10344433 10341299 10343572 10342763 10342210 10341596 10342067 10341699 10342490 10343512 10340370 10338471 10339737 10344333 10339065 10339375 10343374 10339545 10338920 103…
MORF_PPP1CA	163	4.894	1.5008	0.306678	0.000367197	Sod1 H2afz Hdac1 Ran Ctcf Set Canx Hspd1 Ywhaz Hsp90aa1 Psma3 Slc25a3 Khdrbs1 Psmb2 Vcp Mdh1 Psmd8 Ywhab Ndufs3 Hnrnpc Hnrnpab Dap Nono Srsf3 Ppp2r1a Sumo1 Tceb1 Rad23b Cops5 Hdgf Prmt1 Psmb4 Prkar1a Arf3 Ap2s1 Srsf9 Cct2 Cbx3 Rad21 Psmd7 Utp18 Eef1d Trim28 Tug1 Hnrnpul1 Stard7 Erp29 Stoml2 Smarcd2 Hnrnpa3 Mtdh Kars Drg1 Ndufs1 Eif4h Cyc1 Pole3 Csnk2b Eif3k Cct7 Gabarapl2 Psmb1 Polr2i Ppm1g Mbd4 …	10436783 10496379 10540999 10447004 10516605 10525983 10574812 10587486 10470893 10470911 10344476 10385599 10342828 10339578 10344433 10341299 10343572 10342763 10342210 10341596 10342067 10341699 10342490 10343512 10340370 10338471 10339737 10344333 10339065 10339375 10343374 10339545 10338920 10343377 10341571 10343319 10341710 10341219 10339488 10338595 10343864 10343563 10339188 10340377 103…
G1_PHASE	15	4.879	1.05712	0.21667	0.000399605	Cdc6 Cdk2 Cdk6 E2f1 Rb1 Cdkn1c Foxo4 Cdc25c Map3k11 Cdc23 Tbrg4 Taf1 Gfi1b Cdk10 Prune2	10381072 10373530 10519324 10488785 10421526 10569429 10601091 10458195 10460645 10458164 10384192 10384210 10538957 10384208 10601192 10481304 10576258 10345183 10461878 10461869
KEGG_VALINE_LEUCINE_AND_ISOLEUCINE_DEGRADATION	42	4.87	1.31037	0.269057	0.000419976	Hmgcs1 Aldh2 Hadh Bcat1 Acaa2 Aldh3a2 Acadm Hadhb Oxct1 Aldh7a1 Aldh9a1 Aldh6a1 Bckdhb Acat1 Echs1 Bckdha Abat Pccb Aldh1b1 Hsd17b10 Auh Hadha Bcat2 Ivd Hmgcs2 Ehhadh Acadsb Il4i1 Dbt Mccc2 Acat2 Dld Pcca Aox1 Hmgcl Mcee Hibadh Mut Acads Mccc1 Hibch Acad8	10412466 10533345 10502205 10549222 10456699 10386652 10502951 10474379 10520467 10422608 10458960 10351414 10401473 10587534 10593591 10568939 10561063 10433445 10596053 10504606 10602592 10409265 10528929 10553015 10474836 10494643 10438575 10558227 10552743 10495549 10411532 10447891 10399825 10417183 10346374 10509137 10553913 10544815 10394731 10544827 10445214 10532926 10497773 10346235 105…
RAMASWAMY_METASTASIS_UP	64	4.857	1.45891	0.300392	0.000453591	Birc5 Pttg1 Mad2l1 Lmnb1 Canx Nup62 Col1a2 Tmpo Elf4 Psen2 Col1a1 Chd2 Hnrnpab Cdk2ap1 Hnrnpu Nhp2 Fasn Prmt1 Eif3k P4hb Snrpf Ndufa1 Bptf Arpp19 Rab5c Srgap2 Fbln2 Stil Papd7 Cand1 Hoxa2 Cox7b Vav2 Trim37 Tmem147 Notch3 Gpn1 Dhps Rmnd5b Msx2 Pcnt Cox7a2l Upf2 Kpna6 Ubn1 Pom121 Fam98a Spen Ubac1 Akap8 Stra13 Tdg Zfc3h1 Cox6b1 Vps13b Aplnr Ralgps1 Wdr37 Itpa Eif4e2 Pfdn6 Upk1a Rbm42 Etv2	10382998 10385325 10538832 10455813 10344476 10385599 10342828 10339578 10344433 10341299 10343572 10342763 10342210 10341596 10342067 10341699 10342490 10343512 10340370 10338471 10339737 10344333 10339065 10339375 10343374 10339545 10338920 10343377 10341571 10343319 10341710 10341219 10339488 10338595 10343864 10343563 10339188 10340377 10342821 10343971 10342583 10340965 10340052 10552740 105…
REACTOME_CASPASE_MEDIATED_CLEAVAGE_OF_CYTOSKELETAL_PROTEINS	12	4.848	1.84767	0.38113	0.000476839	Gsn Vim Casp3 Casp7 Plec Casp8 Mapt Casp6 Sptan1 Add1 Gas2 Dbnl	10471655 10469322 10571696 10464128 10429802 10346564 10381776 10496023 10470834 10521222 10553521 10374068
PASINI_SUZ12_TARGETS_DN	304	4.827	1.55068	0.321219	0.000534789	Cdkn1a Jun Myc Dusp6 Id2 Dusp1 Anxa1 Ier3 Cited2 Trib1 Hbegf Sox4 Rhob Bhlhe40 Actn1 Marcks Anxa2 Arl4c Akt1 Vcl Lgals1 Gsn Vcan Btg2 Dusp4 Timp2 Phlda1 Fn1 Gbp2 Itgb1 Cdk6 App Tgfb2 S100a6 Ltb Igfbp4 Klf6 Thbs1 Klf7 Foxp1 Csf1 Ahnak Ets1 Vim Pik3r3 Gnas Cyr61 Tcf12 Fosl2 Jag1 Igfbp3 Plin2 Cav1 Dyrk2 Nt5e Bdnf S100a10 Cyp1b1 Prnp Zmynd8 Hmga2 Irs2 Errfi1 Serpinb9 Col1a2 Capn2 Rbms1 Flna Tuba1a Pm…	10443463 10514466 10424400 10366043 10399691 10449284 10466606 10444890 10361828 10424370 10458340 10408450 10399360 10540472 10401244 10368675 10586744 10356475 10402766 10413059 10425161 10471655 10410931 10357875 10571312 10393559 10366346 10355403 10496592 10576661 10519324 10440491 10360920 10493820 10444752 10381096 10403352 10474700 10355141 10546661 10501164 10461369 10584142 10469322 105…
BIOCARTA_DEATH_PATHWAY	31	4.823	1.59321	0.330336	0.000548412	Nfkbia Bcl2 Tnfsf10 Birc3 Nfkb1 Cflar Rela Bid Casp3 Casp7 Casp8 Lmna Chuk Tnfrsf25 Cycs Casp9 Casp6 Apaf1 Map3k14 Sptan1 Birc2 Traf2 Tnfrsf10b Ripk1 Dffa Fadd Tradd Xiap Gas2 Dffb Tnfsf12	10400405 10357043 10491091 10590801 10502299 10346551 10497931 10346562 10460631 10547531 10571696 10464128 10346564 10499394 10467921 10510668 10462136 10544687 10528170 10510034 10496023 10371846 10391870 10470834 10590791 10590799 10480760 10416230 10404506 10510452 10569611 10581181 10599369 10553521 10518957 10387568
KEGG_LYSOSOME	117	4.809	1.79449	0.373155	0.000593063	Ctsc Igf2r Ppt1 Ctss Gla Ctsb Ctsh Laptm5 Slc11a2 Ap1s2 Gm2a Cln3 Acp5 Lipa Lamp2 Npc2 Lgmn Npc1 Ctsd Gga2 Ap3s1 Psap Tpp1 Fuca1 Asah1 Gns Cd68 Ctsa Galc Hexa Sort1 Atp6v0b Hexb Ctsw Tcirg1 Lamp3 Atp6v0c Cltc Cd164 Abca2 Laptm4b Ids Ctsk Atp6v0a1 Atp6v0a2 Scarb2 Lamp1 Gusb Neu1 Glb1 Arsb M6pr Slc11a1 Ctns Ap3m2 Atp6v1h Cd63 Atp6v0d1 Smpd1 Atp6ap1 Ctsz Ctse Ctsf Man2b1 Pla2g15 Clta Hgsnat Gaa Ap1g…	10554789 10447799 10507784 10494271 10606714 10415844 10587733 10340894 10508663 10432573 10603051 10376208 10567964 10591739 10467139 10604187 10401519 10402268 10457508 10569319 10567626 10574096 10604230 10455542 10338504 10339787 10338673 10339447 10341115 10338585 10340025 10342261 10340177 10342170 10344011 10344141 10363430 10343739 10339936 10338472 10341637 10344017 10365288 10566529 105…
ACTIN_FILAMENT_BUNDLE_FORMATION	12	4.805	1.51069	0.314393	0.000605965	Tsc1 Ezr Nf2 Sorbs1 Fscn1 Lima1 Arap1 Sorbs3 Shroom2 Arhgef10l Fscn2 Shroom1	10470584 10447602 10383897 10467425 10527158 10432540 10555470 10421269 10607366 10517744 10383345 10376007
GLUTATHIONE_TRANSFERASE_ACTIVITY	15	4.793	1.81048	0.37771	0.000646973	Mgst2 Gstm3 Gstm1 Mgst3 Gsta4 Mgst1 Gstz1 Gstt2 Gstt1 Ltc4s Gstm5 Gstm2 Gstm4 Gsta3 Gsta2	10491952 10362511 10501218 10501229 10359861 10587315 10542470 10397507 10370013 10370000 10385583 10495243 10501222 10501235 10345065 10595148 10587339 10587331 10587323
DITTMER_PTHLH_TARGETS_UP	109	4.784	1.57618	0.329493	0.000682296	Cdk1 Anxa1 Dusp5 Tsc22d1 Bhlhe40 Marcks H2afz Cks2 Ube2c Tyms Rfc4 Jag1 Timp3 F2rl1 Plau Cdc25b Tnip1 Klf9 Atp2b1 Lipa Cpd Tpi1 H1f0 Hsd17b11 Areg Rfc5 Anxa5 Col4a2 Cycs Grb10 Srsf3 Flot1 Usp1 Atp5a1 Ctnnb1 Atp1a1 Sfpq Atpif1 Ap2s1 Kdm5b Ppm1b Ltbp1 Immt Stk39 Cdca3 Vamp8 Pdgfc Arf4 Srsf10 Sec14l1 Col6a1 Atp5j Ecm1 Pold3 Ndufa13 Lamp1 Prss23 Tbc1d8 Sgpl1 Pts Atp10d Usp15 Timm17a Rbm39 Uqcrc1 Phyh…	10369815 10466606 10463945 10416522 10540472 10368675 10496379 10540999 10405185 10424779 10353004 10478572 10528915 10438690 10488060 10365482 10411226 10413047 10476252 10385941 10462091 10366004 10467139 10388591 10547830 10425207 10531919 10523182 10533090 10497817 10570068 10462136 10544687 10528170 10384398 10443459 10501661 10424379 10444895 10506118 10456891 10590325 10500685 10508217 105…
GCM_CRKL	58	4.774	1.42372	0.298242	0.000720758	Il6st Gsk3b Map4k4 Ddx17 Bmpr2 Ube2h Calm1 Rtn4 Cs Spred2 Myo10 Ipo5 Ipo7 Nab1 Oaz2 Gtf2a1 Ube2k Stx12 Mtmr4 Wsb1 Crkl Repin1 Xpo6 Abi2 Tsr1 Hmg20a Ankrd17 Ado Prpf8 Kdm3b Arl8b Tanc2 Dync1i2 Fam168b Dync1h1 Tex261 Ube2w Herc2 Tsnax Golga7 Ankfy1 Tmem30a Gpr107 Ept1 Poldip3 Chtop Naa30 Mtmr2 Tro Ngrn Ralgapa1 Alkbh5 Spire1 Pacs2 C2cd3 Ociad1 Zfp14 Fan1	10407173 10435676 10345715 10430536 10346651 10543686 10552276 10397752 10374908 10367292 10374464 10374455 10423293 10417070 10556216 10354494 10586441 10401882 10522149 10516982 10380087 10388938 10434003 10538100 10567797 10346764 10378508 10585572 10531215 10341375 10343039 10338987 10338773 10338727 10343633 10338779 10341444 10338664 10341469 10342167 10340086 10342321 10342158 10340711 103…
CHIN_BREAST_CANCER_COPY_NUMBER_DN	13	4.774	1.90111	0.398207	0.00071886	Hras Cdh1 Cdkn1c Ctsb Cdh13 Prkcz Lman1 Fanca Ankrd11 Pdgfrl Llgl1 Cdk11b Top3a	10569071 10575052 10569429 10415844 10575844 10519117 10561335 10459481 10582501 10582445 10582458 10571467 10376690 10511113 10386582
PID_HIV_NEF_PATHWAY	34	4.769	1.58816	0.333018	0.000739604	Tnf Nfkbia Bcl2 Birc3 Fas Nfkb1 Cflar Traf1 Rela Tnfrsf1a Map3k5 Bid Casp3 Casp7 Mapk8 Cd247 Casp8 Chuk Daxx Cycs Casp9 Casp6 Apaf1 Map3k14 Traf2 Casp2 Ripk1 Dffa Map2k7 Fadd Tradd Cradd Dffb Bag4	10450501 10400405 10357043 10590801 10462603 10502299 10346551 10497931 10346562 10481949 10460631 10541895 10361926 10547531 10571696 10464128 10418879 10351353 10346564 10467921 10444056 10462136 10544687 10528170 10510034 10496023 10371846 10391870 10480760 10537728 10404506 10510452 10569927 10569611 10581181 10372060 10518957 10577858
LYSOSOME_ORGANIZATION_AND_BIOGENESIS	11	4.768	1.09523	0.229711	0.000744243	Abca1 Ppt1 Cln3 Arsb Myo7a Gaa Cln5 Cln6 Nagpa Hps4 Hps1	10512949 10507784 10567964 10406672 10406663 10565634 10383088 10416843 10586110 10437541 10524369 10467802
STARK_HYPPOCAMPUS_22Q11_DELETION_DN	18	4.762	1.47768	0.310312	0.00076873	Foxn3 Ranbp1 Comt Slc25a1 Mrpl40 Ufd1l Cldn5 Hira Dgcr2 Trmt2a Prodh Dgcr6 Arvcf Gp1bb Txnrd2 Dgcr14 Rtn4r Zdhhc8	10402066 10438308 10438340 10438262 10438400 10434233 10434229 10434252 10438232 10434148 10438272 10434133 10434165 10438358 10434191 10438245 10434144 10438293
PID_ERBB1_RECEPTOR_PROXIMAL_PATHWAY	35	4.754	1.24436	0.261732	0.000801227	Stat1 Pik3r1 Mapk1 Mapk3 Grb2 Egfr Stat3 Gsn Hras Shc1 Pik3ca Pik3r3 Sos1 Pak1 Nck2 Ptpn6 Nras Pik3cd Ptk2 Src Plcg1 Kras Rasa1 Pik3cb Nck1 Ptpn1 Gnai1 Egf Ptpn11 Pik3r2 Gab1 Tln1 Gnai3 Wasl Pip5k1c	10346191 10411782 10433940 10557459 10392990 10374366 10391301 10471655 10569071 10493530 10493519 10491331 10507273 10453141 10555118 10345913 10547769 10494857 10518686 10429341 10477970 10478219 10549256 10410892 10595924 10596043 10478897 10528227 10502105 10533285 10579356 10579925 10512514 10501265 10543448 10365069
GSE8921_UNSTIM_VS_TLR1_2_STIM_MONOCYTE_3H_DN	176	4.73	1.54655	0.326955	0.000913465	Jun Pml Mapk3 Arl4c Mxi1 Tiam1 Igfbp4 Mtss1 Csf1 Itgb7 Cyr61 Furin Tspan13 Pik3cg Akap12 Acvr2a Anxa4 Tgfb3 Prnp Elovl6 Flna Plcg1 Iqgap2 Cyb5a Aplp2 Hmha1 Pfkfb3 Aldoc Hdac5 Ddr1 Lat2 Gabbr1 Fam65b Hdac4 Tnfrsf25 Lpxn Mfhas1 Clock Appl2 Mapk11 Acox1 Pgam1 Tmem176b Rnh1 Mapk9 Fchsd2 Pdpn Ids Arap1 Sema6d Rnf11 Zap70 Stx7 Sri Rhoc Lamp1 Dnajb2 Bmp1 Nfatc2 Golm1 Dnajb5 Wdr81 Il12rb1 Mbd2 Synrg Atp6…	10514466 10594053 10557459 10356475 10463930 10440738 10381096 10428857 10501164 10432957 10502655 10564960 10400023 10399924 10367634 10471953 10545958 10401673 10476314 10495993 10605256 10478219 10411235 10457071 10592023 10364650 10480035 10379153 10342969 10341765 10339241 10340380 10343813 10341127 10340092 10338751 10343565 10343097 10343941 10339553 10343251 10391577 10342964 10338605 103…
MORF_PPP1CC	158	4.726	1.36055	0.287901	0.000935382	Stmn1 Mcm2 Pttg1 H2afz Mcm3 Bub1 Rrm1 Tyms Rfc4 Srsf1 Mcm6 Hdac1 Nasp Tfdp1 Ppt1 Xpo1 Dnmt1 Zwint Paics Anp32a Hadh Bub3 Khdrbs1 Hnrnpd Cs Hdac2 Anapc5 Gnb1 Hnrnpr Smc3 Pabpc4 Xrcc5 Espl1 Dut Yars Ube2s Ppp1cc Ipo5 Dnajc9 Prkdc Ak2 Vdac1 Shmt2 Iars Srebf2 Nono Ipo7 Elovl5 Atp5g3 G3bp2 Nnt Mlec Serbp1 Mapre1 Ruvbl2 Rbbp4 Dkc1 Ifrd1 Hnrnpu Usp1 Slbp Impdh2 Xpo7 Lbr Smarcc1 Cbfb Gars Whsc1 Srpk1 Tra…	10513818 10508986 10546163 10385325 10496379 10540999 10353420 10487480 10555695 10528915 10438690 10380210 10357436 10447004 10516605 10515337 10582981 10570373 10507784 10374590 10591369 10363905 10522668 10586064 10502205 10558248 10516706 10574436 10531633 10367292 10362520 10533549 10511069 10509228 10463951 10386543 10507851 10386548 10421917 10347232 10427166 10475610 10508420 10559676 105…
REACTOME_RESPIRATORY_ELECTRON_TRANSPORT	62	4.72	1.47481	0.312484	0.000966738	Cycs Ndufs3 Ndufs4 Etfb Ndufs2 Cox8a Sdha Sdhc Sdhb Ndufs1 Ndufab1 Ndufa13 Cyc1 Uqcrc1 Cox4i1 Uqcrb Ndufa1 Cox5a Ndufa9 Ndufv2 Ndufs8 Sdhd Uqcrc2 Ndufs6 Uqcrh Ndufv1 Cox6a1 Ndufa2 Cox7b Ndufb3 Ndufa6 Uqcrfs1 Ndufa7 Ndufb8 Ndufb5 Ndufa4 Ndufs7 Ndufa8 Cox7a2l Ndufc1 Ndufb6 Etfdh Uqcrq Cox5b Cox6c Ndufb7 Uqcr11 Ndufb2 Etfa Ndufs5 Cox7c Cox6b1 Ndufc2 Ndufa5 Ndufb10 Ndufa12 Ndufa10 Ndufa3 Ndufb4 Ndufv…	10462136 10544687 10528170 10484912 10386171 10412251 10552418 10360076 10465633 10410625 10360046 10509858 10355084 10567657 10568859 10579119 10424825 10589196 10576029 10410259 10412711 10360026 10604100 10585706 10548057 10452525 10464551 10593356 10556940 10410508 10515253 10464572 10532993 10458386 10601356 10358709 10346544 10430846 10408487 10444041 10468016 10491406 10543134 10364744 104…
GROSS_HYPOXIA_VIA_ELK3_ONLY_DN	39	4.716	1.59496	0.338232	0.000988134	Stmn1 Marcks Cdkn2c Mapk14 S100a4 Igfbp4 Kif23 Lmo2 Cenpa Racgap1 Abcg1 Arrb1 Cdc25b Mafb Mknk2 Eif2ak2 Fasn Csf3 Sipa1 Chek2 Ppargc1b Trim8 Ncbp2 Nde1 Nfic St3gal4 Ei24 Brd3 Lama5 Aox1 Minpp1 Nav1 Cldn15 Pxdn Hoxd9 Pdrg1 Dok4 Ubox5 Kcp	10513818 10508986 10368675 10515090 10443391 10493812 10381096 10594251 10474201 10520521 10432511 10443730 10555235 10476252 10489246 10370931 10452978 10452980 10393970 10380999 10465132 10524266 10459193 10463661 10434998 10433721 10371176 10592084 10592237 10481240 10490384 10346374 10462504 10515156 10358091 10526514 10395103 10472962 10488687 10580782 10487690 10543600
GSE17721_CPG_VS_GARDIQUIMOD_6H_BMDM_DN	184	4.712	1.40533	0.298271	0.00100944	Ets2 Ifi30 Jak2 Map2k3 Tspan13 Zbtb20 Tnfrsf9 Fgf13 Kctd12 Smc2 Spint2 Mat2a Sdc1 Met Myo1f Svil Nlrp3 Tlr2 Gclc Cad Uck2 Sirpa Gk Tnfrsf4 Stk38 Hspa9 Pbxip1 Srebf2 Hspa5 Tfpi Lcn2 Lpgat1 Snrk Cfp Plekha1 Hdgf Eef1e1 Ncbp1 Nfya Casp6 Aifm1 Was Batf3 Ccdc109b Adipor2 Ptges Cep55 Pon2 Pde8a Ryk Nup107 Tnk2 Neu1 Vopp1 Ppbp Dgat1 Usp34 Rgl2 Msl3 Taz Hivep1 Ripk1 Ppm1g Gnl3 Clns1a Cry1 Zc3h12c Syngr2 …	10437160 10579347 10462363 10376733 10400023 10435791 10435789 10435769 10510580 10604751 10422059 10504957 10561712 10545417 10394471 10536505 10443980 10453636 10376513 10498992 10587266 10520650 10359849 10359851 10476021 10605571 10511282 10449527 10458226 10493537 10425695 10471586 10484389 10481627 10352756 10590445 10603860 10558134 10493086 10408762 10504703 10451650 10496023 10604405 106…
WONG_MITOCHONDRIA_GENE_MODULE	212	4.688	1.61771	0.345097	0.00114666	Bcl2 Atp1b1 Sod2 Mthfd2 Idh2 Maoa Cpt1a Ung Cyb5a Nqo1 Gsto1 Ppif Dut Ak2 Ndufs3 Ndufs4 Atp5g3 Tspo Pck2 Mrps18b Cp Atp1b3 Ndufs2 Atp5g1 Gpd2 Glud1 Cox8a Slc16a3 Mrpl12 Aifm1 Cox17 Lrpprc Got2 Dap3 Oxct1 Slc16a5 Gsr Atp5g2 Atp8a1 Atp5j Aldh6a1 Sdhb Kars Atox1 Ndufab1 Cyc1 Vdac3 Atp5o Acat1 Atp6v1c1 Slc40a1 Echs1 Slc25a1 Scp2 Hccs Tomm70a Cox4i1 Vdac2 Pdp1 Pccb Uqcrb Pdk3 Ndufa1 Eci1 Cox5a Atp5b N…	10357043 10359689 10441815 10545672 10564857 10598771 10460157 10524450 10457071 10581538 10463836 10413222 10475610 10508382 10484912 10386171 10412251 10483756 10425808 10415248 10450640 10490989 10598994 10595793 10360076 10391100 10390237 10472162 10414093 10465633 10383502 10383389 10604405 10435693 10453334 10535025 10580969 10499454 10422608 10382532 10571274 10433049 10447566 10560816 104…
GCM_GSPT1	144	4.687	1.26003	0.268809	0.00114809	Foxo3 Bcl2l1 Ran Cs Nf2 Zfand5 Ipo5 Tardbp Gspt1 Nab1 Chd9 Wsb2 Nfya Ppm1b Bahd1 Atp2c1 Wnk1 Nup133 Ing4 Mtmr4 Fntb Baz2a Ube2e3 Ednra Ubr7 Btrc Sin3a Xpo6 Prkra Phc1 Med17 Phf10 Dctn4 Cand1 Pogz Ipo9 Csrnp2 Mepce Kdm3b Rbm8a Lig3 Dhx40 Tnpo2 Trim33 Dync1i2 Fam168b Prep Ppig Gpbp1 Maea Tex261 Aaas Sh2b1 Ehbp1 Copz1 Xylt2 Vps26b Epc2 Rabgef1 Crnkl1 Usp33 Rnf41 Msl1 Hgs Epm2aip1 Osbpl2 Rbm6 Ankrd10…	10368888 10368886 10488655 10525983 10367292 10383897 10461991 10417070 10518532 10437748 10354494 10573823 10524882 10451650 10447254 10474851 10596347 10547436 10547469 10582599 10541771 10380087 10396699 10396694 10367122 10473118 10579812 10397895 10463486 10585625 10567797 10483856 10547597 10591009 10448004 10455974 10372750 10494092 10358064 10432593 10534921 10454741 10494452 10379564 103…
MORF_GMPS	52	4.677	1.23204	0.263414	0.00121211	H2afz Cdk4 Bub3 Smc3 Hspa9 Cycs Vdac1 Ndufs3 Irak1 Atp5g3 Aars Ptpn11 Rfc2 Lsm4 Srsf9 Trim28 Snrpa1 Nsdhl Erp29 Sdhb Mtdh Rad23a Csnk2b Atp5o Uqcrc1 Snrpa Hccs Tomm70a Dars Ppm1g Vdac2 Nup205 Ptges3 Park7 Ndufv2 Ndufs8 Lmnb2 Tufm Gmps Ndufv1 Sf3a1 Hadha Scamp3 Cct8 Ddx1 Vbp1 Hddc2 Eif3c Acot13 Sf3b2 Cherp Vamp7	10496379 10540999 10366814 10558248 10463951 10458226 10462136 10544687 10528170 10375941 10484912 10386171 10605222 10483756 10575550 10533285 10526217 10572449 10524676 10550076 10553993 10600082 10533316 10509858 10423577 10580210 10450435 10440977 10589196 10561194 10607933 10436348 10357454 10529142 10531286 10413138 10537246 10511865 10367100 10539649 10518774 10452525 10464551 10371006 103…
CHARAFE_BREAST_CANCER_LUMINAL_VS_MESENCHYMAL_DN	428	4.672	1.51275	0.323778	0.00124462	Anxa1 Nrp1 Sgk1 Il6 Dmd Tnfaip3 Gadd45a Il7r Inhba Pim1 Cd44 Rgs2 Tgfb1 Smad3 Lyn Socs3 Casp1 Actn1 Serpine1 Birc5 Fas Cxcl2 Egfr Anxa2 Cdkn2c Ptgs2 Prkca Vcl Pttg1 Psmb9 Gja1 Cdc20 Srgn Timp2 Phlda1 Bub1 Basp1 Add3 Tgfbr2 Ext1 Cdk6 Tgfb2 Tyms Tgfbi Nr3c1 Ctsc Akt3 Fosl1 Ets1 Vim Plk1 Upp1 Mdfic Fosl2 Map4k4 Jag1 Crim1 Rab31 Cav1 Akap12 Timp1 Etv5 Emp3 Nt5e Bdnf Lamc1 Mpp1 Dab2 Prnp Kctd12 G0s2 P…	10466606 10576639 10362073 10520452 10600604 10368144 10545130 10427628 10403743 10443527 10485405 10358389 10551185 10594404 10503098 10393449 10582985 10401244 10534667 10382998 10462603 10523156 10374366 10586744 10515090 10350516 10392388 10413059 10385325 10450145 10363173 10515744 10369615 10393559 10366346 10487480 10427895 10463911 10597518 10428579 10519324 10360920 10528915 10405587 104…
MORF_ACP1	207	4.64	1.50489	0.324322	0.0014724	Ube2n Rhoa Hdac1 Gnas Npm1 Set Xpo1 Ilf3 Srsf2 Ywhaz Eif4a1 Hsp90aa1 Anp32a Eif4b Slc25a3 Hnrnpa1 Bub3 Atf4 Khdrbs1 Hnrnpd Cs Nap1l1 Anapc5 Gnb1 Hnrnpr Xrcc6 Eif4g2 H2afy Xrcc5 Tial1 Hsp90ab1 Psma1 Dut Calm3 Hnrnpc Srebf2 Nono Ndufs4 Dek Tardbp Srsf3 Ywhaq Mapre1 Csk Dkc1 Ilf2 Chd4 Eif4a2 Ube2l3 Atp5a1 Xpo7 Smarcc1 Ncl Hdgf Rps27a Rpl22 Ybx1 Fus Tra2b Srsf9 Cct2 Cbx3 Cap1 Lrpprc Tax1bp1 Trim28 Ei…	10365918 10530759 10515493 10588893 10447004 10516605 10479112 10362593 10385043 10583340 10363178 10587486 10470893 10470911 10374590 10583610 10393395 10493891 10428204 10387545 10466402 10346780 10387557 10378848 10490946 10402615 10586064 10427083 10371877 10454411 10427885 10597969 10427310 10602173 10558248 10425364 10516706 10574436 10531633 10367292 10366337 10533549 10511069 10509228 104…
MORF_UNG	73	4.621	1.75549	0.379912	0.00162762	Pcna Sod1 Fen1 H2afz Kpna2 Rfc4 Srsf1 Rpa1 Set Cdk4 Msh2 Rbm14 Eif4g1 Ung Hdac2 Hnrnpa2b1 Psmb2 Mthfd1 Hspa9 Cycs Vdac1 Ndufs3 Hnrnpab Hat1 Atp5g3 Hspe1 Hnrnpu Nhp2 Mrps18b Gspt1 Rad23b Cops5 Prmt1 C1qbp Cct2 Psmd7 Utp18 Cct3 Trim28 Snrpa1 Eif3b Nsdhl G3bp1 Hnrnpa3 Atp5j Kars Cct5 Ndufab1 Aimp2 Tmem106c Pole3 Hccs Cdc23 Polr2i Ppm1g Pdcd6 Ssbp1 Atic Banf1 Mrpl3 Tufm Nudc Shfm1 Alg8 Ahsa1 Ddx1 Baz…	10487930 10461391 10436783 10465912 10496379 10540999 10392284 10497503 10453512 10438690 10380210 10388409 10587486 10470893 10470911 10366814 10447395 10464819 10434481 10524450 10362520 10544720 10508182 10396610 10458226 10462136 10544687 10528170 10375941 10484912 10386171 10385686 10472782 10483756 10346303 10455588 10360542 10360544 10375880 10450640 10437748 10505092 10353050 10563014 103…
GSE22886_IGG_IGA_MEMORY_BCELL_VS_BM_PLASMA_CELL_DN	173	4.614	1.70583	0.369726	0.00168766	Nfkbia Trib1 Dusp5 Socs3 Cadm1 Cflar Igf1 Runx1 Ext1 Lgals3 Klf6 Cd14 Cav1 Timp1 Pdk1 Bst2 Bnip3 Btg3 Peli1 Cdkn1c Cln3 Sdc1 Lmna Mbnl2 Pam Mxd4 Insr Nucb2 Slc3a2 Psap Pdxk Ehd4 Slc1a4 Bach1 Aif1 Sema4a Fuca1 Itm2c Rcbtb2 Rab1a Morf4l2 Creb3l2 Qpct Rrad Rrbp1 Crabp2 Dnajb9 Ctsw Ifnar2 Fbxw7 Dnajc3 Leprotl1 Cfd Prcp Dnajc1 Rapgef2 Fzd2 Atox1 St6galnac4 Blvra Rbm47 Kcnn3 Wipi1 Neu1 Mapk12 Qprt Tspa…	10400405 10424370 10463945 10393449 10585048 10346551 10497931 10346562 10365559 10441003 10428579 10414360 10403352 10458382 10536499 10598976 10472846 10579532 10568785 10414269 10445875 10440419 10374485 10569429 10567964 10394471 10499394 10417053 10356968 10529375 10576696 10576692 10556583 10465772 10338504 10339787 10338673 10339447 10341115 10338585 10340025 10342261 10340177 10342170 103…
GSE26488_WT_VS_HDAC7_DELTAP_TG_OT2_THYMOCYTE_WITH_PEPTIDE_INJECTION_DN	194	4.614	1.62782	0.352808	0.00168644	Jun Ier3 Rgs2 Egr2 Il6st Socs3 Isg15 Ifit3 Ets2 Gbp2 Emp1 Tiam1 Ext1 Tgfbi Thbs1 Ahnak Sdc4 Slco3a1 Ctgf Nasp Igf2r S100a10 Tgfb3 Acvr1 Irs2 Srsf6 Klf2 Ptgs1 Pmp22 Fads1 Pbx3 Ifi27 Anp32a Rhoq Aldh2 Plk2 Tnfrsf21 Atf4 Svil Nedd4l Hivep2 Atp2a3 Cyb5a S100a9 Ptprj Klf3 Gsto1 Slc4a7 Pthlh Ddr1 Tubb6 Txnrd1 Acaa2 Ralgps2 Slc1a4 Anxa3 N4bp1 Fstl1 Csnk1e Slc29a1 Phb Ctdsp2 Dag1 Slc12a7 Ampd3 Cse1l Cp A…	10514466 10444890 10358389 10363735 10407173 10393449 10451287 10462618 10437160 10496592 10542355 10440738 10428579 10405587 10474700 10461369 10489484 10564631 10362201 10515337 10447799 10493995 10401673 10482824 10576971 10478291 10572800 10471721 10376950 10461439 10481857 10397975 10586064 10447341 10533345 10407126 10445241 10425364 10453636 10456254 10361807 10378216 10457071 10499861 104…
KEGG_NOTCH_SIGNALING_PATHWAY	47	4.594	1.42849	0.310977	0.00187174	Hdac1 Rbpj Jag1 Notch2 Crebbp Psen2 Psen1 Kat2b Hdac2 Ep300 Hes1 Notch1 Ctbp2 Notch4 Dtx1 Kat2a Adam17 Lfng Ncor2 Dtx4 Maml1 Mfng Maml2 Numb Maml3 Psenen Notch3 Ctbp1 Snw1 Dtx2 Dll4 Dll1 Jag2 Dtx3l Cir1 Aph1a Dvl1 Dvl3 Ncstn Dvl2 Dll3 Dtx3 Numbl Ptcra Rfng Hes5 Rbpjl	10447004 10516605 10521913 10521911 10488060 10494595 10437330 10437332 10360648 10397094 10445909 10362520 10425527 10434925 10481056 10568605 10444352 10444386 10533182 10391221 10399605 10527012 10533875 10466304 10385591 10430389 10583207 10401382 10498076 10339165 10343271 10342896 10340558 10340654 10512125 10562000 10449775 10340460 10338138 10341048 10338815 10339439 10529273 10339589 103…
KIM_WT1_TARGETS_12HR_UP	147	4.592	1.5532	0.338274	0.00189135	Junb Smad3 Hbegf Adm Serpine1 Ifit1 Trib2 Atp1b1 Acsl1 Ddit4 Slc20a1 Csf1 Pik3r3 Pdgfra Cdc42ep3 Tuba4a Thy1 Gpr183 Dlgap5 Dab2 Zmynd8 Prkch Timp3 Srsf6 Plau Fgfr1 Mylk Ppp3ca Sh3bp5 Klf9 Tle3 Nfat5 Plat Itgb5 Rhoq Eno2 Cs Areg St8sia1 Ddr1 Hspa1a Il1rap Tbx3 Dnajb1 Ypel5 Grb10 Cx3cl1 Cask Atp2b4 Vps37b Gdf15 Creb3l2 Zmiz1 P4ha1 Tm4sf1 Myof Endod1 Sept9 Msx1 Hsph1 Fgfr3 Eps8 Mycn Mtus1 Fzd7 Il10r…	10580282 10594404 10458340 10556297 10534667 10462623 10399470 10359689 10571657 10369290 10475990 10501164 10507273 10522503 10453049 10355806 10584628 10422496 10419323 10422744 10422728 10489723 10396402 10365482 10478291 10413047 10570982 10435345 10496338 10418702 10462091 10586039 10575160 10570855 10435305 10447341 10547807 10367292 10523182 10549162 10450579 10450367 10450369 10434845 105…
GSE11961_GERMINAL_CENTER_BCELL_DAY7_VS_PLASMA_CELL_DAY7_DN	174	4.592	1.67947	0.365758	0.00188914	Anxa1 Adm Zfp36l1 Hif1a Litaf Acsl1 Bub1b Cd86 Mcm5 Clic4 Oas2 Mki67 Mdfic Ifitm3 Map3k5 Ptpn6 Zbtb20 Tpx2 Casp7 Nfkbie Prnp Tsc1 Pbx3 Map3k1 Pold1 H1f0 Eif2ak3 Csf2rb Optn Lta Insr Jmjd1c Cyfip1 Sesn3 Smad2 Spag9 Bmp2k Phtf2 Serinc3 Lpgat1 Csrnp1 Pck2 P2ry10 Apobec1 Myadm Baz2b Cat Ctnnd1 Alox5ap Enpp1 Ywhae Rftn1 Sh3bgrl Atp6v0b Snx9 Hexb Pik3ap1 Arid4a Reep5 Irak2 Prkci Fchsd2 Bin1 Srsf10 Hspa…	10466606 10556297 10401238 10396421 10437687 10571657 10474769 10439312 10572906 10517336 10533198 10568714 10536472 10569017 10361926 10547769 10435791 10435789 10435769 10477187 10464128 10445412 10476314 10470584 10481857 10412100 10562818 10425207 10538939 10425066 10479833 10450508 10576696 10576692 10363703 10363706 10553598 10583242 10456764 10380341 10523468 10528238 10489377 10352756 105…
BIOCARTA_FAS_PATHWAY	28	4.592	1.45349	0.31652	0.00188593	Jun Fas Cflar Pak1 Lmnb1 Arhgdib Rb1 Casp3 Casp7 Mapk8 Casp8 Map3k1 Lmna Parp1 Ripk2 Daxx Prkdc Map3k7 Ptpn13 Casp6 Pak2 Sptan1 Faf1 Map2k4 Dffa Lmnb2 Fadd Dffb	10514466 10462603 10346551 10497931 10346562 10555118 10455813 10548892 10421526 10571696 10464128 10418879 10346564 10412100 10499394 10352242 10511703 10444056 10433797 10503680 10523595 10496023 10439032 10470834 10506989 10387014 10510452 10371006 10371012 10569611 10518957
BIOCARTA_STRESS_PATHWAY	25	4.581	1.55332	0.339067	0.00199387	Jun Tnf Nfkbia Nfkb1 Mapk14 Rela Map2k3 Tnfrsf1a Map2k6 Mapk8 Map3k1 Ikbkb Lta Chuk Ikbkg Map4k2 Map3k14 Traf2 Map2k4 Casp2 Tank Ripk1 Tradd Cradd Atf1	10514466 10450501 10400405 10502299 10443391 10460631 10376733 10541895 10382300 10418879 10412100 10577560 10450508 10467921 10600453 10460891 10391870 10480760 10387014 10537728 10472289 10404506 10581181 10372060 10426875
SIG_IL4RECEPTOR_IN_B_LYPHOCYTES	26	4.58	1.39312	0.304143	0.00200078	Pik3r1 Bcl2 Mapk1 Mapk3 Socs1 Grb2 Akt1 Gsk3b Raf1 Shc1 Pik3ca Akt3 Sos1 Pdk1 Pik3cd Irs2 Jak1 Akt2 Map4k1 Irs1 Stat6 Jak3 Bad Sos2 Ppp1r13b Gsk3a	10411782 10357043 10433940 10557459 10437668 10392990 10402766 10435676 10547034 10493530 10493519 10491331 10360506 10453141 10472846 10518686 10576971 10514668 10551393 10374364 10551666 10356084 10366956 10572693 10461017 10400718 10402730 10560993
REACTOME_NEP_NS2_INTERACTS_WITH_THE_CELLULAR_EXPORT_MACHINERY	27	4.547	0.82218	0.180806	0.00236522	Ran Xpo1 Nup62 Tpr Nup50 Nup93 Nup133 Nup153 Ranbp2 Nup107 Nupl1 Nup210 Nup205 Nup88 Nup214 Nup54 Rae1 Nup155 Nup37 Nup188 Nup43 Seh1l Nup85 Pom121 Aaas Nupl2 Nup35	10525983 10374590 10552740 10350535 10425905 10574033 10582599 10408952 10363281 10372687 10420572 10546294 10537246 10387992 10471256 10531428 10479026 10422854 10365578 10470973 10361651 10456423 10382542 10534441 10432986 10520111 10567131 10473230
CERAMIDE_METABOLIC_PROCESS	11	4.546	1.51187	0.332582	0.00238239	Ugcg Cln3 Cerk Asah1 Sgpl1 Nsmaf Cln6 Asah2 Cers5 Neu3 Cers1	10505187 10567964 10431266 10578361 10369413 10511382 10586110 10467041 10432527 10565840 10572368
GSE11864_UNTREATED_VS_CSF1_IFNG_IN_MAC_DN	164	4.541	1.69564	0.373424	0.00244359	Nr4a3 Isg20 Il6st Cd81 Lgals3bp Sqstm1 Mdfic Rgs10 Gla Nup62 Serpine2 Rin2 Edem1 Pla2g4a Eif2ak3 Aim1 Cfb Atf5 Daxx Yars Tjp2 Ifi44l Acaca Tardbp Tceb1 Atp1b3 Pi4k2a Sephs2 Aifm1 Immt Git2 Dbi Reep5 Cct3 Stx3 Mcoln2 Hspa2 Polr2h Stx7 Tram1 Ube2k Cstf3 Slc46a3 Ppp2r4 Pde7a Ncor1 Rnf14 Psmb3 Ssbp1 Zc3h12c Dpagt1 Tnpo1 Ckap5 Mov10 Psmc3 Stard13 Psmd3 Cdk2ap2 Parp9 Plod3 Exosc2 Actl6a Xiap Lysmd2 Ipo…	10504838 10554240 10407173 10559261 10393573 10385572 10536472 10568392 10606714 10552740 10355984 10476759 10540493 10358434 10538939 10368947 10450325 10562905 10444056 10508420 10466745 10502801 10394538 10379820 10518532 10353296 10598994 10595793 10463211 10568221 10604405 10539026 10532865 10341558 10357242 10458090 10493193 10466248 10496771 10396652 10434523 10362171 10353167 10522149 104…
CHAUHAN_RESPONSE_TO_METHOXYESTRADIOL_UP	47	4.537	1.7806	0.392423	0.00248447	Myc Pttg1 Cks2 Slc7a5 Nme1 Asns Srsf6 Srsf2 Ccnb1 Hsp90aa1 Itgb5 Hspa8 Dusp10 Atf4 Ckb Slc3a2 Yars Ube2s Dnaja1 Psmd1 Tardbp Serbp1 Aars Hmgn2 Ube2l3 Srm Hdgf Gars Muc1 Cirbp Rbpms Snrpd3 Rbm3 St5 Cars Cox7b Ube2m Ahsa1 Ube2g2 Wnt11 Timm44 Chmp7 Prodh Ppil2 C1ql1 Gpr161 Crybb1	10424400 10385325 10405185 10424779 10353004 10582275 10389865 10389858 10543067 10478291 10393395 10562637 10515836 10411739 10378848 10490946 10402615 10435305 10528021 10584572 10368025 10584576 10584578 10584580 10352448 10425364 10402708 10465772 10508420 10559676 10585586 10521587 10503995 10504000 10348004 10518532 10538857 10575550 10403108 10591773 10579659 10517141 10458841 10499187 104…
MORF_BUB3	270	4.535	1.42336	0.313855	0.00251384	Stmn1 Pcna Mcm7 Mcm2 Sod1 Fen1 H2afz Mcm3 Cdk2 Bub1 Rrm1 Mcm5 Tyms Rfc4 Srsf1 Mcm6 Ube2n Hdac1 Ran Nasp Tfdp1 Set Ppt1 Xpo1 Msh2 Dnmt1 Ilf3 Zwint Paics Anp32a Slc25a3 Hadh Bub3 Khdrbs1 Hnrnpd Cs Hdac2 Aurkb Anapc5 Hnrnpa2b1 Gnb1 Hnrnpr Xrcc6 Psmb2 Smc3 Rpa2 Pabpc4 Dynll1 Cad Slc1a5 Ap3s1 Xrcc5 Espl1 Dut Yars Ube2s Ppp1cc Mdh1 Calm3 Dnajc9 Prkdc Psmd8 Hspa9 Cycs Ak2 Vdac1 Ndufs3 Iars Hnrnpc Hnrnpa…	10513818 10508986 10487930 10461391 10534974 10534986 10534988 10534984 10546163 10436783 10465912 10496379 10540999 10353420 10373530 10487480 10555695 10572906 10528915 10438690 10380210 10357436 10365918 10530759 10447004 10516605 10525983 10515337 10582981 10570373 10587486 10470893 10470911 10507784 10374590 10447395 10591369 10583610 10363905 10522668 10586064 10371877 10502205 10558248 105…
RUAN_RESPONSE_TO_TROGLITAZONE_UP	24	4.534	1.63608	0.360861	0.00253004	Stat1 Dhrs3 Acsl1 Fabp5 Arl4a Hipk2 Cebpa Sorbs1 Acox1 Dbi Scarb1 Dgat1 Hsd17b4 Taldo1 Lama4 Aqp7 Lipe Pck1 Hipk3 Cpt2 Rasd1 Nfs1 Cidec Plin4	10346191 10510129 10571657 10490838 10585699 10400057 10544114 10552140 10467425 10393177 10357242 10533929 10429926 10455656 10558903 10362538 10512145 10561031 10479047 10485562 10514933 10386455 10489004 10546929 10451932
MORF_GPX4	53	4.525	1.06631	0.235635	0.00263982	Rac1 Canx Psmb2 Psmd8 Dap Ppp2r1a Cops5 Psmb4 Map2k2 Cox8a Ap2s1 Atp6v0c Eef1d Gnb2 Gpaa1 Drg1 Cyc1 Csnk2b Glb1 Bcap31 Banf1 Ppp1r7 Atp6ap1 Rheb Ap2m1 Gpx4 Clta Srp9 Pdap1 Ndufv1 Ddost Cox6a1 Atp5j2 Tmbim6 Tmem147 Kdelr1 Myl12b Ssr2 Rer1 Uba1 Raly Tecr Ssr4 Jtb Ganab Cope Trappc3 Wbp2 Atp6v1f Arf5 Cox6b1 Fastk Tmed9	10535471 10344476 10385599 10342828 10339578 10344433 10341299 10343572 10342763 10342210 10341596 10342067 10341699 10342490 10343512 10340370 10338471 10339737 10344333 10339065 10339375 10343374 10339545 10338920 10343377 10341571 10343319 10341710 10341219 10339488 10338595 10343864 10343563 10339188 10340377 10342821 10343971 10342583 10340965 10340052 10508182 10561679 10423498 10442155 103…
MORF_RAD21	172	4.524	1.45409	0.321439	0.00266038	Pcna Sod1 H2afz Rac1 Kpna2 Rpa1 Ran Ctcf Set Canx Msh2 Ilf3 Syncrip Ppp2ca Hsp90aa1 Fbxw11 Slc25a3 Hspa8 Khdrbs1 Hdac2 Hnrnpa2b1 Cux1 Psmb2 Ap3s1 Tial1 Psma4 Psma2 Mdh1 Psmd8 Hspa9 Ywhab Ndufs3 Hnrnpc Hnrnpab Hat1 Nono Dek Shmt1 Ywhaq Ubr5 Ilf2 Ifrd1 Hnrnpu Rab1a Morf4l2 Sumo1 Ube2l3 Usp1 Tceb1 Rad23b Cops5 Sp3 Prmt1 Psmb4 C1qbp Prkar1a Srsf9 Sdha Cul1 Cct2 Cbx3 Rad21 Psmd7 Utp18 Eef1d Tug1 Psmb7…	10487930 10461391 10436783 10496379 10540999 10535471 10392284 10497503 10453512 10388409 10525983 10574812 10587486 10470893 10470911 10344476 10385599 10342828 10339578 10344433 10341299 10343572 10342763 10342210 10341596 10342067 10341699 10342490 10343512 10340370 10338471 10339737 10344333 10339065 10339375 10343374 10339545 10338920 10343377 10341571 10343319 10341710 10341219 10339488 103…
LIU_CMYB_TARGETS_UP	145	4.517	1.49511	0.331009	0.00275246	Cxcr4 Isg20 Cited2 Tgif1 Mapk3 Rrm2 Ezh2 Arl4c Glrx Tob1 Litaf Add3 Sat1 Tgfbi Igfbp4 Fabp5 Slco3a1 Fosl2 Pim2 Jag1 Crim1 Emp3 Bnip3l Pdcd4 Gmnn Mmd Acot7 Rps6ka2 Ephx1 Sap30 Hpcal1 Prkar2b Sik1 Insig1 Nqo1 Nucb2 Myo10 Ncoa1 Nab2 Fhl2 Ass1 Impa2 Slc1a4 Slc31a2 Akap1 Ak4 Abcc3 Tiparp Casp6 Dnajb9 Anp32e Esyt1 Aldh7a1 Phlpp1 Tacc2 Sox9 Ids Numa1 Ctnnal1 Ppm1e Rbm47 Arrb2 Abtb2 Map1lc3b Vrk1 Ica1 Oa…	10357472 10554240 10361828 10452633 10557459 10394978 10544501 10356475 10406270 10380381 10437687 10463911 10607467 10405587 10381096 10490838 10585699 10564631 10520862 10598467 10488060 10446986 10563441 10394800 10421003 10463997 10408321 10380289 10510687 10441565 10360684 10578763 10394778 10399908 10449741 10520362 10581538 10556583 10423293 10399265 10373313 10354247 10471154 10363541 104…
NEGATIVE_REGULATION_OF_TRANSFERASE_ACTIVITY	33	4.505	1.73703	0.385568	0.00291628	Dusp6 Ptprc Nf1 Dusp2 Cdkn2a Rb1 Thy1 Pdcd4 Rgs3 Sfn Dusp16 Spred2 Apc Trib3 Hexim1 Spred1 Pak2 Lats2 Rgs4 Tarbp2 Dusp8 Dusp22 Lats1 Hipk3 Hexim2 Lax1 Pif1 Dusp9 Gps2 Cblc Gps1 Mbip Cdk5rap1	10366043 10358224 10379262 10475782 10514340 10421526 10584628 10463997 10505326 10607113 10517067 10572635 10548735 10374464 10374455 10454655 10344291 10488608 10381697 10474671 10474683 10439032 10420413 10359908 10427255 10569280 10569278 10404380 10361660 10485562 10381702 10468898 10586416 10600205 10377652 10560672 10343093 10342131 10340729 10343248 10342155 10342504 10339624 10339411 103…
MORF_MAP2K2	128	4.502	1.45387	0.322908	0.00295504	Sod1 H2afz Rac1 Set Ppt1 Canx Slc25a3 Bub3 Khdrbs1 Cs Hdac2 Anapc5 Gnb1 Psmb2 Ap3s1 Slc3a2 Ube2s Mdh1 Psmd8 Cycs Ndufs3 Hnrnpab Nono Atp5g3 Ppp2r1a Ywhaq Ruvbl2 Ifrd1 Mrps18b Prdx3 Xpo7 Dgkz Cops5 Map2k2 Cox8a Lsm4 Ap2s1 Hadhb Srsf9 Sdha Trim28 Nsdhl Hnrnpul1 Psmb7 Gnb2 Stard7 Erp29 Sdhb Rpn1 Mtdh Kars Gpaa1 Drg1 Cct5 Rad23a Cyc1 Vdac3 Impdh1 Csnk2b Glb1 Eif3k Atp5o Eif3i Snrpa Hccs Cct7 Capza1 P…	10436783 10496379 10540999 10535471 10587486 10470893 10470911 10507784 10344476 10385599 10342828 10339578 10344433 10341299 10343572 10342763 10342210 10341596 10342067 10341699 10342490 10343512 10340370 10338471 10339737 10344333 10339065 10339375 10343374 10339545 10338920 10343377 10341571 10343319 10341710 10341219 10339488 10338595 10343864 10343563 10339188 10340377 10342821 10343971 103…
MICROTUBULE	31	4.501	1.52531	0.338895	0.00297813	Cdk1 Birc5 Kif11 Prc1 Pafah1b1 Arhgef2 Mapt Mapre1 Map3k11 Tubg1 Sept9 Kntc1 Numa1 Cdc27 Clasp1 Tpt1 Polb Hdac6 Cep57 Zw10 Sirt2 Cdc16 Tbcc Clasp2 Tubgcp3 Map1s Tubgcp2 Tbce Mark4 Tbcd Gas8	10369815 10382998 10462796 10554445 10388337 10493267 10381776 10477353 10460645 10381250 10382912 10525591 10555590 10392012 10349249 10416496 10546702 10601264 10584350 10416503 10577544 10603387 10590892 10585129 10551570 10570397 10445629 10589800 10577070 10572516 10568897 10407814 10560510 10383575 10576373
MORF_EIF3S6	119	4.496	1.55334	0.345487	0.00304831	Hdac1 Ran Npm1 Set Canx Ywhaz Eif4a1 Hsp90aa1 Eif4b Slc25a3 Hnrnpa1 Khdrbs1 Nap1l1 Anapc5 H2afy Ap3s1 Hsp90ab1 Mdh1 Hnrnpc Nono Ndufs4 Srsf3 Ppp2r1a Ywhaq Ifrd1 Eif4a2 Ncl Cops5 Hdgf Rps27a Rpl22 Sh3bgrl Hadhb Srsf9 Cct2 Cbx3 Rps6 Tkt Rpl6 Eef1d Eif3e Hnrnpul1 Stard7 Erp29 Smarcd2 Fbl Mtdh Gnb2l1 Gdi2 Eef2 Drg1 Rad23a Pcbp2 Eif4h Cyc1 Eif3k Atp5o Snrpa Rpl18 Cct7 Psmb1 Eif3h Dazap2 Cox4i1 Vdac2 R…	10447004 10516605 10525983 10362593 10385043 10583340 10363178 10587486 10470893 10470911 10344476 10385599 10342828 10339578 10344433 10341299 10343572 10342763 10342210 10341596 10342067 10341699 10342490 10343512 10340370 10338471 10339737 10344333 10339065 10339375 10343374 10339545 10338920 10343377 10341571 10343319 10341710 10341219 10339488 10338595 10343864 10343563 10339188 10340377 103…
MORF_HAT1	166	4.495	1.44192	0.320748	0.00305721	Pcna Sod1 Fen1 H2afz Bub1 Rrm1 Kpna2 Rfc4 Srsf1 Ube2n Rpa1 Tfdp1 Set Xpo1 Msh2 Ilf3 Zwint Ccnb1 Bub3 Rtn4 Khdrbs1 Hnrnpd Eif4g1 Ung Hdac2 Hnrnpa2b1 Hnrnpr Psmb2 Mthfd1 Smc3 Ap3s1 Espl1 Mdh1 Dnajc9 Hspa9 Cycs Vdac1 Ndufs3 Hnrnpab Hat1 Nono Atp5g3 G3bp2 Dek Tardbp Smc1a Ifrd1 Hspe1 Hnrnpu Ptpn11 Sumo1 Mrps18b Ube2l3 Prdx3 Gspt1 Usp1 Slbp Xpo7 Acly Rad23b Cops5 Prmt1 Fus C1qbp Ap2s1 Srsf9 Cct2 Rad21…	10487930 10461391 10436783 10465912 10496379 10540999 10487480 10555695 10392284 10497503 10453512 10438690 10380210 10365918 10530759 10388409 10582981 10570373 10587486 10470893 10470911 10374590 10447395 10583610 10363905 10562637 10515836 10411739 10558248 10374908 10516706 10574436 10531633 10434481 10524450 10362520 10544720 10509228 10508182 10396610 10463951 10574096 10604230 10455542 104…
KEGG_CHRONIC_MYELOID_LEUKEMIA	72	4.494	1.55424	0.345881	0.00308597	Cdkn1a Myc Pik3r1 Nfkbia Ccnd1 Tgfb1 Smad3 Mapk1 Mapk3 Mdm2 Grb2 Nfkb1 Akt1 Hras Bcl2l1 Runx1 Tgfbr2 Cdk6 Rela Raf1 Tgfb2 Shc1 Pik3ca Akt3 E2f1 Hdac1 Pik3r3 Sos1 Cdkn2a Cdkn1b Map2k1 Rb1 Pik3cg E2f3 Nras Tgfb3 Cdk4 Stat5a Pik3cd Abl1 Tgfbr1 Kras Stat5b Ikbkb Gab2 Akt2 Pik3cb Hdac2 Crk Braf Chuk Smad4 Cbl Ikbkg Ptpn11 Cblb Pik3r5 Map2k2 Ctbp2 Pik3r2 Bad Sos2 Crkl Mecom E2f2 Bcr Ctbp1 Shc3 Araf Cbl…	10443463 10424400 10411782 10400405 10569646 10551185 10594404 10433940 10557459 10372668 10392990 10502299 10402766 10569071 10488655 10441003 10597518 10519324 10460631 10547034 10360920 10493530 10493519 10491331 10360506 10488785 10447004 10516605 10507273 10453141 10514340 10542317 10542310 10594447 10421526 10399924 10408477 10408475 10494857 10401673 10366814 10381172 10518686 10471201 105…
KEGG_DNA_REPLICATION	35	4.489	1.08115	0.240871	0.00316353	Pcna Mcm7 Mcm2 Fen1 Mcm3 Mcm5 Rfc4 Mcm6 Pola1 Rpa1 Mcm4 Rpa3 Prim1 Rfc3 Lig1 Pole2 Pold1 Rpa2 Prim2 Rfc5 Rfc2 Pold4 Pold2 Rfc1 Pole Pold3 Pole3 Pola2 Ssbp1 Dna2 Rnaseh2a Rnaseh2b Pole4 Rnaseh2c Rnaseh1	10487930 10461391 10534974 10534986 10534988 10534984 10546163 10465912 10353420 10572906 10438690 10357436 10605674 10388409 10437945 10543114 10367076 10535979 10550102 10400649 10562818 10508759 10353733 10533090 10526217 10460392 10384032 10530163 10524169 10565862 10513622 10465282 10375125 10537494 10363575 10580274 10415791 10545583 10460626 10395049
MORF_PRKAR1A	137	4.485	1.51115	0.336928	0.00321674	Sod1 Rac1 Ran Rxra Canx Ywhaz Pgk1 Fbxw11 Cln3 Hspa8 Lamp2 Calm2 Psmb2 Dynll1 Tial1 Psma4 Mdh1 Ywhab Ppp2r1a Rab1a Morf4l2 Sumo1 Rad23b Cops5 Sp3 Sephs2 Psmb4 Prkar1a Cox8a Arf3 Hadhb Sdha Rad21 Abr Psmd7 Sdhc Eef1d Dap3 Tug1 Stard7 Metap1 Smarcd2 Ncbp2 Arpc5 Mtdh Kars Atox1 Gpaa1 Drg1 Rbck1 Cyc1 Glb1 Psmb6 Capza1 Xpc Rpn2 Mbd4 Cox4i1 Vgll4 Pdcd6 Ensa Nedd8 Uqcrb Bcap31 Ndufa1 Banf1 Atp6v1h Ppp1r…	10436783 10535471 10525983 10470446 10344476 10385599 10342828 10339578 10344433 10341299 10343572 10342763 10342210 10341596 10342067 10341699 10342490 10343512 10340370 10338471 10339737 10344333 10339065 10339375 10343374 10339545 10338920 10343377 10341571 10343319 10341710 10341219 10339488 10338595 10343864 10343563 10339188 10340377 10342821 10343971 10342583 10340965 10340052 10493891 104…
HSIAO_HOUSEKEEPING_GENES	370	4.484	1.78618	0.398311	0.00322763	Dusp1 Ccnd2 Nfkbia Junb Stmn1 Isg20 Pim1 Txnip Fyn Ndrg1 Fas Marcks Stat3 Anxa2 Lgals1 Sod1 Btg2 H2afz Cd81 Rac1 Ube2c Itgb1 Zfp36 Ifitm1 Lgals3 Rhoa Hdac1 Vim Sqstm1 Wars Gnas Eno1 Arhgdib Npm1 Ptpn6 Set Ldha Xpo1 Canx S100a10 Psme1 Ablim1 Gpx1 Plp2 Cd74 Hspd1 Aldoa Xbp1 Ywhaz Pax6 Capn2 Flna Hmgb1 Eif4a1 Pgk1 Pdlim1 Sptbn1 Ywhah Hsp90aa1 Myh9 Ezr Psen1 Slc25a3 Ldhb Hnrnpa1 B2m Jund Atf4 Stom Np…	10449284 10548105 10400405 10580282 10513818 10508986 10554240 10443527 10494428 10362596 10429140 10462603 10368675 10391301 10586744 10425161 10436783 10357875 10496379 10540999 10559261 10535471 10478572 10576661 10561453 10570434 10558769 10414360 10515493 10588893 10447004 10516605 10469322 10385572 10339750 10402585 10341289 10341395 10342761 10341579 10343623 10342553 10340809 10343468 103…
STEIN_ESRRA_TARGETS_DN	87	4.477	1.42012	0.317211	0.00334747	Marcks Tgfbr2 Ccng2 Cyp1b1 Myo6 Plau Tnfaip8 Prkar2b Vdr Nap1l1 Trio Mxd4 Uck2 Nr2f2 Tubb6 Daxx Ypel5 Mid1 Msh6 Hexim1 Smarcc1 Tacc1 Fgfr3 Arid4a Bmp7 Trim8 Gnpda1 Patz1 Sec14l1 Fzd2 Slc37a4 Prps2 Cldn1 Rgs19 Tram2 Lamb1 Cdc23 Mbd4 Ssb Gtf2b Bptf Prkd2 Rbfox2 Cav2 Tnfrsf11b Sigmar1 Exosc2 Diexf Ppl Pmm1 Sept8 Csnk1g2 Brd3 Gfpt1 Dhx40 Cldn3 Kank2 Dguok Rabif Terf1 Adra2c Tfe3 Bop1 Dctd Zhx3 Phip T…	10368675 10597518 10523297 10453057 10587446 10413047 10455653 10455647 10399908 10432032 10366337 10427928 10427991 10529375 10359849 10359851 10564527 10456400 10444056 10446756 10603208 10447417 10381697 10589466 10577808 10521111 10396205 10490129 10463661 10458547 10373728 10382890 10381603 10584741 10607877 10438769 10490736 10353438 10395163 10458164 10547088 10472605 10496621 10392300 103…
SCHLOSSER_MYC_TARGETS_REPRESSED_BY_SERUM	147	4.474	1.38216	0.308939	0.00339651	App Hk2 Kpna2 Cebpb Srsf1 Ube2n Mad2l1 Ran Mthfd2 Acvr1b Hspd1 Mnt Eif4e Ranbp1 Ldhb Hnrnpa1 Slc16a1 Psmd14 Bub3 Hdac2 Etf1 Tfap4 H2afy Tial1 Slc3a2 Nr2f2 Yars Ipo5 Nolc1 Eif2s1 Cycs Iars G3bp2 Csnk1e Serbp1 Prps1 Hspe1 Serp1 Smarcc1 Gars Eef1e1 Pgam1 Blmh Cct2 Cbx3 Eif3a Nup93 Nup153 Idh3a Pwp1 Cct5 Xpot Eprs Ube2k Pole3 Pno1 Oat Pdia6 Tomm70a Slc39a6 Dars Nupl1 Triap1 Tars Ssb Nup210 Cnbp Ssbp1…	10440491 10545588 10392284 10497503 10453512 10478890 10380210 10365918 10530759 10538832 10525983 10545672 10427015 10354732 10375240 10378497 10496485 10599855 10496490 10438308 10462035 10549097 10454411 10427885 10597969 10427310 10602173 10495035 10472300 10558248 10362520 10458213 10437384 10409557 10568399 10465772 10564527 10508420 10417070 10463535 10396795 10462136 10544687 10528170 104…
JOHNSTONE_PARVB_TARGETS_3_UP	382	4.47	1.63234	0.36515	0.0034561	Anxa1 Nfkbia Ccnd1 Cited2 Trib1 Smad3 Txnip Tnfsf10 Icam1 Rhob Dusp5 Tgif1 Bhlhe40 Marcks Arl4c Gsn Btg1 Bcl3 Tob1 Psmb9 Abca1 Klf4 Epas1 Litaf Timp2 Phlda1 Fn1 Add3 Acsl1 S100a4 Klf10 Ddit4 Cd9 Tgfbr2 Rela Lgals3bp Tgfbi Tnfaip2 Map2k3 Ifitm1 Klf6 Thbs1 Cebpb Csf1 Ahnak Ptpre Vim Sqstm1 Mdfic Ldlr Jag1 Ifitm3 Pmaip1 Igf2r Plin2 Timp1 Hmox1 Cebpd Lif Ifi35 Tgm2 Anxa4 Prnp Ehd1 Pdcd4 Ctss Arrb1 Ug…	10466606 10400405 10569646 10361828 10424370 10594404 10494428 10491091 10583519 10399360 10463945 10452633 10540472 10368675 10356475 10471655 10365971 10560685 10380381 10450145 10512949 10513008 10447317 10437687 10393559 10366346 10355403 10463911 10571657 10493812 10428302 10369290 10548030 10597518 10460631 10393573 10405587 10398665 10376733 10570434 10558769 10403352 10474700 10478890 105…
SCIAN_CELL_CYCLE_TARGETS_OF_TP53_AND_TP73_DN	22	4.462	0.73145	0.163918	0.00359314	Myc Ccna2 Aurka Mcm7 Cks2 Cdc20 Cdk2 Ube2c Mcm6 Kif23 Ran Tpx2 G0s2 Cdc25b Ccnb1 Cdkn3 Mapre2 Ccnf Cdc25c Kif22 Dtymk Gtse1	10424400 10497831 10490104 10534974 10534986 10534988 10534984 10405185 10424779 10353004 10515744 10373530 10478572 10357436 10594251 10525983 10477187 10361246 10476252 10562637 10515836 10411739 10414315 10454286 10448506 10458195 10568150 10356859 10426016
MORF_HDAC2	265	4.461	1.37737	0.308774	0.0036198	Mcm2 Sod1 H2afz Cdk2 Bub1 Bub1b Rrm1 Rfc4 Srsf1 Mcm6 Hdac1 Rpa1 Tfdp1 Set Ppt1 Xpo1 Msh2 Dnmt1 Ilf3 Zwint Prkag1 Nup62 Ppp2ca Eif4e Ranbp1 Anp32a Fbxw11 Hspa8 Hadh Bub3 Rtn4 Khdrbs1 Hnrnpd Cs Ung Hdac2 Anapc5 Hnrnpa2b1 Gnb1 Hnrnpr Etf1 Psmb2 Rpa2 Pabpc4 Cad Tfap4 Ap3s1 Xrcc5 Tial1 Dut Yars Ppp1cc Mdh1 Dnajc9 Polr2a Prkdc Rad54l Hspa9 Cycs Vdac1 Iars Hnrnpab Hat1 Nono Atp5g3 G3bp2 Dek Tardbp Nnt M…	10546163 10436783 10496379 10540999 10373530 10487480 10474769 10555695 10438690 10380210 10357436 10447004 10516605 10388409 10582981 10570373 10587486 10470893 10470911 10507784 10374590 10447395 10591369 10583610 10363905 10432281 10552740 10375926 10496485 10599855 10496490 10438308 10586064 10375103 10528021 10584572 10368025 10584576 10584578 10584580 10502205 10558248 10374908 10516706 105…
GCM_IL6ST	50	4.457	1.34757	0.30234	0.00368316	Il6st Map4k4 Fbxw11 Rtn4 Spred2 Myo10 Ipo5 Tacc1 Xpot Mtmr4 Cldnd1 Wsb1 Dlg1 Prex1 Lancl1 Crkl Rab22a Atp2b2 Sirt2 Kif3b Rdx Erbb2ip Arl8b Mtch2 Tmed5 Tex261 Sh2b1 Ddhd2 Gltp Tsnax Golga7 Kcnj10 Ankfy1 Tmem30a Glt8d1 Ept1 Dync1li2 Pja2 Napg Tbc1d10b Casc4 Myo9a Chst10 Gorasp1 Atmin Pacs2 Ccdc25 Phax Gfm2 Acad11	10407173 10345715 10375103 10374908 10374464 10374455 10423293 10417070 10577808 10372877 10380087 10436402 10388938 10338398 10338906 10339764 10339453 10341641 10339994 10341857 10343928 10339191 10340217 10343062 10338179 10338910 10343823 10341651 10341405 10340282 10343222 10434942 10342352 10342372 10338556 10339993 10338493 10339316 10344561 10338918 10341421 10338394 10340390 10339226 103…
MORF_RAD23B	169	4.452	1.51024	0.339197	0.00376868	Sod1 Rac1 Kpna2 Atp2a2 Rpa1 Set Canx Psma3 Fbxw11 Cln3 Khdrbs1 Ung Crk Psmb2 Mapk6 Vcp Psma2 Mdh1 Psmd8 Ppp2r2a Hspa9 Cycs Adar Ywhab Hnrnpab Dap Hat1 Shmt1 Ppp2r1a Ubr5 Rab1a Morf4l2 Sumo1 Prdx3 Gspt1 Psmb5 Tceb1 Rad23b Cops5 Sp3 Prmt1 Eif5 Sephs2 Psmb4 Ywhae Prkar1a Eif2b2 Tmem97 Arf3 Ap2s1 Sdha Rad21 Psmd7 Utp18 Sdhc Tug1 Rars Nsdhl G3bp1 Psmc2 Stoml2 Hnrnpa3 Atp5j Mtdh Kars Atox1 Ndufs1 Ndufa…	10436783 10535471 10392284 10497503 10453512 10533483 10388409 10587486 10470893 10470911 10344476 10385599 10342828 10339578 10344433 10341299 10343572 10342763 10342210 10341596 10342067 10341699 10342490 10343512 10340370 10338471 10339737 10344333 10339065 10339375 10343374 10339545 10338920 10343377 10341571 10343319 10341710 10341219 10339488 10338595 10343864 10343563 10339188 10340377 103…
REACTOME_RESPIRATORY_ELECTRON_TRANSPORT_ATP_SYNTHESIS_BY_CHEMIOSMOTIC_COUPLING_AND_HEAT_PRODUCTION_BY_UNCOUPLING_PROTEINS_	77	4.45	1.64104	0.368772	0.00381203	Cycs Ndufs3 Ndufs4 Atp5a1 Etfb Ndufs2 Atp5g1 Cox8a Ucp2 Sdha Sdhc Atp5j Sdhb Ndufs1 Ndufab1 Ndufa13 Cyc1 Atp5o Uqcrc1 Cox4i1 Uqcrb Ndufa1 Cox5a Atp5b Ndufa9 Ndufv2 Ndufs8 Sdhd Uqcrc2 Ndufs6 Uqcrh Ndufv1 Cox6a1 Atp5c1 Ndufa2 Cox7b Atp5j2 Ndufb3 Ndufa6 Uqcrfs1 Atp5f1 Ndufa7 Atp5d Ndufb8 Ndufb5 Ndufa4 Ndufs7 Ndufa8 Cox7a2l Atp5e Ndufc1 Ndufb6 Etfdh Uqcrq Cox5b Cox6c Atp5l Ndufb7 Uqcr11 Ndufb2 Etfa N…	10462136 10544687 10528170 10484912 10386171 10412251 10456891 10552418 10360076 10391100 10390237 10465633 10555389 10555401 10410625 10360046 10440483 10509858 10355084 10567657 10568859 10579119 10424825 10440977 10589196 10576029 10410259 10412711 10360026 10604100 10585706 10367106 10367118 10548057 10452525 10464551 10593356 10556940 10410508 10515253 10464572 10532993 10479996 10458386 106…
GCM_TPT1	68	4.45	1.54128	0.346336	0.0038077	Npm1 Slc25a3 Rps19 Ncl Rps27a Atp5g1 Rps6 Rpl6 Ppia Eef1g Rpl3 Rpl31 Rpl19 Gnb2l1 Eef2 Uba52 Rps3 Cfl1 Rpl27 Rpl18 Rpl28 Rpl13a Tpt1 Rpl14 Rpl11 Rps8 Rpl4 Rplp2 Qars Naca Rps14 Rps11 Rps16 Rpl7 Rps10 Rps7 Rpl35 Rps25 Rpsa Rpl34 Rpl23a Rplp0 Rps9 Rpl9 Rps2 Rpl17 Rpl38 Rps18 Rpl36a Rps23 Rpl27a Atp5f1 Rps29 Rpl23 Rpl7a Rpl32 Rpl21 Rplp1 Rpl10a Rpl29 Rps21 Rpl35a Rps24 Myl12a Rps17 H3f3a Ndufa12 Rps…	10362593 10385043 10583340 10363178 10371877 10414767 10414874 10398599 10551021 10356312 10356329 10356331 10356333 10384829 10587501 10541494 10553475 10543052 10391100 10390237 10483806 10573821 10446821 10424823 10363699 10514233 10604904 10421571 10356351 10366301 10525187 10525185 10588024 10567574 10482507 10441396 10374175 10545337 10461365 10608657 10546054 10600324 10499881 10499879 105…
REACTOME_MITOCHONDRIAL_FATTY_ACID_BETA_OXIDATION	14	4.447	1.11383	0.250489	0.00387436	Hadh Acadm Hadhb Acadvl Echs1 Pccb Eci1 Decr1 Hadha Acadl Pcca Mcee Mut Acads	10502205 10502951 10474379 10520467 10387768 10568939 10596053 10442445 10511679 10528929 10355246 10417183 10553913 10445214 10532926
GSE22886_NEUTROPHIL_VS_DC_DN	182	4.444	1.5246	0.343065	0.00392231	Cited2 Tgif1 Gsn Atp1b1 Cd81 Tiam1 Mitf Rpa1 Ran Map2k1 Mdfic Mthfd2 Evl Rreb1 Canx Dab2 Gpx1 Xbp1 Capn2 Psma3 Maoa Psmd14 Eif4g1 Srsf7 Prdx1 Pfkp Gclc Ctnna1 Xrcc6 Cyfip1 Cebpa Vcp Gpr137b Ehd4 Anxa5 Tpp1 Slc7a8 Hspa9 Psmd1 Atp5g3 Dusp3 Srsf3 Hspe1 Gpx3 Prdx3 Atp5a1 Cbfb Rala Ybx1 Sfpq Csnk2a1 Tra2b Hmgn3 Eif2b2 Tbl1xr1 Aifm1 Cul1 Cct4 Rnh1 Utp18 Lrpprc Got2 Faf1 Tspan3 Psmc2 Rbbp7 Snx2 Ptpn18 N…	10361828 10452633 10471655 10359689 10559261 10440738 10540248 10540265 10388409 10525983 10594447 10536472 10545672 10398267 10404612 10344476 10385599 10342828 10339578 10344433 10341299 10343572 10342763 10342210 10341596 10342067 10341699 10342490 10343512 10340370 10338471 10339737 10344333 10339065 10339375 10343374 10339545 10338920 10343377 10341571 10343319 10341710 10341219 10339488 103…
BERENJENO_TRANSFORMED_BY_RHOA_DN	365	4.443	1.53885	0.346338	0.00393817	Id2 Pik3r1 Id3 Txnip Il6st Bhlhe40 Marcks Stat3 Tcf4 Gsn F2r Pten Fn1 Shc1 Cd47 Sqstm1 Pdgfra Pnp Ddit3 Ifitm3 Cav1 Akap12 Ccng2 Cxcl12 Cyp1b1 Anxa4 Prnp Ablim1 Sesn1 Pdcd4 Mnt Serpinb9 Per1 Timp3 Col1a2 Grn Fgfr1 Celf2 Pmp22 Smarca2 Ppp3ca Ssbp2 Sptbn1 St3gal5 Klf9 Ifi27 Plat Maoa Hmgcs1 Col1a1 Ube2h Lpin1 Lipa Jund Tapbp Maged1 Lamp2 Itpr2 Serpine2 P2rx4 Rin2 Npc2 Vdr Cpt1a Hsd17b11 Cyb5a Aplp2…	10399691 10411782 10509163 10494428 10407173 10540472 10368675 10391301 10456522 10471655 10411229 10462521 10355403 10493530 10493519 10436196 10436182 10385572 10522503 10414514 10414527 10366881 10569017 10536499 10367634 10523297 10541075 10453057 10545958 10476314 10468691 10362811 10463997 10378497 10404429 10377439 10365482 10536220 10381588 10570982 10479948 10479950 10426437 10376950 104…
REACTOME_SIGNALLING_TO_RAS	27	4.443	1.52361	0.342892	0.00393447	Cdk1 Mapk1 Mapk3 Grb2 Mapk14 Hras Raf1 Shc1 Sos1 Map2k1 Nras Src Kras Mapkapk2 Ywhab Mapkapk3 Mapk11 Rala Map2k2 Ralgds Mapk12 Ralb Mapk13 Ntrk1 Shc3 Ngf Shc2	10369815 10433940 10557459 10392990 10443391 10569071 10547034 10493530 10493519 10453141 10594447 10494857 10477970 10549256 10357579 10478424 10596637 10431410 10407907 10364971 10470564 10431393 10357158 10443408 10499247 10409222 10494817 10370587
MORF_GNB1	295	4.437	1.40263	0.31609	0.00404845	Stmn1 Mcm2 H2afz Cdk2 Rrm1 Tyms Mcm6 Hdac1 Set Ppt1 Xpo1 Dnmt1 Ilf3 Srsf2 Pgk1 Anp32a Fbxw11 Slc25a3 Hadh Bub3 Atf4 Rtn4 Khdrbs1 Hnrnpd Calm2 Cs Hdac2 Anapc5 Hnrnpa2b1 Gnb1 Hnrnpr Psmb2 Pabpc4 Dynll1 Ap3s1 Xrcc5 Tial1 Ppif Psma1 Espl1 Dut Yars Ube2s Ppp1cc Mdh1 Calm3 Dnajc9 Polr2a Prkdc Ak2 Vdac1 Iars Hnrnpc Hnrnpab Srebf2 Nono Ndufs4 Elovl5 Bmi1 Atp5g3 G3bp2 Dek Tardbp Ppp2r1a Mlec Ywhaq Mapre1 …	10513818 10508986 10546163 10496379 10540999 10373530 10555695 10528915 10357436 10447004 10516605 10587486 10470893 10470911 10507784 10374590 10591369 10583610 10393395 10399379 10601390 10498313 10586064 10375103 10371877 10502205 10558248 10425364 10374908 10516706 10574436 10531633 10599461 10453451 10367292 10362520 10533549 10544720 10511069 10509228 10508182 10386543 10507851 10386548 104…
CHOW_RASSF1_TARGETS_DN	29	4.43	1.47179	0.332245	0.00419781	Bcl3 Bst2 Runx3 Ly6e Optn Creg1 Ninj1 Ddb2 Snrpd1 Eef1d Polr2k P4hb Rnf114 Ppp1ca Ndufs8 Psmg1 Prkcsh Ppib Ick Klhl21 Lrpap1 Hspa13 Arl1 Celsr2 Pycr1 Ptprn2 Exosc4 Ebag9 Ino80b	10560685 10579532 10509030 10424676 10479833 10351347 10404996 10484999 10453825 10429657 10599346 10423742 10393823 10478875 10460376 10464551 10441107 10583788 10586477 10587299 10510624 10529445 10440388 10365637 10501319 10393887 10399121 10424804 10424050 10545651
HALLMARK_OXIDATIVE_PHOSPHORYLATION	192	4.427	1.69729	0.383423	0.0042614	Atp1b1 Ldha Casp7 Bax Idh2 Slc25a3 Ldhb Cs Cpt1a Cyb5a Idh1 Alas1 Mdh1 Acaa2 Hspa9 Cycs Vdac1 Ndufs3 Ndufs4 Atp5g3 Nnt Slc25a4 Prdx3 Atp5a1 Etfb Acadm Ndufs2 Atp5g1 Glud1 Cox8a Ech1 Atp6v0b Hadhb Aifm1 Sdha Tcirg1 Immt Atp6v0c Cox17 Lrpprc Sdhc Got2 Atp5g2 Pdk4 Idh3a Atp5j Aldh6a1 Sdhb Ndufs1 Phb2 Ndufab1 Aco2 Htra2 Cyc1 Vdac3 Atp5o Oat Acat1 Acadvl Timm17a Atp6v1c1 Uqcrc1 Echs1 Hccs Bckdha Tomm7…	10359689 10553301 10464128 10563303 10564857 10371877 10462035 10549097 10367292 10460157 10457071 10355214 10596454 10384603 10456699 10458226 10462136 10544687 10528170 10375941 10484912 10386171 10412251 10483756 10412394 10578539 10468869 10456891 10552418 10502951 10360076 10391100 10390237 10414093 10465633 10551614 10515519 10474379 10520467 10604405 10410625 10464529 10539026 10448455 105…
MORF_RAD54L	100	4.426	1.39992	0.3163	0.004277	Mcm2 Bub1b Rrm1 Rfc4 Tfdp1 Dnmt1 Zwint Trip13 Nup62 Hadh Cs Hdac2 Hnrnpa2b1 Rpa2 Pabpc4 Cad Yars Polr2a Prkdc Rad54l Iars Mlec Ruvbl2 Xpo7 Rfc1 Gars Whsc1 Srpk1 Cdc7 Ddx18 Cct4 Immt Lrpprc Got2 Idh3a Pkmyt1 Ifrd2 Pgm1 Scarb1 Eprs Vdac3 Eif2s2 Eif3i Mars Chaf1a Tcof1 Tars Ssb Dffa Ssbp1 Kif20b Glmn Lancl1 Hnrnpl Ssrp1 Srrm1 Esd Xpo6 Pabpn1 Nae1 Sec63 Actl6a Nudc Lsm2 Gnl2 Nup188 Arih2 Prpf8 Khsrp …	10546163 10474769 10555695 10438690 10582981 10570373 10591369 10363905 10410560 10552740 10502205 10367292 10362520 10544720 10508759 10386543 10507851 10386548 10421917 10520650 10508420 10387588 10433797 10515257 10405094 10345025 10532954 10532944 10563275 10342397 10421444 10338654 10344180 10342017 10344016 10339296 10341062 10340116 10343302 10340920 10340943 10339749 10343345 10342380 104…
HALLMARK_P53_PATHWAY	195	4.42	1.58372	0.358323	0.00440291	Cdkn1a Fos Jun Ccnd2 Ier3 Atf3 Gadd45a Tgfb1 Txnip Pcna Hbegf Tsc22d1 Ndrg1 Casp1 Socs1 Mdm2 Fas Foxo3 Zfp36l1 Btg1 Tob1 Btg2 Klf4 F2r Cd81 Tap1 Hras S100a4 Ddit4 Sat1 Ifi30 App Rnf19b Ptpre Ddit3 Cdkn2a Upp1 Rb1 Il1a Rxra Dgka Hmox1 Ppp1r15a Lif Fgf13 S100a10 Acvr1b Slc7a11 Ccnd3 Sesn1 Cdk5r1 Bax Ada Ephx1 Lrmp Gm2a Rgs16 Sdc1 Plk2 Ldhb Sphk1 Abcc5 Pitpnc1 Mknk2 Ier5 Stom Pdgfa Vdr Sfn Mxd4 Cdkn…	10443463 10397346 10514466 10548105 10444890 10361091 10545130 10551185 10494428 10487930 10461391 10458340 10416522 10429140 10582985 10437668 10372668 10462603 10368888 10368886 10401238 10365971 10380381 10357875 10513008 10411229 10559261 10444244 10569071 10493812 10369290 10607467 10579347 10440491 10508392 10558410 10366881 10514340 10374236 10421526 10487588 10470446 10373542 10572897 105…
STEIN_ESRRA_TARGETS	463	4.414	1.59628	0.361609	0.00451728	Dusp1 Vegfa Ier3 Aurka Marcks Socs2 Atp1b1 Sod2 Fen1 Cflar Epas1 Cd83 Ets2 Tgfbr2 Mmp9 Mitf Ctsc Ddit3 Kcnn4 Mcm4 Ccng2 Cxcl12 Asns Cyp1b1 Ablim1 Btg3 Myo6 Plau Gabarapl1 Smc2 St3gal5 Ndrg2 Gm2a Tnfaip8 Rhoq Prkar2b Mafb Slc25a3 Slc16a1 Atp2a3 Vdr Cs Cpt1a Pfkp Nap1l1 Sik1 Ckb Aldoc Trio Cyth1 Mxd4 Fam134b Uck2 Nr2f2 Manf Ppif Gk Alas1 Tubb6 Daxx Mdh1 Calu Acaa2 Impa2 Srpk2 Mgst2 Cycs Ndufs3 Fscn…	10449284 10451198 10444890 10490104 10368675 10394674 10372069 10359689 10441815 10465912 10346551 10497931 10346562 10447317 10404840 10437160 10597518 10478633 10540248 10540265 10554789 10366881 10550877 10437945 10523297 10541075 10543067 10453057 10468691 10445875 10440419 10587446 10413047 10542200 10504957 10539080 10419578 10376208 10455653 10455647 10447341 10399908 10489246 10371877 104…
GINESTIER_BREAST_CANCER_ZNF217_AMPLIFIED_UP	68	4.413	1.31873	0.298857	0.00455607	F2r Stag2 Esr1 Cdc42 Bmpr2 Creb1 Edem1 Anapc5 Rnase4 Lpp Gnb4 Morf4l2 Rad23b Sp1 Atp6v1a Snx9 Srsf10 Add1 Stx16 Itch Apbb2 Wsb1 Csnk1a1 Rad1 Baiap3 Leprot Scaf11 Trak2 Srsf11 Gnb5 Atg12 Fam63b Btd Arnt Slc25a36 Tk2 Bbx Slc17a5 Sf3b1 N4bp2 F8 Klhl20 Zbtb38 Polk Fam114a1 Dnajb14 Apool Yipf5 Sec22b Slu7 Slc35a3 Kctd20 Lactb Mum1 Dnajc21 Fkbp14 Zxdc Trip11 Snx14 Churc1 Pdp2 Dnal1 Ufl1 Cyp20a1 Heatr3 …	10411229 10599377 10367600 10517559 10344414 10346651 10346943 10540493 10533549 10414537 10434806 10434782 10497689 10606876 10505092 10427214 10439566 10441436 10407993 10509113 10521222 10479087 10341758 10344205 10344084 10338977 10343406 10343602 10342266 10338810 10340546 10342311 10338994 10340709 10344315 10343068 10343447 10338938 10342222 10343560 10340607 10343407 10343467 10341107 103…
RAMALHO_STEMNESS_UP	193	4.392	1.45309	0.330843	0.0050172	Cdkn1a Ccnd1 Socs2 Itga6 F2r Itgb1 Upp1 Mdfic Xpo1 Msh2 Elovl6 Srsf6 Kras Ywhah Rasa1 Gclm Adam9 Gnb1 Rcn1 Cad Eif4g2 Xrcc5 Slc4a7 Txnrd1 Smad2 Smad1 Bach1 Tgif2 Ywhab Fhl1 Iars Slc38a2 Ppa1 Srsf3 Cdk2ap1 Phtf2 Psmd12 Rad23b Lima1 Gars Psmd11 Rpl22 Map4k3 Acadm Nop56 Umps Eif4ebp1 Ctbp2 Yes1 Trip6 Dnajb6 Pkd2 Cttn Ptpn2 Dtymk Aldh7a1 Laptm4b Slc7a6 Pcf11 Dctpp1 Zmat3 Xpot Rcl1 Ppic Ndufab1 Ryk Pp…	10443463 10569646 10394674 10372069 10472820 10411229 10576661 10374236 10536472 10374590 10447395 10495993 10478291 10549256 10494662 10521031 10410892 10495763 10588024 10567574 10482507 10441396 10374175 10545337 10577757 10511069 10485645 10520650 10566966 10347232 10412773 10365260 10456764 10579860 10436734 10477924 10478424 10599736 10405094 10345025 10431894 10363498 10443459 10501661 104…
ONKEN_UVEAL_MELANOMA_UP	693	4.39	1.64889	0.375613	0.00506966	Cdkn1a Cdk1 Stat1 Ccnd2 Cxcr4 Ier3 Sgk1 Egr1 Trib1 Smad3 Pcna Nfil3 Lyn Ccna2 Rhob Tsc22d1 Ndrg1 Casp1 Gch1 Isg15 Prkca Cadm1 Socs2 Ptprc Lgals1 Hmgb2 Sod2 Itga6 Gem Psmb9 Cks2 Nf1 Timp2 Basp1 Acsl1 Sorl1 Ets2 Egr3 Emp1 Ptger4 Ext1 App Nr4a2 Irf9 Hk2 S100a6 Ifngr1 Tyms H2afx Tnfaip2 Map2k3 Kpna2 Ifitm1 Shc1 Lgals3 Slc20a1 Fabp5 Zeb2 Tpd52 Clic4 S100a11 Mtss1 Ctsc Atp2a2 Psme2 Hdac1 Pola1 Cdh1 Zfp…	10443463 10369815 10346191 10548105 10357472 10444890 10362073 10454782 10424370 10594404 10487930 10461391 10409278 10503098 10497831 10399360 10416522 10429140 10582985 10419288 10451287 10392388 10585048 10394674 10372069 10358224 10425161 10518350 10510172 10571870 10518352 10441815 10472820 10503334 10450145 10405185 10424779 10353004 10379262 10393559 10427895 10571657 10592535 10437160 104…
BIOCARTA_MITOCHONDRIA_PATHWAY	21	4.383	1.40731	0.321089	0.00523591	Bcl2 Birc3 Bcl2l1 Bid Casp3 Casp7 Bax Casp8 Cycs Casp9 Casp6 Apaf1 Aifm1 Birc2 Bak1 Dffa Bik Xiap Dffb Diablo Endog	10357043 10590801 10488655 10547531 10571696 10464128 10563303 10346564 10462136 10544687 10528170 10510034 10496023 10371846 10604405 10590791 10590799 10449303 10510452 10425801 10599369 10518957 10533633 10470950
SPIELMAN_LYMPHOBLAST_EUROPEAN_VS_ASIAN_2FC_DN	17	4.373	1.7206	0.393494	0.00549377	Nfil3 Adm Arl4c Cd38 Pde4b Igf1 Lef1 Ctss Ptpro Dnajb9 Lpar6 Man2a1 Slc2a5 Exoc5 Clec2d Wfdc2 Tmprss3	10409278 10556297 10356475 10521678 10381526 10515884 10447702 10521690 10506335 10365559 10496091 10494271 10542414 10400137 10416371 10446376 10510516 10419370 10542156 10478525 10449672
GSE18893_TCONV_VS_TREG_2H_CULTURE_DN	179	4.369	1.71993	0.393684	0.00559123	Cdkn1a Id2 Sgk1 Isg20 Icam1 Socs3 Irf1 Ccr7 Tap1 Gbp2 Nampt Tgfbr2 Plac8 Cd47 Itgb2 Cd40 Ctsc Psme2 Csf1 Vim Psmb8 Il10 Ifitm3 Map3k5 Dyrk2 Ifng Xpo1 Gzmb Psme1 Ehd1 Runx3 Plp2 Xbp1 Serpinb9 Idh2 Psmb10 Nfe2l2 Arl4a Ube2l6 P2rx4 Kat2b Tlr2 Adam9 Hipk2 Ddx58 Crk Ptpn1 Pxn Ppp1cc Parp12 Lpp Skp2 P2ry14 Gpr18 Pla2g16 Trafd1 Cacnb3 Syne2 G3bp2 Ldlrap1 Vamp3 Rab1a Clic1 Sema7a Ctnnb1 Rad23b Chd7 Rfx5 …	10443463 10399691 10362073 10554240 10583519 10393449 10376060 10390763 10444244 10496592 10395259 10597518 10531724 10436196 10436182 10364262 10478678 10554789 10420030 10501164 10469322 10444258 10349603 10569017 10361926 10372745 10366586 10374590 10420308 10415282 10460833 10509030 10603346 10411359 10473022 10374035 10404429 10564857 10581378 10483809 10400057 10473356 10525439 10445909 104…
LANDIS_ERBB2_BREAST_TUMORS_324_UP	138	4.36	1.38363	0.317364	0.00583003	Cdk1 Dusp6 Id2 Ccnd1 Ier3 Sox4 Rrm2 Nr4a1 Cxcl1 Socs2 Lmo4 Ell2 Litaf Tiam1 Cd9 Tpd52 Ctsc Kcnn4 Wee1 Igf2r Akap12 Chek1 Errfi1 Xbp1 Ier2 Ppp3ca St3gal5 Ezr Erbb3 Pitpnc1 Itpr2 Calm2 Vdr Aldoc Fam134b Flnb Aim1 Nucb2 F3 Fut8 Etv1 Slc12a2 Ank3 Galnt3 Dap Slc29a1 Ebp Lcn2 Dck Serinc3 Serp1 Traf4 Tgfa Ctnnd1 Ndst1 Wsb2 Dok1 Atp6v1a Lxn Ctbp2 Etnk1 Sptan1 Fbxw7 Cd82 Stk39 Ptpn2 Ppp1cb Tpd52l1 St6galn…	10369815 10366043 10399691 10569646 10444890 10408450 10394978 10427035 10523151 10394674 10372069 10502510 10406254 10437687 10440738 10548030 10579872 10497214 10554789 10550877 10556266 10447799 10367634 10592201 10510574 10374035 10580183 10496338 10539080 10447602 10373467 10392347 10549282 10599461 10453451 10432032 10379153 10423333 10412562 10368947 10556583 10495675 10396712 10406934 103…
MORF_HDAC1	249	4.349	1.45362	0.334267	0.0061352	Hmgb2 H2afz Ube2n Hdac1 Ran Set Xpo1 Canx Ilf3 Hspd1 Srsf2 Ywhaz Idh2 Eif4a1 Pgk1 Anp32a Slc25a3 Bub3 Khdrbs1 Hnrnpd Cs Hdac2 Anapc5 Hnrnpa2b1 Gnb1 Hnrnpr Xrcc6 Psmb2 Dynll1 H2afy Ap3s1 Xrcc5 Tial1 Dut Ppp1cc Mdh1 Calm3 Ak2 Ywhab Ndufs3 Hnrnpc Hnrnpab Srebf2 Nono Ndufs4 Atp5g3 G3bp2 Dek Tardbp Srsf3 Ppp2r1a Ywhaq Smc1a Csk Rbbp4 Dkc1 Ifrd1 Hnrnpu Chd4 Sumo1 Map3k11 Ube2l3 Atp5a1 Xpo7 Dgkz Acly Nc…	10518350 10510172 10571870 10518352 10496379 10540999 10365918 10530759 10447004 10516605 10525983 10587486 10470893 10470911 10374590 10344476 10385599 10342828 10339578 10344433 10341299 10343572 10342763 10342210 10341596 10342067 10341699 10342490 10343512 10340370 10338471 10339737 10344333 10339065 10339375 10343374 10339545 10338920 10343377 10341571 10343319 10341710 10341219 10339488 103…
CHEN_LVAD_SUPPORT_OF_FAILING_HEART_UP	89	4.342	1.62605	0.374476	0.00632011	Cdkn1a Jun Bcl6 Pik3r1 Nfkbia Atf3 Gadd45b Txnip Nfil3 Tsc22d3 Serpine1 Foxo3 Vcl Btg2 Ddit4 Gadd45g Mcl1 Zfp36 Cebpb Cyr61 Ctgf Fosl2 Plin2 Mthfd2 Zbtb20 Cebpd Rere Irs2 Per1 Timp3 Klf2 Klf9 Rras2 Ier5 Fkbp5 Insr Mapre2 Rnd3 Cald1 Areg Glul Zfand5 Clu Fhl1 Slc38a2 Zbtb16 Tiparp Amd1 Acta1 Pdk4 Cd163 Kcnk1 Postn Nckipsd Lamb1 Slco4a1 Dnajb5 Nid1 Elf1 Snai2 Fndc3b Cdc42ep4 Hyal2 Xk Cnn1 Ankrd1 Dix…	10443463 10514466 10438738 10411782 10400405 10361091 10364950 10494428 10409278 10606989 10534667 10368888 10368886 10413059 10357875 10369290 10405211 10494306 10561453 10478890 10502655 10362201 10520862 10514221 10545672 10435791 10435789 10435769 10433885 10510552 10576971 10377439 10365482 10572800 10462091 10567043 10358978 10449452 10576696 10576692 10454286 10482500 10537184 10523182 103…
GCM_NF2	264	4.339	1.29727	0.298996	0.0064209	Foxo3 Bcl2l1 Ube2n Ran Ddx17 Klf12 Rtn4 Cs Anapc5 Nf2 Hnrnpr Vcp Chuk Zfand5 Ipo5 Gspt1 Chd9 Wsb2 Dhcr7 Bahd1 Scg2 Nup133 Rab14 Numa1 Gtf2a1 Ube2k Appbp2 Mtmr4 Fntb Baz2a Wsb1 Ripk1 Suv39h1 Ednra Mfn2 Tnpo1 Ubr7 Tspyl4 Ing1 Nucks1 Snrnp200 Sin3a Xpo6 Psme3 Prkra Med17 Atp2b2 Phf10 H2afv Eif4ebp2 Pip4k2b Tbc1d14 Cand1 Trpc4ap Sidt2 Pogz Csrnp2 Mepce Prpf8 Fam65a Kdm3b Idh3g Klhl18 Tubgcp4 Lig3 Dhx…	10368888 10368886 10488655 10365918 10530759 10525983 10430536 10422013 10374908 10367292 10533549 10383897 10509228 10512391 10467921 10461991 10417070 10437748 10573823 10524882 10559312 10474851 10355960 10582599 10482017 10338498 10343535 10341779 10342702 10341652 10341376 10342383 10343918 10339426 10339198 10343132 10340670 10340521 10343296 10340583 10339888 10342921 10343458 10343506 103…
RUAN_RESPONSE_TO_TNF_TROGLITAZONE_UP	15	4.331	1.43118	0.330461	0.00665584	Stat1 Sod2 Abca1 Ifngr1 Cp Acox1 Tap2 F11r Col15a1 Hp Ltc4s Lipe Pck1 Hipk3 Cidec	10346191 10441815 10512949 10361897 10490989 10393177 10444268 10351623 10504775 10581605 10385583 10561031 10479047 10485562 10546929
MODULE_28	32	4.331	1.57885	0.364548	0.00665257	Psme1 Psma3 Psmd14 Psma5 Psmb2 Psma4 Psma2 Psma1 Psma6 Psmd8 Psmd1 Psmb5 Psmd12 Psmd11 Psmb4 Psmd7 Psmb7 Psmc2 Psmc4 Psmc5 Psmb1 Psmb3 Psmc1 Psma7 Psmd3 Psmd2 Psmc6 Psmd4 Psmd13 Psmd6 Psmd10 Psmd9	10415282 10419711 10396193 10543783 10472300 10365426 10495279 10508182 10585474 10403706 10338995 10567072 10342997 10339523 10342779 10341761 10341921 10340822 10341145 10339471 10343233 10341880 10343968 10338120 10339949 10340335 10338968 10341795 10338963 10342081 10342147 10338071 10341203 10343578 10338636 10344586 10395816 10561679 10348004 10342717 10344330 10419810 10338802 10343672 103…
CHARAFE_BREAST_CANCER_LUMINAL_VS_BASAL_DN	402	4.323	1.44822	0.335043	0.00691331	Anxa1 Nrp1 Sgk1 Dmd Tnfaip3 Il7r Inhba Cd44 Rgs2 Smad3 Plscr1 Lyn Icam1 Adm Casp1 Birc3 Actn1 Ereg Fas Cxcl2 Egfr Stat3 Anxa2 Ptgs2 Cxcl1 Ell2 Itga6 Psmb9 Cflar Hif1a Ifit3 Casp4 Phlda1 Add3 Ets2 Emp1 Nampt Itgb1 Tgfbr2 Ext1 Cdk6 Adrb2 Ifngr1 Tgfbi Mbnl1 Clic4 Cd14 Nr3c1 Ctsc Akt3 Fosl1 Ets1 Psmb8 Ifi44 Cdc42ep3 Upp1 Mdfic Il18 Tuba4a Stat4 Map4k4 Jag1 Il1a Dgka Cav1 Cxcl3 Emp3 Cebpd Nt5e S100a10…	10466606 10576639 10362073 10600604 10368144 10427628 10403743 10485405 10358389 10594404 10356082 10587792 10503098 10583519 10556297 10582985 10590801 10401244 10523175 10462603 10523156 10374366 10391301 10586744 10350516 10523151 10406254 10472820 10450145 10346551 10497931 10346562 10396421 10462618 10582997 10366346 10463911 10437160 10542355 10395259 10576661 10597518 10428579 10519324 104…
MORF_FBL	136	4.321	1.60945	0.372472	0.00696082	Pcna Mcm7 Mcm2 Sod1 H2afz Nme1 Ran Set Ilf3 Hspd1 Eif4a1 Hsp90aa1 Eif4b Slc25a3 Hnrnpa1 Bub3 Khdrbs1 Cs Nap1l1 Aurkb Anapc5 Hnrnpa2b1 Xrcc6 Psmb2 Hsp90ab1 Psmd8 Cycs Ndufs3 Hnrnpc Hnrnpab Nono Atp5g3 Dek Tardbp Srsf3 Ppp2r1a Ywhaq Serbp1 Ruvbl2 Rbbp4 Ilf2 Ube2l3 Impdh2 Atp5a1 Ncl Hdgf Eef1e1 Ybx1 Prmt1 Fus Atp5g1 C1qbp Lsm4 Srsf9 Cct2 Cbx3 Cct3 Rpl6 Trim28 Snrpa1 Eif3e Eif3b Hnrnpul1 Psmb7 Stard7…	10487930 10461391 10534974 10534986 10534988 10534984 10546163 10436783 10496379 10540999 10389865 10389858 10525983 10587486 10470893 10470911 10583610 10354732 10375240 10387545 10466402 10346780 10387557 10378848 10490946 10402615 10427083 10371877 10454411 10427885 10597969 10427310 10602173 10558248 10516706 10574436 10367292 10366337 10377405 10533549 10544720 10425632 10508182 10451110 105…
NEGATIVE_REGULATION_OF_PHOSPHATE_METABOLIC_PROCESS	12	4.319	0.879271	0.203565	0.00701252	Cdkn1a Inhba Socs1 Cdkn2c Cdkn2a Cdkn1b Igfbp3 Cdkn2d Nf2 Cdkn2b Inha Ppp2r4	10443463 10403743 10437668 10515090 10514340 10542317 10542310 10384223 10591517 10383897 10514347 10347669 10471045
INAMURA_LUNG_CANCER_SCC_SUBTYPES_UP	12	4.313	1.27264	0.295042	0.00720365	Cd47 Cs Dhfr Pa2g4 Dnajc9 P4ha1 Cit Smndc1 Cpsf2 Patl1 Mcu Meaf6	10436196 10436182 10367292 10406581 10373454 10417829 10363350 10524790 10532275 10468519 10397818 10461671 10369276 10508042
MASSARWEH_RESPONSE_TO_ESTRADIOL	58	4.304	1.63404	0.379618	0.00750092	Top2a Myb Sox4 Add3 Egr3 Klf10 Igf1r Igfbp4 Pmaip1 Rxra Nrip1 Cxcl12 Zhx2 Gla Stc1 Rbbp8 Irs1 Flnb Areg Lrig1 Slc1a4 Mapt Map2 Myof Tiparp Siah2 Olfm1 Tubb2b Amfr Rhobtb3 Large Tpd52l1 Sri Scarb1 Prss23 Megf9 Cdv3 Mybl1 Mreg Adra2a Stard13 Psmg1 Deptor Il17rb Slc26a2 Smpdl3b Pdzk1 Aptx Greb1 Tsku Tmprss3 Elovl2 Serpina5 Pgr Kazn Sybu Tmco6 Etnk2	10390707 10394731 10390746 10408329 10368199 10408450 10463911 10416251 10428302 10554094 10381096 10456357 10470446 10440406 10541075 10424213 10606714 10416181 10453867 10356084 10412562 10523182 10546510 10384539 10381776 10347036 10467258 10492428 10498332 10470529 10399419 10408613 10580704 10410695 10579744 10368566 10519504 10533929 10565456 10513869 10344051 10338835 10341342 10343948 103…
KEGG_SPHINGOLIPID_METABOLISM	35	4.302	1.71533	0.398751	0.00759218	Gla Ugcg Sphk1 Sgms1 Cerk Asah1 Galc Sptlc2 Neu1 Glb1 Sgpl1 B4galt6 Degs1 Smpd1 Smpd2 Smpd3 Sgms2 Sphk2 Kdsr Sgpp1 Sptlc1 Asah2 Neu3 Acer3 Gal3st1 Gba Smpd4 Arsa Sgpp2 Neu2 Enpp7 Degs2 Acer2 Neu4 Acer1	10606714 10505187 10382802 10467068 10431266 10578361 10401968 10401781 10444578 10589889 10369413 10457733 10457731 10350816 10482267 10360789 10555946 10368806 10581479 10502224 10563362 10357051 10401028 10409294 10467041 10565840 10565712 10373826 10493435 10434067 10431601 10347734 10348234 10383047 10402575 10505779 10505788 10348910 10452202
GSE17186_BLOOD_VS_CORD_BLOOD_CD21LOW_TRANSITIONAL_BCELL_UP	185	4.296	1.72953	0.402615	0.00779966	Fyn Arl4c Smc4 Add3 Gbp2 Ifit2 Foxo1 Slc20a1 Mtss1 Itgb7 Lcp2 Igf2r Emp3 Dyrk2 Bnip3l Rtp4 Sesn1 Pdcd4 Peli1 Mbp Casp8 Tnip1 Myh9 Ezr Itgb5 Ddx60 Acp5 Stat5b Hadh Pam Ube2d3 Nck1 Sp110 Cyth1 Sun2 Lta Ptpn1 Slc9a3r1 Daxx Dbp Cast Nfatc3 Ralgps2 Ppp2r5a Kcna3 Icam2 Cbx4 Phgdh Ldlrap1 Msn Lbr Atf7ip Ikzf1 Fam101b Rasa3 Icos Galnt2 Ldb1 Grk6 Pou6f1 Ppargc1b Mllt6 Lats2 Rapgef6 Usp3 Ssh2 Reck Adora2a …	10362596 10356475 10492558 10463911 10496592 10462613 10491962 10475990 10428857 10432957 10375145 10447799 10563441 10372745 10394800 10421003 10434778 10362811 10463997 10374485 10457022 10346564 10385941 10430201 10447602 10435305 10571984 10591739 10391286 10502205 10356968 10496295 10605349 10469772 10596043 10582868 10534909 10356278 10347928 10582874 10393544 10430596 10450508 10478897 103…
POS_RESPONSE_TO_HISTAMINE_DN	11	4.295	1.68755	0.392912	0.00782604	Asns Cdt1 Eif2s2 Ncor1 Dpm1 Gabpb1 Med26 Klhl22 Mettl22 Glyctk Tatdn1	10543067 10576140 10488806 10578683 10386850 10489946 10487252 10579731 10434094 10433433 10596433 10428842
HALLMARK_MYC_TARGETS_V1	198	4.294	1.54033	0.358695	0.00785128	Myc Pcna Ccna2 Mcm7 Mcm2 H2afz Cdc20 Cdk2 Rrm1 Mcm5 Tyms Kpna2 Rfc4 Nme1 Srsf1 Mcm6 Mad2l1 Ran Npm1 Cdc45 Tfdp1 Mcm4 Set Odc1 Ldha Xpo1 Canx Cdk4 Ctps Hspd1 Kpnb1 Srsf2 Syncrip Eif4a1 Pgk1 Eif4e Ranbp1 Slc25a3 Hnrnpa1 Psmd14 Bub3 Hnrnpd Srsf7 Nap1l1 Hdac2 Prdx4 Hnrnpa2b1 Hnrnpr Etf1 Apex1 Xrcc6 Psmb2 Pabpc4 Cad Eif4g2 Ap3s1 Hsp90ab1 Psma4 Psma2 Psma1 Dut Pa2g4 Psma6 Nolc1 Eef1b2 Psmd8 Eif2s1 Vdac…	10424400 10487930 10461391 10497831 10534974 10534986 10534988 10534984 10546163 10496379 10540999 10515744 10373530 10555695 10572906 10528915 10392284 10497503 10453512 10438690 10389865 10389858 10380210 10357436 10538832 10525983 10362593 10385043 10583340 10363178 10438378 10582981 10570373 10437945 10587486 10470893 10470911 10582295 10394770 10553301 10374590 10344476 10385599 10342828 103…
GSE17721_12H_VS_24H_POLYIC_BMDM_UP	183	4.291	1.67937	0.391388	0.00797363	Il6 Cd44 Gadd45b Rhob Casp1 Cxcl2 Anxa2 Tcf4 Itga6 Tob1 Cd81 Timp2 Phlda1 Apoe Capg Jarid2 Mitf Ctsc Usp18 Tnfrsf1a Ttk Cish Nusap1 Asns Stat5a Plp2 Ilf3 Nrp2 Nfkb2 Il15ra Src Smad7 Tmpo Tnip1 Ccdc88a Kynu Met Ldhb Pdgfa Cpt1a Nck1 S100a9 Pla2g4a Rragd Rcn1 Gatm Ripk2 Ppp3cc Myo10 Nr2f2 Traf5 Psma4 Smad2 Il1rap Ppp2r2a Il12a Fdps Dek Cask Gspt1 Creb3l2 Hn1 Tpst1 Tnfsf9 Tra2b Sub1 Rab20 Lxn Tfec P…	10520452 10485405 10364950 10399360 10582985 10523156 10586744 10456522 10472820 10380381 10559261 10393559 10366346 10560624 10539135 10404848 10540248 10540265 10554789 10541307 10541895 10587508 10588577 10474984 10474998 10543067 10381172 10603346 10411359 10473022 10583610 10346843 10463599 10469289 10477970 10456745 10371888 10385941 10374842 10471912 10536505 10462035 10549097 10535043 104…
STEIN_ESRRA_TARGETS_UP	343	4.285	1.6392	0.382522	0.00817452	Dusp1 Vegfa Aurka Socs2 Atp1b1 Sod2 Cflar Epas1 Ets2 Mmp9 Mitf Ctsc Ddit3 Kcnn4 Asns Ablim1 Gabarapl1 Smc2 St3gal5 Ndrg2 Gm2a Rhoq Mafb Slc25a3 Slc16a1 Atp2a3 Cs Cpt1a Pfkp Sik1 Ckb Aldoc Cyth1 Fam134b Manf Ppif Gk Alas1 Mdh1 Calu Acaa2 Impa2 Srpk2 Mgst2 Cycs Ndufs3 Fscn1 Ndufs4 Atp5g3 Htatip2 Aldh3a2 Rps6ka1 Nnt Ebp Egln3 Slc25a4 B4galt5 Slc31a1 Casp9 Gdf15 Akap1 Ampd3 Rap1gap2 Ivns1abp Rala Aca…	10449284 10451198 10490104 10394674 10372069 10359689 10441815 10346551 10497931 10346562 10447317 10437160 10478633 10540248 10540265 10554789 10366881 10550877 10543067 10468691 10542200 10504957 10539080 10419578 10376208 10447341 10489246 10371877 10495035 10378216 10367292 10460157 10407481 10449741 10402708 10379153 10393544 10423333 10596575 10596570 10413222 10605571 10596454 10384603 105…
MORF_RAB1A	186	4.281	1.47986	0.345644	0.0083136	Rac1 Raf1 Rxra Canx Prkag1 Nup62 Ywhaz Pgk1 Fbxw11 Cln3 Lamp2 Rtn4 Khdrbs1 Calm2 Etf1 Cux1 Picalm Ptpn1 Ap3s1 Tial1 Smad2 Mdh1 Ssr1 Polr2a Tpr Ywhab Shmt1 Ppp2r1a Vamp3 Ubr5 Lasp1 Ilf2 Serp1 Rab1a Morf4l2 Sumo1 Rad23b Cops5 Sephs2 Psmb4 Prkar1a Eif2b2 Cox8a Arf3 Hadhb Rad21 Abr Sdhc Mkrn1 Tug1 Cltc Arf4 Psmc2 Metap1 Arpc5 Pwp1 Kars Csnk1d Atox1 Gpaa1 Drg1 Rbck1 Sec61b Psmb6 P4hb Capza1 Xpc Rpn2 C…	10535471 10547034 10470446 10344476 10385599 10342828 10339578 10344433 10341299 10343572 10342763 10342210 10341596 10342067 10341699 10342490 10343512 10340370 10338471 10339737 10344333 10339065 10339375 10343374 10339545 10338920 10343377 10341571 10343319 10341710 10341219 10339488 10338595 10343864 10343563 10339188 10340377 10342821 10343971 10342583 10340965 10340052 10432281 10552740 104…
WEI_MIR34A_TARGETS	138	4.28	1.59598	0.372859	0.00835346	Myb Cdk6 Cd47 Tpd52 Pdgfra Map2k1 Ddx17 Ctsb Kit Slc44a1 Stc1 Rcan1 Pkp4 Rhoq Hmgcs1 Tfdp2 Fam46a Swap70 Pam Creb5 Bcl11b Plagl1 Smad4 Palld Mllt3 Fut8 Epb41 Ralgps2 Anxa5 Col4a2 Ak2 Mid1 Pdgfrb Smarcc1 Ppp1r16b Adk Fah Hip1 Syt1 Sox9 Reck Metap1 Zcchc24 Casp2 Acsl4 Dpyd Pkia Aldh5a1 Baz2a Mtap Arhgap1 Rpl28 Nup210 Crtap Pmf1 Erlin1 E2f5 Gmfb Glce Arpp19 Slc38a1 Mdm4 Ctnnd2 Tmcc3 Mpp2 Per2 Incenp…	10368199 10519324 10436196 10436182 10579872 10497214 10522503 10594447 10430536 10415844 10522530 10505008 10505028 10416181 10440993 10472212 10447341 10412466 10588007 10595402 10595404 10556280 10356968 10538338 10402554 10361771 10459705 10578829 10514255 10396712 10516823 10359201 10497817 10570068 10508382 10603208 10456046 10589466 10478145 10413086 10565315 10534456 10372324 10382328 105…
MODULE_3	375	4.267	1.49282	0.349888	0.00888092	Cdkn1a Cdk1 Dusp6 Top2a Anxa1 Ccnd1 Stmn1 Ier3 Sgk1 Cited2 Ccl2 Cd44 Smad3 Pcna Ccna2 Sox4 Mcm7 Actn1 Serpine1 Rrm2 Anxa2 Mcm2 Alcam Pttg1 Itga6 Maff Fen1 Smc4 Cks2 F2r Plaur Gja1 Cdc20 Epas1 Srgn Mcm3 Casp4 Cdk2 Fn1 Ccnb2 Ube2c Tfrc Bub1b Emp1 Tgfbr2 Rrm1 Kif11 Mcm5 Tyms H2afx Mbnl1 Igfbp4 Slc7a5 Thbs1 S100a11 Ctsc Mcm6 Mad2l1 Rpa1 Pnp Plk1 Lmnb1 Cyr61 Arhgdib Map4k4 Ldlr Crim1 Cenpa Plin2 Tfdp1…	10443463 10369815 10366043 10390707 10394731 10390746 10408329 10466606 10569646 10513818 10508986 10444890 10362073 10361828 10379511 10485405 10594404 10487930 10461391 10497831 10408450 10534974 10534986 10534988 10534984 10401244 10534667 10394978 10586744 10546163 10439895 10385325 10472820 10425283 10465912 10492558 10405185 10424779 10353004 10411229 10550906 10363173 10515744 10447317 103…
MORF_EI24	138	4.26	1.46017	0.342789	0.00915484	Sod1 H2afz Rac1 Bub1 Rfc4 Srsf1 Ppt1 Zwint Trip13 Nup62 Ccnb1 Bub3 Rtn4 Eif4g1 Cs Hdac2 Prdx4 Hnrnpa2b1 Gnb1 Psmb2 Dynll1 Slc1a5 Slc3a2 Yars Ube2s Mdh1 Calm3 Prkdc Cycs Vdac1 Iars Hnrnpab Hat1 Ipo7 Atp5g3 G3bp2 Mlec Aars Ruvbl2 Dkc1 Ifrd1 Hspe1 Serp1 Mrps18b Prdx3 Xpo7 Gars Ndufs2 Lsm4 Ap2s1 Sdha Immt Cct3 Got2 Nsdhl Stard7 Metap1 Ncbp2 Atp5j Sdhb Cct5 Xpot Rad23a Prps2 Scarb1 Eprs Vdac3 Tmem106c…	10436783 10496379 10540999 10535471 10487480 10438690 10380210 10507784 10363905 10410560 10552740 10562637 10515836 10411739 10558248 10374908 10434481 10367292 10362520 10607475 10544720 10511069 10508182 10532984 10608684 10550332 10465772 10508420 10559676 10585586 10384603 10560304 10433797 10462136 10544687 10528170 10375941 10405094 10345025 10385686 10472782 10556216 10483756 10339495 103…
GSE26351_WNT_VS_BMP_PATHWAY_STIM_HEMATOPOIETIC_PROGENITORS_DN	172	4.26	1.54559	0.362779	0.00912483	Il6st Ddit4 Mmp9 Map2k3 Map3k5 Acvr2a Fgf13 Cst7 Cdk5r1 Irs2 Kif1b Ppp2ca Hivep3 Myo1e Gna13 Mapre2 Tial1 Eng Lap3 Itpkb Rab27a Ikbkg Prkce Asph Xpo7 Ctnnd1 Trim8 Aldh7a1 Eed Wls Fam3c Ppm1e Madd Klhl24 Cbx7 Bckdhb Dgat1 B4galt6 Ttc39b Rgl2 Twf1 Farp1 Triap1 Mtf1 Rrp1b Map3k4 Atp6v1d Pcm1 Dynlt3 Ypel2 Akap13 Socs6 Hgsnat Pcmt1 Luzp1 Itgb3bp Cdc42ep4 Pou2f2 Tef Pcp4 Dnajc7 Dfna5 Pum2 Stx2 Prrc1 Sh…	10407173 10369290 10478633 10376733 10361926 10471953 10604751 10476945 10379482 10576971 10518585 10375926 10507677 10507675 10586781 10382243 10454286 10568399 10471486 10521709 10352234 10587023 10600453 10447294 10511446 10342397 10421444 10338654 10344180 10342017 10344016 10339296 10341062 10340116 10343302 10340920 10340943 10339749 10343345 10342380 10421456 10340287 10338163 10339885 103…
GCM_CALM1	102	4.249	1.58706	0.373547	0.00960981	Foxo3 Gsk3b Ran Map4k4 Rere Ddx17 Kif1b Fbxw11 Bmpr2 Calm1 Rtn4 Sesn3 Ncam1 Ywhag Wsb2 Acsl3 Sik3 Atp6v1b2 Nup133 Ids Clcn3 Large Kif5c Map1b Moap1 Ube2k Stx12 Appbp2 Mtmr4 Lancl1 Mkl2 Crkl Tspyl4 Ndfip1 Gsta4 Btrc Xpo6 Abi2 Kif3b Fbxo21 Cand1 Pogz Csrnp2 Ankrd17 Ado Kdm3b Trim37 Nuak1 Nisch Tnpo2 Nckap1 Dync1i2 Fam168b Clasp2 Scamp5 Mapk8ip3 Gba2 Dync1h1 Wbp2 Mcf2l Coro2b Vps26b Herc2 Ppme1 Ddah…	10368888 10368886 10435676 10525983 10345715 10510552 10430536 10518585 10375103 10346651 10397752 10374908 10583242 10593293 10593316 10534531 10524882 10347748 10584977 10572146 10582599 10604906 10578810 10579744 10471994 10411519 10402294 10522149 10516982 10389373 10380087 10355266 10433639 10433656 10433633 10434003 10362490 10455238 10587315 10463486 10567797 10346764 10477297 10524941 103…
GSE37532_WT_VS_PPARG_KO_VISCERAL_ADIPOSE_TISSUE_TCONV_DN	182	4.246	1.48112	0.34882	0.00971714	Ier3 Ezh2 Mapk14 Cdc42ep3 Plin2 Tfdp1 Bid Bnip3l Arrb1 Nrg1 Samsn1 Apex1 Cotl1 Pfn2 Pabpc4 Ube4b Nolc1 Tjp2 Ccnf Impa2 Cerk Snn Itgae Ebp Dkc1 Lasp1 Prdx2 Dusp7 Smarcc1 Bzw2 Eef1e1 Sfpq Umps Pak2 Ankrd28 Rrs1 Snrpd1 Lrpprc Dap3 Usp3 Stx6 Tacc2 Slc25a13 Baiap2 Pink1 Fbl Ctnnal1 Zmat3 Rcl1 Hnrnpa0 Chst2 Ube2i Peli2 Megf9 Pkia B4galt6 Lhfpl2 Il11 Mtmr4 Rbm38 Blcap Clns1a Rbmx Tceal1 Nufip1 Dlg1 Mreg…	10444890 10544501 10443391 10453049 10514221 10582981 10570373 10547531 10394800 10421003 10555235 10578045 10578066 10440393 10414522 10582162 10498309 10386543 10507851 10386548 10421917 10518642 10463535 10466745 10448506 10456383 10431266 10433578 10378286 10603485 10600485 10380823 10573483 10588495 10589466 10400030 10408762 10508217 10439130 10439032 10418766 10344723 10453825 10453334 104…
MCBRYAN_PUBERTAL_TGFB1_TARGETS_UP	167	4.242	1.39224	0.328186	0.00988252	Cdkn1a Vegfa Ier3 Mef2c Egr2 Tgif1 Tsc22d1 Bhlhe40 Akt1 Socs2 Gsn Mapk14 Vcan F2r Prkacb Gja1 Epas1 Timp2 Fn1 Basp1 Ets2 Sat1 Runx1 S100a6 Capg Fabp5 Cd14 Foxp1 Ets1 Slc2a1 Cyr61 Wee1 Tuba4a Jag1 Crim1 Nrip1 Ptk2b Tgm2 Mapk8 G0s2 Ehd1 Lpl Tgfbr1 Marcksl1 Arl4a Il13ra1 Tle3 Plat Rps6ka3 Mmp2 Stat5b Ier5 Cpd Aplp2 Dusp16 Crk Itgav Cyth1 Picalm Cotl1 Cdkn2b Tnfaip6 Mmp14 Tpm2 Hes1 Wnt5a F3 Cnn3 Sirp…	10443463 10451198 10444890 10406434 10363735 10452633 10416522 10540472 10402766 10394674 10372069 10471655 10443391 10410931 10411229 10502732 10363173 10447317 10393559 10355403 10427895 10437160 10607467 10441003 10493820 10539135 10490838 10585699 10458382 10546661 10584142 10507594 10502655 10556266 10355806 10488060 10446986 10440406 10420957 10489204 10418879 10361246 10460833 10572130 105…
MORF_ANP32B	193	4.239	1.60167	0.377885	0.010044	Pcna Mcm7 Hmgb2 Sod1 H2afz Hdac1 Ran Ctcf Gnas Npm1 Set Canx Ilf3 Hspd1 Srsf2 Ywhaz Eif4a1 Hsp90aa1 Eif4b Slc25a3 Hnrnpa1 Bub3 Khdrbs1 Hnrnpd Nap1l1 Aurkb Anapc5 Xrcc6 Eif4g2 H2afy Hsp90ab1 Calm3 Psmd8 Ndufs3 Hnrnpc Hnrnpab Nono Dek Tardbp Srsf3 Ppp2r1a Ywhaq Rbbp4 Chd4 Sumo1 Ube2l3 Clic1 Atp5a1 Tceb1 Ncl Cops5 Hdgf Rps27a Ybx1 Pabpc1 Fus Psmb4 Srsf9 Sdha Cct2 Cbx3 Rps6 Rad21 Rpl6 Eef1d Trim28 Sn…	10487930 10461391 10534974 10534986 10534988 10534984 10518350 10510172 10571870 10518352 10436783 10496379 10540999 10447004 10516605 10525983 10574812 10479112 10362593 10385043 10583340 10363178 10587486 10470893 10470911 10344476 10385599 10342828 10339578 10344433 10341299 10343572 10342763 10342210 10341596 10342067 10341699 10342490 10343512 10340370 10338471 10339737 10344333 10339065 103…
MOOTHA_PGC	389	4.239	1.57038	0.370452	0.0100188	Fos Dusp6 Id2 Dusp1 Vegfa Nrp1 Inhba Gch1 Rrm2 Glrx Atp1b1 Sod2 Cks2 Phlda1 Spp1 Tfrc Ddit4 Sat1 Rrm1 Map2k3 Slc20a1 Gata3 Upp1 Map2k1 Eno1 Rab31 Mthfd2 Bid Ldha Rpa3 Mapk8 Bnip3l Hspd1 Src Gabarapl1 Acot7 Idh2 Psmb10 Pgk1 Ndrg2 Ldhb Lpin1 Tbl1x Itpr2 Rtn4 Tpi1 Atp2a3 Cs Cpt1a Cdkn2d Ung Pfkp Psma5 Nfix Gsto1 Gna13 Ncam1 Manf Gk Alas1 Foxm1 Zfand5 Psma6 Pdxk Mapkapk2 Mal Hspa9 Cycs Ndufs3 Gapdh S…	10397346 10366043 10399691 10449284 10451198 10576639 10403743 10419288 10394978 10406270 10359689 10441815 10405185 10424779 10353004 10366346 10523717 10435075 10369290 10607467 10555695 10376733 10475990 10479981 10374236 10594447 10473240 10510546 10455595 10452485 10545672 10547531 10553301 10543114 10418879 10394800 10421003 10354732 10375240 10477970 10542200 10510687 10564857 10581378 103…
RODRIGUES_DCC_TARGETS_DN	114	4.238	1.47378	0.347752	0.0100664	Bcl6 Ccnd2 Nrp1 Gadd45a Pim1 Cd44 Fyn Tsc22d3 Tgif1 Gsn Glrx Btg1 Psmb9 Litaf Tgfb2 Ifitm1 Sepp1 Klf6 Pik3ca Klf7 Foxp1 Ahr Cdc42ep3 Fosl2 Ccng2 Foxn3 Pdcd4 Rasgrp1 Runx2 Mbp Elk3 Smarca2 Iqgap2 Mxd4 Mylip Myo10 Nupr1 Hbp1 Tbx3 Mid1 Gng2 Aldh3a2 Nnt Hoxa3 Nr2f1 Mecp2 Rab8b Cat Acox1 Sp3 Eps8 Gpc4 Ech1 Utrn Kdm5b Crebl2 Atf2 Rad50 Tank Ptp4a3 Aak1 Ptms Csrp2 Abat Scnn1a Coro2a Cmtm6 Vwa5a Trim2 Ar…	10438738 10548105 10576639 10545130 10443527 10485405 10362596 10606989 10452633 10471655 10406270 10365971 10450145 10437687 10360920 10570434 10558769 10422598 10403352 10491331 10355141 10546661 10400006 10453049 10520862 10523297 10402066 10463997 10486061 10451061 10457022 10371959 10462237 10411235 10529375 10404874 10423293 10567995 10399897 10525016 10603208 10417787 10386652 10412394 105…
LAIHO_COLORECTAL_CANCER_SERRATED_UP	101	4.226	1.53973	0.364349	0.0106067	Il6st Anxa2 Tcf4 Lgals1 Atp1b1 Hif1a Emp1 Lcp2 Ctgf Cav1 Emp3 Lamc1 Bnip3l Prnp Peli1 Ctsb Elk3 Pmp22 Ifi27 Atp2b1 Ddx60 Hspa8 B2m Svil Pam Rin2 Sparc Pla2g4a Optn Dpysl2 Tagln2 Palld Iqgap1 Rassf2 Anxa5 Adam10 Hnrnpc Pdlim5 Morf4l2 Snrk Tm4sf1 Prkar1a Anp32e Sgcb Pdgfc Gdi2 Sdcbp Ppic Eprs Vdac3 Postn Dpyd Csrp2 Lamb1 Pdia6 Capza1 Mbd4 Arpc2 Myl6 Nedd8 Sec62 Dad1 Csnk1a1 Ndufv2 Arpp19 Ap2m1 Snrp…	10407173 10586744 10456522 10425161 10359689 10396421 10542355 10375145 10362201 10536499 10563441 10358816 10394800 10421003 10476314 10374485 10415844 10371959 10376950 10397975 10366004 10571984 10528021 10584572 10368025 10584576 10584578 10584580 10475414 10453636 10356968 10476759 10386058 10358434 10479833 10420988 10351825 10578829 10565018 10487894 10497817 10586844 10608665 10419607 105…
PENG_RAPAMYCIN_RESPONSE_DN	230	4.225	1.61142	0.38136	0.0106309	Id2 Trib1 S100a4 Tfrc Ifi30 Cd47 Slc7a5 Nme1 Ctsc Pnp Emp3 Asns Cdc25a Cdk4 Ctps Trip13 Xbp1 Syncrip Dhcr24 Pgk1 Sqle Hsp90aa1 Gm2a Psma3 Limk2 Ldhb Hspa8 Psmd14 Btk Rtn4 Eif4g1 Etf1 Picalm Lpcat1 Uck2 Ptpn1 Eif4g2 Vcp Slc1a5 Chuk Slc3a2 Manf Hsp90ab1 Ppif Atf5 Dnaja1 Calu Psmd8 Ppp2r2a Kpna3 Hspa9 Eif2s1 Cycs Ak2 Ndufs3 Ddx3x Atp5g3 Slc39a14 Slc29a1 Phb Hspa5 Ebp Hspe1 Hsp90b1 Rab1a Morf4l2 Idi1…	10399691 10424370 10493812 10435075 10579347 10436196 10436182 10582275 10389865 10389858 10554789 10414514 10414527 10563441 10543067 10589420 10366814 10515943 10410560 10374035 10595604 10506571 10399379 10601390 10498313 10424349 10378848 10490946 10402615 10376208 10419711 10396193 10543783 10383684 10462035 10549097 10528021 10584572 10368025 10584576 10584578 10584580 10472300 10606694 103…
PENG_LEUCINE_DEPRIVATION_DN	179	4.22	1.58367	0.375296	0.0108955	Tgfb1 Ccna2 Aurka Tfrc Bcl2l1 Map2k3 Kpna2 Ifitm1 Ctsc Ube2n Pik3r3 Pnp Tnfrsf1a Tuba4a Ptpn6 Mcm4 Emp3 Bst2 Tk1 Ldha Ilf3 Trip13 Aldoa Acot7 Dhcr24 Ccnb1 Pgk1 Plcg1 Ywhah Sqle Hsp90aa1 Spint2 Psma3 Limk2 Rbm14 Ldhb Hspa8 Psmd14 Eif4g1 Calr Ung Psma5 Etf1 Mthfd1 Lpcat1 Dynll1 Cad Eif4g2 Gga2 Xrcc5 Manf Hsp90ab1 Ube2s Dnaja1 Rassf2 Eif2s1 Cycs Vdac1 Psmd1 Fdps Dyrk1a Slc29a1 Mlec Hspa5 Ebp Hspe1 H…	10551185 10497831 10490104 10435075 10488655 10376733 10392284 10497503 10453512 10570434 10558769 10554789 10365918 10530759 10507273 10414514 10414527 10541895 10355806 10547769 10437945 10563441 10579532 10582809 10393431 10553301 10583610 10410560 10568050 10510687 10506571 10562637 10515836 10411739 10399379 10601390 10498313 10478219 10494662 10521031 10424349 10378848 10490946 10402615 105…
FLECHNER_PBL_KIDNEY_TRANSPLANT_REJECTED_VS_OK_UP	62	4.217	1.85051	0.43883	0.0110309	Lyn Tsc22d3 Litaf Kpna2 Cd47 Mcm6 Tubb2a Arf6 Canx Anxa4 Plp2 Cdkn1c Itm2a Spint2 B2m Psmd14 Serpine2 Ptpn12 Parp1 Rpa2 Xrcc5 Daxx Txnrd1 Icam2 Pdlim5 Selplg Hist1h2ac Tmed10 Nfya Anp32e Rnf144a Reep5 Tax1bp1 Got2 Ids Hnrnpa3 Mtdh Tax1bp3 Srf Ulk2 Cdk7 Mtmr4 Ube2e3 Polr1c Arhgef1 Itpk1 Agpat1 Tra2a Psmd6 Cbx1 Mpv17 Otud4 Klc1 Sh2b1 Dnpep Atr Zfc3h1 Cenpb Pcgf2 Dctn6 Fam208a Shoc2	10503098 10606989 10437687 10392284 10497503 10453512 10436196 10436182 10357436 10408610 10396108 10344476 10385599 10342828 10339578 10344433 10341299 10343572 10342763 10342210 10341596 10342067 10341699 10342490 10343512 10340370 10338471 10339737 10344333 10339065 10339375 10343374 10339545 10338920 10343377 10341571 10343319 10341710 10341219 10339488 10338595 10343864 10343563 10339188 103…
GERHOLD_RESPONSE_TO_TZD_DN	13	4.217	1.87093	0.443652	0.0110217	Sox4 Cd81 Apoe Mcl1 Cxcl12 Cebpd Mnt Pmp22 Pparg Cryab Cfd Ghr Agt	10408450 10559261 10560624 10494306 10541075 10433885 10378497 10376950 10540897 10585214 10364542 10427402 10582658
DER_IFN_BETA_RESPONSE_UP	90	4.212	1.61579	0.383638	0.0112793	Stat1 Il6 Plscr1 Irf1 Ifit1 Isg15 Btg1 Mx2 Psmb9 Plaur Tap1 Hif1a Ifit3 Mx1 Phlda1 Ets2 Ifit2 Ifi30 Irf9 Ifitm1 Oas2 Fosl1 Zfp36l2 Psmb8 Ifi44 Pmaip1 Cebpd Bst2 Ifi35 Ddx17 Psme1 Srsf2 Psmb10 Ppp3ca Casp8 B2m Lipa Hadh Nmi Adam9 Sp110 Parp1 Xrcc6 Trim21 Irf2 Smad4 Cald1 Plod2 Pdxk Iqgap1 Eif2ak2 Cycs Adar Rbbp4 Ptpn11 Itga2 Atp6v0b Hadhb Eif3a Ddx21 Cd164 Trim14 Rhoc Map1b Eprs Eps15 Rbmx Ssbp1 P…	10346191 10520452 10356082 10587792 10376060 10462623 10451287 10365971 10437224 10450145 10550906 10444244 10396421 10462618 10441233 10366346 10437160 10462613 10579347 10415319 10570434 10558769 10533198 10460585 10453272 10444258 10502791 10456357 10433885 10579532 10381408 10430536 10415282 10393395 10581378 10496338 10346564 10475414 10467139 10502205 10482517 10577757 10582868 10534909 103…
chr16q12	33	4.212	1.64611	0.39079	0.011255	Adcy7 Herpud1 Nqo1 Cyld N4bp1 Chd9 Nod2 Got2 Orc6 Katnb1 Rbl2 Aktip Slc6a2 Sall1 Cbln1 Irx3 Lonp2 Phkb Vps35 Lpcat2 Itfg1 Fto Snx20 Gpt2 Brd7 Ogfod1 Tox3 Papd5 Nkd1 Rpgrip1l Heatr3 Capns2 Crnde	10573747 10574087 10581538 10573803 10580457 10573823 10573790 10535025 10580969 10573615 10574308 10573867 10580537 10573956 10580510 10580469 10580577 10573675 10573637 10580331 10573939 10580391 10573893 10580504 10573626 10580486 10573998 10580522 10573733 10573779 10580550 10573713 10573954 10580582
SCHLOSSER_MYC_TARGETS_AND_SERUM_RESPONSE_UP	45	4.205	1.68569	0.400903	0.011625	Myc Slc7a5 Nme1 Atp2a2 Odc1 Ilf3 Srsf2 Rcn1 Uck2 Slc1a5 Vdac1 Slc39a14 Gspt1 Atp1b3 Scamp1 Prmt1 Amd1 Eif1ax Metap1 Camkk2 Comt Nop2 Fxn Snrpb Ddb1 Lmnb2 Cep68 Tsr1 Bag1 Pprc1 Atxn10 Tmed3 Ccdc86 Gemin4 Grpel1 Eif5b Thop1 Prr3 Srp72 Lsm7 Ptdss1 Usp13 Sssca1 Twistnb Ints10	10424400 10582275 10389865 10389858 10533483 10582295 10394770 10583610 10393395 10485645 10359849 10359851 10550332 10375941 10421309 10437748 10598994 10595793 10411156 10563014 10459389 10368748 10447510 10368670 10512935 10602795 10502405 10533529 10438340 10541845 10466771 10487622 10339928 10341832 10339980 10339670 10344185 10340389 10344497 10343581 10342684 10339502 10341530 10344137 103…
GSE45881_CXCR6HI_VS_CXCR1LO_COLONIC_LAMINA_PROPRIA_UP	177	4.198	1.54637	0.368342	0.0119547	Il6st Ptprc Smc4 Gbp2 Stat4 Il1a Dgka Dyrk2 Arntl Rasgrp1 Celf2 Slc11a2 Pafah1b1 Klf12 Eno2 Svil P2rx4 Ep300 Aim1 Tial1 Slc4a7 Parp12 Cd40lg Polr2a Ccr9 Hist1h1c Ppp2r2a Appl2 Tardbp Mecp2 Cd3e Baz2b Ptpn13 Ivns1abp Psme4 Arap2 Blmh Yes1 Ero1l Rapgef6 Mkrn1 Eif3a Rars Vamp2 Lgals8 Kpna1 Kat6a Slc5a3 Dok2 Hdac7 Cdc14a Aak1 Kifap3 Lman1 Cd302 Msl3 Cst3 Crebzf Kif21b Cldnd1 Nup205 Thrap3 Glmn Ap3m2 …	10407173 10358224 10492558 10496592 10346168 10487588 10373542 10372745 10556463 10486061 10479948 10479950 10426437 10432573 10388337 10422013 10547807 10453636 10525439 10425527 10368947 10568399 10412773 10544133 10599802 10387588 10590620 10404059 10421012 10371356 10518532 10605247 10605222 10593024 10482880 10523595 10350594 10374934 10530100 10378802 10520965 10419198 10376163 10544186 104…
GCM_ACTG1	121	4.195	1.73361	0.413275	0.0121286	H2afz Rhoa Npm1 Set Psme1 Srsf2 Ywhaz Hmgb1 Eif4a1 Hsp90aa1 Slc25a3 Hnrnpa1 Khdrbs1 Nap1l1 Hnrnpa2b1 Psma5 Apex1 Eif4g2 Tial1 Hsp90ab1 Psma1 Dut Ppp1cc Eef1b2 Nono Atp5g3 Ebp Ywhaq Ilf2 Hnrnpu Rps19 Hmgn2 Clic1 Actg1 Ncl Cops5 Cbfb Atp1b3 Rps27a Prmt1 Psmb4 Tra2b Ptma Srsf9 Rps6 Rpl6 Trim28 Snrpa1 Ppia Eef1g Rpl3 Rpl19 Gnb2l1 Eef2 Uba52 Rps3 Eif4h Csnk2b Cfl1 Fxr1 Snrpa Rpl27 Maz Hnrnpm Brd8 Aprt…	10496379 10540999 10515493 10588893 10362593 10385043 10583340 10363178 10587486 10470893 10470911 10415282 10393395 10493891 10428204 10582835 10408687 10386949 10429455 10552337 10497483 10600545 10566142 10424413 10394142 10548600 10591881 10453252 10570470 10497325 10353341 10604663 10500543 10542038 10510194 10510212 10402750 10535894 10565589 10400153 10462361 10553857 10496835 10455439 103…
SPHINGOID_METABOLIC_PROCESS	12	4.194	1.43095	0.34115	0.0121461	Ugcg Cln3 Sphk1 Cerk Asah1 Sgpl1 Nsmaf Cln6 Asah2 Cers5 Neu3 Cers1	10505187 10567964 10382802 10431266 10578361 10369413 10511382 10586110 10467041 10432527 10565840 10572368
MORF_REV3L	55	4.19	1.21661	0.290389	0.0124016	Brca1 Ube4b Ssr1 Tpr Atrx Chd9 Scamp1 Pcf11 Nmt1 Atp6v0a2 Nfyb Chd3 Rnf14 Fanci Ppp5c Rev3l Pigf Psmf1 Rsu1 Clpx Fryl Msh3 Cdyl Nfatc2ip Cdk8 Igbp1 Tbpl1 Pias2 Cetn3 Nkrf Cpsf4 Taf2 Paxip1 Osr1 Nubp1 Stxbp3 Tmem11 Mfn1 Dimt1 Pop4 Taf5l Pdxdc1 Zbtb22 Sec23ip Jrk Tbce Snx4 Ppp1r3d Spast Klhdc10 Gpatch8 Inpp5e Tti1 Ep400 Ttll5	10391461 10518642 10408709 10350535 10606263 10573823 10411156 10565547 10338154 10342912 10342330 10338847 10340609 10344607 10340769 10381668 10340843 10341675 10338077 10342577 10344089 10339674 10338764 10340121 10339349 10338853 10342697 10341918 10341875 10344322 10344489 10343270 10341365 10339631 10338715 10341303 10341049 10525833 10525835 10525837 10525804 10371307 10387316 10455227 105…
KEGG_OXIDATIVE_PHOSPHORYLATION	112	4.189	1.84597	0.440711	0.012453	Ndufs3 Ndufs4 Atp5g3 Ppa1 Atp5a1 Ndufs2 Atp5g1 Atp6v1a Cox8a Atp6v0b Sdha Tcirg1 Atp6v0c Cox17 Sdhc Atp6v1b2 Atp5g2 Atp5j Sdhb Atp6v0a1 Ndufs1 Ndufab1 Atp6v0a2 Cyc1 Atp5o Atp6v1c1 Uqcrc1 Cox4i1 Uqcrb Ndufa1 Cox5a Atp6v1h Atp5b Ndufa9 Atp6v1e1 Atp6v0d1 Atp6v1d Atp6ap1 Ndufv2 Ndufs8 Sdhd Uqcrc2 Ndufs6 Uqcrh Ndufv1 Cox6a1 Atp5c1 Ndufa2 Cox7b Atp5j2 Ndufb3 Cox7a1 Ndufa6 Uqcrfs1 Atp5f1 Ndufa7 Atp5d Nd…	10484912 10386171 10412251 10483756 10363498 10456891 10360076 10391100 10390237 10439566 10465633 10515519 10410625 10464529 10448455 10549653 10537316 10435693 10360046 10572146 10433049 10447566 10560816 10433055 10440483 10509858 10381187 10355084 10567657 10568859 10525833 10525835 10525837 10525804 10424825 10440977 10423805 10589196 10576029 10410259 10412711 10360026 10604100 10585706 103…
ALFANO_MYC_TARGETS	225	4.183	1.70632	0.407935	0.0127644	Myc Anxa1 Stmn1 Ccl2 Id3 Fyn Adm Irf1 Marcks Vcl Gsn Atp1b1 Itga6 Plaur Timp2 Phlda1 Add3 Mxi1 Emp1 Dusp2 Mcl1 Tgfb2 Slc20a1 Sdc4 Pnp Cdc42ep3 Cyr61 Kcnn4 Akap12 Mgll Ppp1r15a S100a10 Tgm2 Ddx17 Dab2 Kctd12 Ehd1 Runx3 Cdkn1c Plec Plau Paics Stc1 Mylk Plk4 Tcf7l2 Ly6e Itgb5 Cytip Agrn Sdc1 Slpi Slc16a1 Abcc5 Svil Zeb1 Stom Npc2 Sparc Herpud1 Ptpn12 Picalm Uck2 Tfap4 Pxn Vcp Ppif Mybl2 Ruvbl1 Kcnh2…	10424400 10466606 10513818 10508986 10379511 10509163 10362596 10556297 10376060 10368675 10413059 10471655 10359689 10472820 10550906 10393559 10366346 10463911 10463930 10542355 10475782 10494306 10360920 10475990 10489484 10414514 10414527 10453049 10502655 10550877 10367634 10539894 10563338 10493995 10489204 10430536 10422744 10422728 10422059 10460833 10509030 10569429 10429802 10413047 105…
GSE21546_WT_VS_SAP1A_KO_DP_THYMOCYTES_UP	153	4.179	1.71317	0.409921	0.0129579	Stat1 Irf7 Cxcl10 Plscr1 Pml Casp1 Serpine1 Ifit1 Isg15 Mx2 Psmb9 Tap1 Rsad2 Ifit3 Mx1 Sat1 Ifit2 Irf9 Lgals3bp Ifitm1 Ifih1 Oas2 Psme2 Usp18 Psmb8 Ifi44 Ifitm3 Bst2 Ifi35 Casp7 Myd88 Psme1 Samhd1 Ifi27 Ube2l6 Ifitm2 Ddx60 B2m Fam46a Trim25 Nmi Cxcl11 Ddx58 Sp110 Pfkfb3 Optn Stat2 Trim21 Cyld Irf2 Parp12 Dnaja1 Eif2ak2 Ehd4 Lap3 Adar Tdrd7 Ifi44l Gnb4 Xaf1 Cx3cl1 Atp2b4 Dhx58 Csrnp1 Cd274 Vamp5 L…	10346191 10569102 10531415 10356082 10587792 10594053 10582985 10534667 10462623 10451287 10437224 10450145 10444244 10399710 10462618 10441233 10607467 10462613 10415319 10393573 10570434 10558769 10483110 10533198 10420030 10541307 10444258 10502791 10569017 10579532 10381408 10464128 10597648 10415282 10489107 10397975 10473356 10569014 10553299 10383756 10571984 10475414 10595402 10595404 103…
GCM_NPM1	114	4.171	1.87969	0.450685	0.0134332	H2afz Nasp Npm1 Set Psme1 Eif4b Slc25a3 Hnrnpa1 Khdrbs1 Nap1l1 Psma5 Apex1 Tial1 Hsp90ab1 Psma2 Psma1 Dut Ppp1cc Eef1b2 Nono Atp5g3 Ilf2 Hnrnpu Rps19 Ube2l3 Clic1 Actg1 Ncl Rps27a Prmt1 Psmb4 Ptma Srsf9 Rps6 Rpl6 Trim28 Snrpa1 Ppia Eef1g Rpl3 Rpl31 Rpl19 Pwp1 Gnb2l1 Eef2 Uba52 Rps3 Csnk2b Hint1 Fxr1 Rpl27 Rpl18 Hnrnpm Aprt Eif3f Rpl28 Rpl13a Pnn Tpt1 Snrpf Rpl14 Rpl11 Atp5b Snrpd3 Rps8 Rps5 Rpl4 …	10496379 10540999 10515337 10362593 10385043 10583340 10363178 10587486 10470893 10470911 10415282 10427083 10371877 10454411 10427885 10597969 10427310 10602173 10516706 10574436 10366337 10365426 10495279 10414522 10568399 10451110 10403706 10338995 10567072 10342997 10339523 10342779 10341761 10341921 10340822 10341145 10339471 10343233 10341880 10343968 10338120 10339949 10340335 10338968 103…
GSE13484_UNSTIM_VS_YF17D_VACCINE_STIM_PBMC_UP	184	4.167	1.44777	0.347466	0.0136669	Sorl1 Mtss1 Srsf1 Ccr2 Rpa1 Rxra Rreb1 Kctd12 Mnt Ap1s2 Rasa1 Pbx3 Adcy7 Hadh Aqp3 Map3k3 Cebpa Ap3s1 Xrcc5 Ssr1 Rassf2 Dnajb1 Pbxip1 Asah1 Ldlrap1 Dkc1 Map3k7 Lcp1 Usp1 Ttc3 Atp5a1 Xpo7 Lbr Chd9 Rpl22 Plxnb2 Eif4ebp1 Ctbp2 Nup50 Pak2 Esyt1 Trim8 St13 Dap3 Pepd Myo9b Pitpnm1 Metap1 Kdm3a Gdi2 Xpot Sept7 Shcbp1 Dok2 Moap1 Eif2b4 Tbc1d8 Rgs19 Ercc5 Uqcrc1 Sash3 Mtmr14 Crebzf Rpn2 Ptp4a2 Actr2 Dstn …	10592535 10428857 10380210 10590631 10388409 10470446 10404612 10422059 10378497 10603051 10410892 10481857 10573747 10502205 10512156 10382028 10552140 10574096 10604230 10455542 10347232 10408709 10487894 10573198 10493537 10578361 10517301 10600485 10503680 10416437 10506118 10437080 10456891 10342397 10421444 10338654 10344180 10342017 10344016 10339296 10341062 10340116 10343302 10340920 103…
MORF_RAN	260	4.165	1.65271	0.396805	0.0137601	Pcna Sod1 H2afz Rac1 Nme1 Hdac1 Ran Gnas Tubb2a Npm1 Set Ldha Xpo1 Canx Hspd1 Srsf2 Ywhaz Eif4a1 Pgk1 Hsp90aa1 Slc25a3 Hspa8 Bub3 Khdrbs1 Calm2 Tpi1 Cs Prdx1 Nap1l1 Anapc5 Hnrnpa2b1 Xrcc6 Psmb2 Dynll1 Eif4g2 Tial1 Hsp90ab1 Psma4 Psma2 Mdh1 Psmd8 Cycs Ywhab Ndufs3 Hnrnpc Hnrnpab Fdps Nono Atp5g3 Dek Tardbp Srsf3 Ppp2r1a Ebp Ywhaq Ruvbl2 Ilf2 Sumo1 Ube2l3 Actg1 Tceb1 Acly Ncl Cops5 Hdgf Eef1e1 Rps2…	10487930 10461391 10436783 10496379 10540999 10535471 10389865 10389858 10447004 10516605 10525983 10479112 10408610 10362593 10385043 10583340 10363178 10587486 10470893 10470911 10553301 10374590 10344476 10385599 10342828 10339578 10344433 10341299 10343572 10342763 10342210 10341596 10342067 10341699 10342490 10343512 10340370 10338471 10339737 10344333 10339065 10339375 10343374 10339545 103…
SPHINGOLIPID_METABOLIC_PROCESS	29	4.164	1.93309	0.464238	0.0138198	Ppt1 Gla Ugcg Cln3 Sphk1 Sgms1 St8sia1 Psap Cerk Asah1 Large Sgpl1 B4galnt1 Nsmaf Serinc1 Cln6 Smpd2 Smpd3 Sgms2 Sptlc1 Asah2 Cers5 Neu3 St8sia3 Smpd4 St6galnac6 St8sia5 Enpp7 Cers1	10507784 10606714 10505187 10567964 10382802 10467068 10549162 10338504 10339787 10338673 10339447 10341115 10338585 10340025 10342261 10340177 10342170 10344011 10344141 10363430 10343739 10339936 10338472 10341637 10344017 10431266 10578361 10579744 10369413 10366848 10511382 10369210 10586110 10368806 10581479 10502224 10409294 10467041 10432527 10565840 10456237 10434067 10471464 10456836 103…
GSE5589_WT_VS_IL10_KO_LPS_STIM_MACROPHAGE_45MIN_DN	182	4.162	1.56743	0.376626	0.0139502	Mapk1 Il6st Tiam1 Ptpre Hmga1 G0s2 Gla Per1 Ccdc88a Nlk Gzma Sdc1 Rel Ckap4 Hspa1a Pbx1 Angptl2 Nedd9 Clock Arhgap5 Akap1 Prdx3 Wsb2 Rps6kb1 Sort1 Hspa1b Hadhb Ifnar2 Tcirg1 Utp18 Tacc2 Slc25a13 Tspan3 Matk Ptrf Psat1 Mtdh Slc37a4 Gtpbp2 Tfpi2 Hdac7 Vopp1 Bag3 Nxf1 Pdcd6 Mreg Tmem158 Csnk1a1 Smad5 Nae1 Itpk1 Aldh1b1 Il3ra Ypel2 Cep68 Ubash3b Rai14 Galnt7 Gramd4 Snx1 Plcd1 Cmpk1 Rps15a Eef1a2 Cels…	10433940 10407173 10440738 10558410 10383479 10443195 10361246 10606714 10377439 10374842 10388884 10412211 10394471 10384725 10371387 10450367 10450369 10359870 10471555 10408850 10343043 10338933 10530733 10343616 10395692 10389701 10468869 10524882 10389484 10495285 10450367 10474379 10520467 10436830 10464529 10389842 10558090 10543031 10593842 10365037 10391332 10466410 10423577 10584741 104…
MORF_UBE2N	92	4.161	1.33912	0.321865	0.0140249	H2afz Srsf1 Ube2n Hdac1 Ctcf Set Ilf3 Slc25a3 Bub3 Khdrbs1 Hnrnpd Anapc5 Hnrnpr Smc3 Calm3 Dnajc9 Hspa9 Cycs Ndufs3 Hnrnpab Hat1 Nono Atp5g3 Tardbp Srsf3 Mapre1 Dkc1 Ifrd1 Chd4 Ptpn11 Sumo1 Ube2l3 Slbp Fus Tra2b Srsf9 Cct2 Cbx3 Trim28 Snrpa1 Ddx21 Eif1ax Stard7 Hnrnpa3 Atp5j Tlk1 Sdhb Mtdh Rad23a Prps2 Kif2a Eif4h Pole3 Atp5o Pdia6 Hnrnpm Hccs Ppm1g Vdac2 Dhx15 Ptges3 Wdr43 Park7 Srrm1 Ndufv2 Snr…	10496379 10540999 10380210 10365918 10530759 10447004 10516605 10574812 10587486 10470893 10470911 10583610 10371877 10558248 10516706 10574436 10531633 10533549 10509228 10463951 10560304 10417829 10458226 10462136 10544687 10528170 10484912 10386171 10385686 10472782 10601164 10483756 10518532 10443459 10501661 10424379 10477353 10600485 10400095 10541803 10533285 10490078 10355017 10458841 104…
MORF_PRKDC	180	4.16	1.39959	0.33644	0.0140549	Cdkn2c Mcm2 Mcm3 Cdk2 Bub1b Rrm1 Mcm5 Tyms Rfc4 Mcm6 Tfdp1 Xpo1 Dnmt1 Zwint Trip13 Nup62 Anp32a Hadh Bub3 Khdrbs1 Hnrnpd Cs Hdac2 Anapc5 Hnrnpa2b1 Gnb1 Hnrnpr Rpa2 Pabpc4 Cad Tfap4 Xrcc5 Psma1 Dut Yars Ppp1cc Polr2a Prkdc Rad54l Ak2 Shmt2 Iars Srebf2 Ruvbl1 Nono Bmi1 Atp5g3 Mlec Ywhaq Ruvbl2 Dkc1 Ilf2 Hnrnpu Mrps18b Usp1 Slbp Xpo7 Lbr Smarcc1 Gars Whsc1 Srpk1 Cdc7 Ddx18 Cct4 Immt Lrpprc Got2 Eif1…	10515090 10546163 10353420 10373530 10474769 10555695 10572906 10528915 10438690 10357436 10582981 10570373 10374590 10591369 10363905 10410560 10552740 10586064 10502205 10558248 10516706 10574436 10531633 10367292 10362520 10533549 10544720 10511069 10509228 10508759 10386543 10507851 10386548 10421917 10520650 10437384 10347232 10338995 10567072 10342997 10339523 10342779 10341761 10341921 103…
REACTOME_NFKB_ACTIVATION_THROUGH_FADD_RIP1_PATHWAY_MEDIATED_BY_CASPASE_8_AND10	11	4.16	1.19031	0.286132	0.0140548	Ifih1 Casp8 Ikbkb Trim25 Ddx58 Chuk Ikbkg Ripk1 Fadd Rnf135 Mavs	10483110 10346564 10577560 10380260 10512067 10467921 10600453 10404506 10569611 10379401 10476276
GSE6674_ANTI_IGM_VS_ANTI_IGM_AND_CPG_STIM_BCELL_DN	185	4.158	1.44828	0.348345	0.0141967	Cdkn1a Myc Tnf Pim1 Tgfb1 Hbegf Socs1 Sod2 Bcl2l1 Gadd45g Cdk6 Hk2 Slc7a5 Slc2a1 Cish Mthfd2 Tnfrsf9 Asns Aqp9 Ifng Prnp Ctps Ccnd3 Btg3 Lrp8 Mat2a Cyb5a Rragd Rcn1 Mthfd1 Lta Uck2 Slc4a7 Arid5a Stc2 Yars Txnrd1 Nolc1 Tgif2 Hspa9 Eif2s1 Bdh1 Shmt1 Phb Homer1 Aars Trib3 Nhp2 Fkbp1a Pold2 Acly Srm Gars Eef1e1 Sept9 Prmt1 C1qbp Spred1 Gpd2 Spry1 Utp18 Cct3 Eif3b G3bp1 Idh3a Fbl Xpot Ndufab1 Mre11a I…	10443463 10424400 10450501 10443527 10551185 10458340 10437668 10441815 10488655 10405211 10519324 10545588 10582275 10507594 10588577 10545672 10510580 10543067 10594825 10366586 10476314 10515943 10445688 10445875 10440419 10506714 10545417 10457071 10503835 10485645 10396610 10450508 10359849 10359851 10412773 10345445 10384961 10508420 10365260 10463535 10477924 10458226 10396795 10434934 103…
SCHAVOLT_TARGETS_OF_TP53_AND_TP63	14	4.154	1.55383	0.37403	0.0143945	Cdkn1a Pcna Casp1 Mdm2 Fas Vcan Pmaip1 Bax Sfn Epha2 Fdxr Serpinb5 Podxl Rrm2b	10443463 10487930 10461391 10582985 10372668 10462603 10410931 10456357 10563303 10517067 10572635 10509965 10392881 10349108 10543791 10428232
CHO_NR4A1_TARGETS	30	4.152	1.53576	0.369917	0.0145554	Atf3 Birc3 Ddit3 Hmox1 Asns Ppp1r15a Atf4 Herpud1 Insig1 Slc3a2 Tnnt2 Pdcd1 Cth Tns1 Hoxd10 Kdm5a Abl2 Fut7 Nos1 Abcc6 Hlcs Gcnt3 Nox4 Adamts10 Extl1 Pigz Eaf1 Grpel2 S100g Bmp8a	10361091 10590801 10366881 10572897 10543067 10563338 10425364 10574087 10520362 10465772 10350173 10356866 10503023 10355534 10355536 10355514 10355532 10355530 10355528 10472958 10541216 10350823 10470042 10524909 10563447 10441038 10594758 10554752 10443949 10517250 10434993 10413795 10459236 10607705 10516093
ZHAN_VARIABLE_EARLY_DIFFERENTIATION_GENES_DN	29	4.152	1.71923	0.414048	0.0145189	Cdk4 Ccnb1 Elf4 Nap1l1 Topbp1 Vdac1 Dyrk1a Gnai2 Cox17 Fbl Sri Cct5 Cnn2 Psmc5 Fxr1 Atic Qars Ppp3cb Atp13a3 Psmd4 Snx1 Hadha Nup160 Tbcb Mark2 Sf3a3 Safb Rabif Bcl7b	10366814 10562637 10515836 10411739 10604393 10366337 10588294 10375941 10437136 10437134 10596704 10435693 10447589 10551464 10519504 10428052 10364593 10382069 10338486 10341611 10343635 10340959 10340509 10340453 10342732 10341466 10344560 10339106 10342902 10344106 10491455 10347193 10589004 10417895 10438909 10438911 10500054 10594590 10528929 10473650 10561854 10465651 10465649 10507914 104…
GSE31082_DN_VS_DP_THYMOCYTE_UP	182	4.152	1.66957	0.402081	0.0145142	Mcm7 Sod2 Acsl1 E2f1 Ldha Psma3 Slc25a3 Iqgap2 Svil Eif4g1 Cs Uck2 Ppif Ehd4 Tgif2 Psmd1 Serbp1 Tipin Gspt1 Thra Srpk1 Got1 Blmh Mrpl12 Cct2 Eif3a Nup93 Nup133 Psmc2 Stoml2 Rad50 Dnaja2 Eprs Tmem106c Pole3 Nup107 Mrpl23 Hint1 Tspan4 Ptprs Rpl27 Tomm70a Ripk1 Dph5 Crtap Park7 Cdk2ap2 St3gal4 Sars Ppat Nudt3 Cd3eap Scpep1 Sigmar1 Bckdk Polr1d Rpl35 Cln5 Slc25a10 Rpl23a Psmd6 Polr2j Hmgcs2 Txnl4a Ut…	10534974 10534986 10534988 10534984 10441815 10571657 10488785 10553301 10419711 10396193 10543783 10371877 10411235 10453636 10434481 10367292 10359849 10359851 10413222 10486396 10477924 10348004 10538857 10586184 10437748 10381006 10449471 10467842 10378802 10383389 10372600 10468828 10574033 10582599 10520025 10512443 10385842 10580370 10352514 10426550 10513622 10372687 10483786 10559233 103…
CHANG_CORE_SERUM_RESPONSE_DN	175	4.147	1.59474	0.384595	0.0148681	Cdkn1a Bcl6 Tsc22d1 Il6st Bhlhe40 Satb1 Egfr Gsn Sod2 Maf Timp2 Add3 Mxi1 App Tnfaip2 Csf1 Ldlr Jag1 Il1r1 Ccng2 Dab2 Sesn1 Cdkn1c Arid5b Errfi1 Mbp Pik3ip1 Kit Gabarapl1 Phf21a Pnrc1 Fads1 Sqle Tnfaip8 Hmgcs1 Slpi Serping1 Lpin1 Lipa Tfdp2 Svil Trim25 Insig1 Gatm Fcgrt Dpysl2 Hdac5 Cfb Gabbr1 Nupr1 Etv1 Ncoa3 Sqrdl Pbxip1 Fdps Itpkb Arhgef3 Mef2d Msmo1 Idi1 Ldb1 Acsl3 Parp14 Kdm5b Cd82 Fads2 Zcc…	10443463 10438738 10416522 10407173 10540472 10451763 10374366 10471655 10441815 10581992 10393559 10463911 10463930 10440491 10398665 10501164 10583732 10488060 10345762 10523297 10422744 10422728 10362811 10569429 10369792 10510574 10457022 10373740 10522530 10542200 10474006 10511935 10461439 10424349 10455653 10455647 10412466 10489463 10484463 10399478 10467139 10588007 10453636 10380260 105…
GSE26912_TUMORICIDAL_VS_CTRL_MACROPHAGE_UP	186	4.144	1.55812	0.376031	0.0150514	Rhob Socs1 Foxo3 Vcl Dhrs3 Gja1 Fn1 Atp2a2 Ifitm3 Cebpd Zwint Lpl Elovl6 Ptgs1 Rgs16 Maoa Ube2h Ldhb Hadh Gclm Fgf9 Sparc Pdgfa Sfn Nck1 Tle1 Ckap4 Eya1 Sfrp1 Cnn3 Gnai1 Alas1 St3gal6 Etv1 Slc1a4 Col4a2 Dnajb4 Aldh3a2 Cx3cl1 Ctla4 Slc25a4 Lasp1 Penk Inhbb Fasn Scamp1 Rras Krt2 Slc39a8 Ido1 Hey1 Ptprf Pkd2 Aldh7a1 Slc6a8 Pld1 Kdm3a Bcl2l2 Kars Dtx1 Slc12a4 Ppic Ryk Gdnf Srebf1 Pawr Gab1 Pls3 Hdac7…	10399360 10437668 10368888 10368886 10413059 10510129 10363173 10355403 10533483 10569017 10433885 10363905 10572130 10495993 10471721 10350733 10598771 10543686 10552276 10462035 10549097 10502205 10495763 10588024 10567574 10482507 10441396 10374175 10545337 10415651 10386058 10535043 10517067 10572635 10596043 10513884 10371387 10353192 10570957 10495659 10528227 10596454 10440099 10406934 103…
KIM_WT1_TARGETS_8HR_UP	153	4.142	1.56201	0.377138	0.0151693	Jun Junb Pim1 Trib1 Lyn Hbegf Il6st Adm Actn1 Serpine1 Ereg Glrx Maff Gem Plaur Klf10 Emp1 Map2k3 Slc20a1 Prkcd Fosl1 Csf1 Hmga1 Tuba4a Pura Adam19 Top1 Dab2 Btg3 Pik3cd Eif5a Plec Timp3 Srsf6 Fgfr1 Ppp3ca Sh3bp5 Hsp90aa1 Nlk Atp2b1 Rhoq Bmpr2 Sphk1 Mknk2 Eno2 Swap70 Sfn Spred2 Sirpa Areg Pthlh Pa2g4 Zyx Plxnd1 Hspa1a Il1rap St3gal1 Slc7a1 Dnajb1 Dnajb4 Pcdh7 Lamb3 Grb10 Cx3cl1 Zmiz1 Dusp7 Tm4sf1…	10514466 10580282 10443527 10424370 10503098 10458340 10407173 10556297 10401244 10534667 10523175 10406270 10425283 10503334 10550906 10428302 10542355 10376733 10475990 10418410 10460585 10501164 10383479 10443195 10355806 10454877 10375402 10478196 10422744 10422728 10445875 10440419 10518686 10387733 10429802 10365482 10478291 10570982 10496338 10418702 10378848 10490946 10402615 10388884 103…
AMIT_SERUM_RESPONSE_240_MCF10A	55	4.142	1.84615	0.445711	0.0151511	Serpine1 Emp1 Bcl2l1 Adrb2 Thbs1 Cdh1 Akap12 Cdkn1c Serpinb2 Xbp1 Fst Ezr Tnfrsf21 Herpud1 Tlr2 Angptl4 Ehd4 Itga5 Pcdh7 Arhgef3 Pdlim5 Map3k11 Tm4sf1 Itga2 Tgfa Glipr1 Gramd3 Phlda2 Pvrl2 Cldn1 B3gnt2 Dkk1 Tjp1 Prkag2 Aldh1a3 Cltb Tgfb1i1 Gabpb1 Pkp2 Phlda3 Itgb6 B4galt4 Timm44 Tgm1 Blzf1 Ablim3 Prss8 Ocln Cdc42ep1 Mrpl33 Krt6b Lrrc8b Dsg3 Pgbd5 Fbxl18	10534667 10542355 10488655 10459288 10474700 10575052 10367634 10569429 10349157 10374035 10412260 10447602 10445241 10574087 10498992 10450038 10486396 10433114 10521972 10413419 10502469 10460645 10498273 10412267 10539692 10372410 10455784 10569437 10560644 10438769 10384656 10467006 10564343 10528702 10564417 10409345 10557960 10487252 10433887 10350146 10483000 10435724 10576857 10420114 103…
LI_WILMS_TUMOR_VS_FETAL_KIDNEY_1_UP	174	4.128	1.64418	0.398334	0.016081	Vegfa Gadd45a Lyn Ifit1 Alcam Atp1b1 Tob1 Maf Acsl1 Spp1 Ets2 Apoe Tgfbr2 Sepp1 Mitf Zeb2 Nr3c1 Ahnak Cdh1 Crim1 Il1r1 Cebpd S100a10 Anxa4 Dab2 Prnp Kctd12 Cdkn1c Ugcg Xbp1 Col1a2 Plau Ctsh Pmp22 Mylk Myh9 Tnfaip8 Agrn Iqgap2 Lamp2 Fgf9 Herpud1 Cyb5a Rgl1 Cd2ap Plcg2 Aldh1a1 Gnai1 St3gal6 Axl Cast Pdxk Iqgap1 Blvrb Angpt1 Impa2 Ncoa3 Anxa3 Clu Ank3 Ppp2r5a Fuca1 Asah1 Dst Tspo Tfpi Tacstd2 Il27ra…	10451198 10545130 10503098 10462623 10439895 10359689 10380381 10581992 10571657 10523717 10437160 10560624 10597518 10422598 10540248 10540265 10482448 10458569 10461369 10575052 10446986 10345762 10433885 10493995 10545958 10422744 10422728 10476314 10422059 10569429 10505187 10374035 10536220 10413047 10587733 10340894 10376950 10435345 10430201 10455653 10455647 10519270 10411235 10604187 104…
GSE5589_UNSTIM_VS_180MIN_LPS_AND_IL10_STIM_MACROPHAGE_UP	185	4.126	1.56746	0.379927	0.0162126	Cd44 Socs2 Cflar Klf10 Pik3ca Cdkn2a Slc2a1 Ptk2 Blnk Ptgs1 Tcf7l2 Rras2 Sdc1 Lmna Cdkn2b Cast Acaa2 Spag9 Slc1a4 Iars Dap Syne2 Clock Arhgap5 Casp9 Creb3l2 Cd68 Pros1 Acly Baz2b Rab8b Ctnnd1 Etfb Slc15a3 Rras Gng11 Atp6v1a Snx5 Rrs1 Esyt1 Tcirg1 Ugdh Il10rb Baiap2 Etv3 Ccdc6 Pcbp2 Ndufa13 Rbm47 Slc46a3 Ptprs Cdc14b Clcn5 Nfe2l1 Hccs Mars Mtap Cyb5r1 Gmpr Orc4 Atp6v1h Plekha2 Sept11 Crip2 Repin1 …	10485405 10394674 10372069 10346551 10497931 10346562 10428302 10491331 10514340 10507594 10429341 10467508 10471721 10464084 10567043 10394471 10499394 10514347 10410656 10456699 10380341 10384539 10405094 10345025 10423498 10396606 10396485 10396608 10396511 10343043 10338933 10530733 10343616 10395692 10510034 10544002 10387536 10436456 10391146 10482880 10594645 10484402 10552418 10461558 105…
XU_GH1_AUTOCRINE_TARGETS_DN	125	4.124	1.79419	0.435032	0.0163071	Cd44 Igfbp4 Thbs1 Pik3ca Foxp1 Rab31 Ramp1 Arid5b Timp3 Jak1 Rhoq Plk2 Map3k1 B4galt1 Pmepa1 Tpm1 Cux1 Rel Fam134b Ubl3 Nr2f2 Pla2g16 Tnfrsf4 Tgif2 Ipo7 Ptprk Fam102a Hsph1 Eif5 Bambi Rps6kb1 Lxn Nup50 Sema3c Kdm5b Hspa1b Sdha Ugdh Olfm1 Adipor2 Numa1 Dnajc1 Gpc3 Nfyc St3gal2 Rbpms Efnb2 Gstm3 Nbea Sulf1 Hsd17b4 Hpse Rbfox1 Prex1 Pccb Maged2 Nrcam Aff1 Slc38a1 Ulk1 Dscam Ctnnd2 Hdlbp Gpx4 Cit Tjp…	10485405 10381096 10474700 10491331 10546661 10452485 10348537 10369792 10365482 10514668 10447341 10407126 10412100 10512129 10490159 10594661 10534596 10384725 10423333 10535866 10564527 10461093 10511282 10477924 10556216 10362314 10471424 10342145 10343601 10535904 10341682 10338604 10398678 10338529 10340589 10342715 10338286 10342839 10344591 10342797 10341671 10342140 10339382 10340586 103…
MORF_PPP2R4	47	4.123	1.53229	0.371688	0.0164261	Vcp Psmd8 Ywhab Morf4l2 Psmb5 Rad23b Prmt1 Psmb4 Eif2b2 Tmed10 Polr2h Atox1 Psmc4 Ppp2r4 Slc25a1 Pdcd6 Nedd8 Uqcrb Ndufa1 Banf1 Psmc1 Ppp1r7 Psmc3 Bud31 Ap2m1 Tmed2 Nme2 Hsbp1 Capns1 Atp5j2 Tmbim6 Siva1 Tmem147 Rer1 Uba1 Cdipt Vps72 Cnpy2 Etfa Tm9sf1 Tceb2 Sptlc1 Tbca Vti1b Cfdp1 Eif4e2 Urm1	10512391 10561679 10478424 10606876 10342717 10344330 10419810 10338802 10343672 10338095 10505092 10563014 10500034 10397332 10408684 10401661 10434523 10386070 10338150 10340163 10344518 10343439 10340537 10561356 10471045 10438262 10410617 10420089 10410259 10412711 10360026 10604100 10465005 10439878 10397741 10348775 10473793 10527448 10434384 10525744 10584162 10425114 10389858 10535927 105…
MORF_MBD4	82	4.123	1.45859	0.353741	0.016371	Cd47 Ctcf Canx Psma3 Lamp2 Psma4 Mdh1 Adar Ywhab Ubr5 Sumo1 Rad23b Cops5 Psmb4 Prkar1a Hadhb Rad21 Psmd7 Utp18 Tug1 Psmc2 Mtdh Kars Stx16 Ralbp1 Ndufs1 Gabarapl2 Mbd4 Cox4i1 Pdcd6 Ensa Cnbp Nedd8 Uqcrb Ndufa1 Cox5a Psmc1 Ppp1r7 Gmfb Ppp1ca Yy1 Bud31 Ap2m1 Tmed2 Ugp2 Psmc6 Hsbp1 Srp9 Atp6ap2 Rab5a Atp5c1 Sap18 Ndufa2 Slc35a1 Smg7 Ppp6c Atp5j2 Shfm1 Fam120a Myl12b Ctbp1 Dync1i2 Cox7a2l Sec13 Srp19 …	10436196 10436182 10574812 10344476 10385599 10342828 10339578 10344433 10341299 10343572 10342763 10342210 10341596 10342067 10341699 10342490 10343512 10340370 10338471 10339737 10344333 10339065 10339375 10343374 10339545 10338920 10343377 10341571 10343319 10341710 10341219 10339488 10338595 10343864 10343563 10339188 10340377 10342821 10343971 10342583 10340965 10340052 10419711 10396193 105…
BIOCARTA_MAPK_PATHWAY	86	4.121	1.36954	0.332318	0.0165163	Fos Jun Myc Stat1 Nfkbia Tgfb1 Mapk1 Mef2c Mapk3 Grb2 Nfkb1 Mapk14 Map3k8 Rac1 Hras Rela Raf1 Tgfb2 Map2k3 Shc1 Rps6ka5 Pak1 Map2k1 Map4k4 Map3k5 Map2k6 Mapk8 Tgfb3 Tgfbr1 Rps6ka2 Rps6ka3 Map3k1 Mknk2 Ikbkb Creb1 Map4k1 Map3k3 Braf Mapk6 Cebpa Chuk Daxx Mapkapk2 Rps6ka1 Mef2d Map3k7 Map3k11 Mapkapk3 Mapk11 Sp1 Map4k2 Mapk10 Map4k3 Map2k2 Rps6kb1 Pak2 Max Map3k14 Atf2 Mapk9 Mef2a Map4k5 Rapgef2 Tr…	10397346 10514466 10424400 10346191 10400405 10551185 10433940 10406434 10557459 10392990 10502299 10443391 10457225 10535471 10569071 10460631 10547034 10360920 10376733 10493530 10493519 10402117 10555118 10594447 10345715 10361926 10382300 10418879 10401673 10504817 10441565 10602772 10412100 10370931 10577560 10346943 10551666 10382028 10544219 10594988 10552140 10467921 10444056 10357579 105…
GSE22886_NAIVE_CD4_TCELL_VS_DC_DN	177	4.119	1.68294	0.408565	0.0166555	Gsn Basp1 Ifi30 Ifngr1 Tgfbi Fgl2 Clic4 S100a11 Ctsc Prkcd Vim Sqstm1 Rxra Rab31 Mthfd2 Ccr1 Ppt1 Canx Gpx1 Cd74 Gla Ctsb Dapk1 Src Ctsh Grn Smc2 Nfe2l2 Syk Psen1 Acp5 Lipa Lamp2 Calm2 Eif4g1 Prdx1 Gclc Ctnna1 Fcgrt Dynll1 Plcg2 Idh1 Cebpa Slc1a5 H2afy Itgax Txnrd1 Hspa1a Anxa5 Slc7a8 Slc31a2 Lap3 Cycs Vdac1 Creg1 Nrgn Ncf2 Rcbtb2 Dusp3 Aldh3a2 Vamp3 Prdx3 Zmiz1 Psmb5 Pi4k2a Csnk2a1 Wsb2 Pgam1 Pr…	10471655 10427895 10579347 10361897 10405587 10519983 10517336 10457640 10493990 10554789 10418410 10469322 10385572 10470446 10452485 10545672 10598004 10507784 10344476 10385599 10342828 10339578 10344433 10341299 10343572 10342763 10342210 10341596 10342067 10341699 10342490 10343512 10340370 10338471 10339737 10344333 10339065 10339375 10343374 10339545 10338920 10343377 10341571 10343319 103…
GSE29164_UNTREATED_VS_CD8_TCELL_TREATED_MELANOMA_DAY3_UP	186	4.115	1.52029	0.369446	0.0169372	Trib1 Ndrg1 Ezh2 Cks2 Tiam1 Rfc4 Mtss1 Ccr2 Gna15 Timeless Mbnl2 Rnf19a Cdkn2d Cyb5a Tle1 Prdx4 Angptl4 Dpysl2 Mdh1 St8sia4 Ddx3x Ppp2r5a Itga5 Arhgap5 Ruvbl1 G3bp2 Xaf1 Lcn2 Ctdsp2 Cryab Slc31a1 Msmo1 Morf4l2 Serpinf1 Chd7 Adcy9 Gpd2 Abcg2 Prkd3 Dbi Fkbp4 Ccdc109b Dock4 Arap1 Tm6sf1 Son Psat1 Cct5 Zadh2 Ralbp1 Ndufa13 Vdac3 Gusb Chd1 Abtb2 Unc119 Hint1 Frmd4a Dmpk Pdlim7 Rhobtb1 Sos2 Pik3c2a Ece…	10424370 10429140 10544501 10405185 10424779 10353004 10440738 10438690 10428857 10590631 10371220 10367179 10417053 10428157 10591517 10457071 10513884 10607475 10450038 10420988 10384603 10356880 10356878 10546760 10598723 10510197 10510162 10361104 10518341 10433114 10395692 10539882 10339495 10342246 10343212 10342359 10339630 10343856 10342723 10344610 10342193 10338558 10531323 10338510 103…
GSE18791_CTRL_VS_NEWCASTLE_VIRUS_DC_8H_UP	165	4.114	1.53221	0.372444	0.0170155	Fos Runx1 Rpa1 Ccne1 St6gal1 Ctps Srsf2 Anp32a Fli1 Ung Ppp1cc Il16 Tlr6 Map7 Eef1e1 Nop56 Umps Mrpl12 Ppargc1b Bahd1 Abr Rnf44 Arf4 Zcchc24 Dctpp1 Frat2 Frmd4a Rnf4 Triap1 Irf5 Nufip2 Polr1c Tarbp2 Glce Orc5 Hsd17b10 Col15a1 Hsbp1 Aktip Ide Slc19a2 Actl6a Prpf31 Fbxo21 Hs2st1 Esrra Twf2 Trak2 Hrh1 Rpp40 Ndufaf4 Wnt5b Rab32 Gtf3c2 Adsl Tfb2m Mdm1 Trmt1 Mrpl15 Asl Rcan3 Cirh1a Pop1 Fam126a Grwd1 T…	10397346 10441003 10388409 10562563 10434758 10515943 10393395 10586064 10592067 10524450 10525352 10556764 10565218 10530151 10361956 10408762 10476093 10476104 10476106 10476102 10439130 10383389 10459193 10474851 10388545 10409352 10413304 10418171 10568217 10467650 10468992 10521174 10524681 10536898 10378902 10451238 10427255 10594289 10528457 10602592 10504775 10575861 10580537 10467230 103…
FORTSCHEGGER_PHF8_TARGETS_DN	688	4.112	1.47035	0.357581	0.0171548	Jun Ccl5 Isg20 Il6 Birc3 Ifit1 Isg15 Grb2 Prkca Lgals1 Glrx Ell2 Ifit3 Phlda1 Fn1 S100a4 Traf1 Emp1 Ifit2 Bcl2l1 Ptger4 Cd9 Ext1 S100a6 Capg Mbnl1 Ifih1 Klf6 Cd47 Tpd52 Srsf1 Ahnak Ifi44 Kcnn4 Ebi3 Arhgdib Rab31 Cav1 Akap12 Mgll Nt5e Fgf13 Canx Nfkbie Mpp1 St6gal1 Ehd1 Ccnd3 Ctss Plec Tgfbr1 Timp3 Gnaq Edn1 Ptgs1 Mylk Kif1b Ap1s2 Tnip1 Pkp4 Sqle Spint2 Pbx3 Rac2 Maoa Limk2 Hmgcs1 Tgfbr3 Mafb Relb…	10514466 10389207 10554240 10520452 10590801 10462623 10451287 10392990 10392388 10425161 10406270 10406254 10462618 10366346 10355403 10493812 10481949 10542355 10462613 10488655 10427461 10548030 10428579 10493820 10539135 10492310 10483110 10403352 10436196 10436182 10579872 10497214 10380210 10461369 10502791 10550877 10445977 10548892 10452485 10536499 10367634 10539894 10587639 10604751 103…
PID_P53_DOWNSTREAM_PATHWAY	122	4.11	1.72808	0.420463	0.017296	Cdkn1a Jun Bcl6 Dusp1 Bcl2 Atf3 Gadd45a Prdm1 Pcna Dusp5 Pml Ndrg1 Casp1 Serpine1 Mdm2 Fas Egfr Vcan Btg2 Tap1 Pten Spp1 Ddit4 Bcl2l1 Mcl1 E2f1 Map4k4 Igfbp3 Rb1 Pmaip1 Tfdp1 Cav1 E2f3 Bid Lif Bnip3l Sesn1 Msh2 Gpx1 Bax Crebbp Ccnb1 Mmp2 Met Vdr Sfn Pycard Hdac2 Ep300 Ctsd Epha2 Apc Plk3 Cx3cl1 Gdf15 Tgfa Ccng1 Sp1 Cse1l Prmt1 Pcbp4 Ddb2 Pou4f1 Ddx5 Nfya Casp6 Apaf1 Cd82 Col18a1 Bcl2l2 Sh2d1a Kat…	10443463 10514466 10438738 10449284 10357043 10361091 10545130 10368970 10487930 10461391 10463945 10594053 10429140 10582985 10534667 10372668 10462603 10374366 10410931 10357875 10444244 10462521 10523717 10369290 10488655 10494306 10488785 10345715 10384223 10421526 10456357 10582981 10570373 10536499 10408477 10408475 10547531 10373918 10394800 10421003 10362811 10447395 10588899 10563303 104…
GSE23308_CTRL_VS_CORTICOSTERONE_TREATED_MACROPHAGE_MINERALCORTICOID_REC_KO_DN	186	4.108	1.59573	0.388467	0.0174501	Mef2c Serpine1 Irf1 Socs1 Nfkb1 Tcf4 Hmgb2 Rgs1 Gem Mxi1 Sat1 Il10ra Cd28 Mcm6 Csf1 Tubb2a Prc1 Il1a Cxcl3 Casp3 Ppt1 Nfkbie Pdcd4 Enc1 Gla Arrb1 Trip13 Syncrip Celf2 Ap1s2 Sh3bp5 E2f8 Lig1 Fbxw11 Vcam1 B4galt1 Stom Nbn Trim25 Pfkp Edem1 Cyb5a Cyth1 Rnase4 Trim21 Ripk2 Idh1 Chuk Slc4a7 Sema4d Dek Arhgef3 Abcc1 Slc29a1 Pdlim5 Homer1 Phtf2 Clip1 Stk4 Endod1 Thra Ivns1abp Cmpk2 Gca Hmgb3 Hmgn3 Nfia …	10406434 10534667 10376060 10437668 10502299 10456522 10518350 10510172 10571870 10518352 10358408 10503334 10463930 10607467 10593050 10346783 10357436 10501164 10408610 10554445 10487588 10523138 10571696 10507784 10445412 10463997 10406817 10606714 10555235 10410560 10595604 10479948 10479950 10426437 10603051 10418702 10563780 10550102 10375103 10501608 10512129 10482030 10503431 10380260 104…
REACTOME_REPAIR_SYNTHESIS_FOR_GAP_FILLING_BY_DNA_POL_IN_TC_NER	14	4.107	1.13595	0.276604	0.0175206	Pcna Rfc4 Rpa1 Rpa3 Rfc3 Pole2 Pold1 Rpa2 Rfc5 Rfc2 Pold4 Pold2 Pole Pold3	10487930 10461391 10438690 10388409 10543114 10535979 10400649 10562818 10508759 10533090 10526217 10460392 10384032 10524169 10565862
ZEMBUTSU_SENSITIVITY_TO_DOXORUBICIN	16	4.102	1.66865	0.406743	0.0178332	Il6st Ccnb1 Morf4l2 Vamp2 Gpc3 Gab1 Mpzl2 Pik3c2a Parp9 Dnmt3b Des Msln Eps8l2 Slc38a9 C1qtnf6 Suv420h2	10407173 10562637 10515836 10411739 10606876 10377431 10604576 10579925 10584827 10567173 10435457 10477325 10347583 10449000 10558880 10407192 10407209 10430358 10549700
WOTTON_RUNX_TARGETS_UP	18	4.1	1.41934	0.346176	0.0180079	Ccl2 Rnf19b Cyp1b1 Ugcg St3gal5 Ly6e Itgb5 Angptl4 Ncam1 Ccl7 Slc40a1 Rdh10 Wwp2 Sertad4 Timp4 Emilin1 Cdk18 Masp1	10379511 10508392 10453057 10505187 10539080 10424676 10435305 10450038 10593293 10593316 10379518 10354374 10344952 10575184 10361186 10547022 10520604 10357676 10438708
MARSON_FOXP3_TARGETS_UP	61	4.098	1.84407	0.450019	0.0181781	Cd44 Irf8 Dusp4 Cd81 Slc2a3 Basp1 S100a4 Ddit4 Tiam1 Mcl1 S100a6 Capg Ets1 Vim Psmb8 Pnp Plin2 Nrip1 Crip1 Ramp1 S100a10 Coro1a Tgfbr1 Celf2 Samhd1 Ephx1 Gm2a Myh9 Rgs16 Rac2 Hadh Mknk2 Mbnl2 Swap70 Cyb5a Itgav Ncf4 Mapre2 Stk10 Slc9a3r1 Cd2 Tnfrsf4 Itm2c Serinc3 Nkg7 Eno3 Xcl1 Sh3bgrl Ppm1b Myo1c Ecm1 Csnk1d Tnk2 Pdlim2 Rcsd1 Lrrc8c Arhgap9 Pdzk1ip1 Osbpl9 Snx18 Malat1	10485405 10576034 10571312 10559261 10547641 10427895 10493812 10369290 10440738 10494306 10493820 10539135 10584142 10469322 10444258 10414514 10414527 10514221 10440406 10399005 10348537 10493995 10568024 10504817 10479948 10479950 10426437 10489107 10360684 10376208 10430201 10350733 10430372 10502205 10370931 10417053 10556280 10457071 10473281 10425053 10454286 10375083 10382462 10500677 105…
VESICLE_COAT	15	4.098	1.03773	0.253242	0.0181762	Egfr Ldlrap1 Ap1g2 Ap2s1 Synrg Arcn1 Necap2 Ap1s1 Cope Copa Copz1 Copb2 Copb1 Aftph Copg2	10374366 10517301 10419977 10550326 10379795 10592919 10517883 10534660 10572357 10340363 10340990 10341061 10343973 10339036 10342369 10341792 10341956 10340600 10344587 10342096 10343255 10338437 10339741 10340754 10341705 10338298 10340858 10342307 10339139 10339221 10342945 10343198 10338123 10342568 10342673 10342459 10339876 10342681 10339873 10342308 10340658 10340573 10351703 10341570 103…
MASSARWEH_TAMOXIFEN_RESISTANCE_UP	499	4.093	1.64314	0.401426	0.018513	Bcl6 Ier3 Tnfsf10 Fas Alcam Glrx Dhrs3 Ell2 Abca1 Klf4 Epas1 Rsad2 Litaf Timp2 Acsl1 Emp1 Sat1 Gadd45g Cdk6 Tgfb2 Zfp36 Slc20a1 Mtss1 Ube2n Pik3r3 Pdgfra Psmb8 Kcnn4 Jag1 Il1r1 Ccne1 Acvr2a Fgf13 Casp7 Rtp4 Btg3 Arntl Acvr1 Enc1 Arrb1 Blnk Edn1 Col1a2 Rbms1 Idh2 Pde4d Rcan1 Pmp22 Pitx2 Mylk Slc11a2 Pbx3 Il13ra1 Ezr Cd36 Atp2b1 Psen1 Limk2 Klf12 Sdc1 Mir22hg Iqgap2 Cd55 Abcc5 Fam46a Cpd B4galt1 Sw…	10438738 10444890 10491091 10462603 10439895 10406270 10510129 10406254 10512949 10513008 10447317 10399710 10437687 10393559 10571657 10542355 10607467 10405211 10519324 10360920 10561453 10475990 10428857 10365918 10530759 10507273 10522503 10444258 10550877 10488060 10345762 10562563 10471953 10604751 10464128 10434778 10445875 10440419 10556463 10482824 10406817 10555235 10467508 10404783 105…
GSE18791_CTRL_VS_NEWCASTLE_VIRUS_DC_16H_UP	172	4.092	1.56886	0.383413	0.0186211	Myc Maf Tiam1 Ctsc Atp2a2 Hdac1 Pnp Dyrk2 Msh2 Ptk2 Rfc3 Ranbp1 Ung Dhfr Topbp1 Fes Tubb6 Rfc5 Il16 Tardbp Prkar2a Ruvbl2 Ptpn11 Map7 Pold2 Lima1 Umps Cct4 Cct6a Atp5j Chchd7 Ndufab1 Prps2 Dok2 Vrk1 Frmd4a Hnrnpm Abat Ncor2 Pdcd6 Dhx15 Glmn Gmfb Pde6d Glce Suox Psmd2 Wdr1 Orc5 Lmnb2 Tfam Hsbp1 Ap2a2 Slc25a12 Eif4ebp2 Actl6a Prpf31 Polr2b Clstn1 Slc12a6 Pitpna Fam78a Atp11a Ndufaf4 Gtf3c2 Ap3d1 Tr…	10424400 10581992 10440738 10554789 10533483 10447004 10516605 10414514 10414527 10372745 10447395 10429341 10535979 10438308 10524450 10406581 10588294 10564938 10456400 10533090 10565218 10518532 10589087 10563275 10533285 10361956 10384032 10432540 10439130 10374564 10338927 10526069 10526085 10440483 10503109 10567657 10568859 10607877 10416334 10398173 10468992 10450006 10433445 10533875 104…
GSE15330_HSC_VS_MEGAKARYOCYTE_ERYTHROID_PROGENITOR_IKAROS_KO_UP	188	4.092	1.60469	0.392138	0.0185969	Ier3 Sgk1 Egr1 Inhba Cd44 Icam1 Pml Satb1 Lck Glrx Maff Abca1 Cks2 Gja1 Maf Hif1a Timp2 Phlda1 App Lgals3bp Igfbp4 Klf6 Pik3ca Vim Lmnb1 Slc2a1 Cish Arhgdib Dgka Furin Nt5e Acvr2a Ldha Myd88 Trps1 Ctsb Plec Casp8 Gm2a Anp32a Rac2 Sphk1 Ier5 Cpd B4galt1 Kat2b Ctnna1 Ptpn1 Chuk Manf Lpp Plagl2 Hnrnpc Itm2c Cxcr3 Aldh3a2 Ctla4 Flot1 Creb3l2 Sec24d Cfp P4ha1 Ctsa Rrad Chd7 Cfh Epb41l2 Rps6kb1 Map3k14…	10444890 10362073 10454782 10403743 10485405 10583519 10594053 10451763 10516620 10406270 10425283 10512949 10405185 10424779 10353004 10363173 10581992 10396421 10393559 10366346 10440491 10393573 10381096 10403352 10491331 10469322 10455813 10507594 10588577 10548892 10373542 10564960 10587639 10471953 10553301 10597648 10428536 10428534 10415844 10429802 10346564 10376208 10586064 10430372 103…
GCM_MAP4K4	157	4.092	1.43408	0.350439	0.0185898	Il6st Zeb2 Ran Map4k4 Ddx17 Ptk2 Kif1b Fads1 Ccdc88a Fbxw11 Bmpr2 Ube2h Calm1 Pitpnc1 Rtn4 Gab2 Hipk2 Ubl3 Gpm6b Myo10 Sesn3 Ipo5 Spag9 Ipo7 Ywhag Epb41l2 Wsb2 Sik3 Pde4dip Mtus1 Oaz2 Clcn3 Dtna Psat1 Ulk2 Gprc5b Ube2k Stx12 Hipk1 Appbp2 Agpat4 Mtmr4 Cldnd1 Wsb1 Dlg1 Prex1 Lancl1 Crkl Tspyl4 Btrc Ahcyl1 Rab22a Abi2 Sirt2 Plekhb1 Phf10 Rdx Fbxo21 Erbb2ip Fryl Arhgap21 Pogz Ankrd17 Tnik Ado Kdm3b T…	10407173 10482448 10525983 10345715 10430536 10429341 10518585 10461439 10374842 10375103 10346651 10543686 10552276 10397752 10392347 10374908 10555027 10544114 10535866 10603151 10423293 10583242 10417070 10380341 10556216 10534531 10362245 10524882 10584977 10500469 10578324 10578322 10586441 10578810 10454254 10466410 10386789 10567355 10522149 10516982 10500808 10500813 10389373 10441740 103…
GSE3982_NEUTROPHIL_VS_TH1_DN	177	4.091	1.62438	0.397054	0.0186784	Myc Brca1 Pttg1 Cks2 Cd81 Phlda1 Traf1 Cks1b Atp2a2 Cd200 Il10 Wee1 Rgs10 Odc1 Xpo1 Rpa3 Gfi1 Elovl6 Slamf1 Nek2 Rcan1 Hmgcs1 Cpt1a Hells Hdac2 Rcn1 Psmb2 Manf Tubb6 Psma4 Psma2 Osbpl3 Foxm1 Mal Lrig1 Eef1b2 Ruvbl1 Serbp1 Hspe1 Dag1 Nhp2 Akap1 Ncl Cbfb Eef1e1 Mllt11 Hexa Ddx18 Esyt1 Psmd7 Utp18 Rars Stard7 Ercc2 Eed Sri Aimp2 Prps2 Nmt1 Robo1 Rexo2 Gls Cul2 Spsb1 Eif3f Vgll4 Ssb Dpagt1 Ckap2 Mgst…	10424400 10391461 10385325 10405185 10424779 10353004 10559261 10366346 10481949 10499639 10533483 10439651 10349603 10556266 10568392 10582295 10394770 10374590 10543114 10532124 10495993 10351667 10352767 10440993 10412466 10460157 10462973 10362520 10485645 10508182 10596575 10596570 10456400 10585474 10403706 10544660 10542079 10487441 10546510 10346867 10346874 10346876 10539882 10538857 103…
GSE46606_DAY1_VS_DAY3_CD40L_IL2_IL5_STIMULATED_IRF4MID_BCELL_DN	184	4.087	1.52949	0.374251	0.0190034	Isg20 Rgs2 Tnfsf10 Ifngr1 Itgb2 Tpd52 Cdh1 Evl Pdlim1 Sptbn1 Cdkn2d Trim25 Ubl3 Myh10 Aim1 Rbl1 Plod2 Cxcl9 P2ry14 Ehd4 Sema4d Lsp1 Dap Cers6 Chd9 Rfc1 Map4k3 Ikzf1 Rasa3 Gng12 Pou6f1 Ech1 Etnk1 Zmym2 Prkd3 Inpp5d Mapk9 Mef2a Pepd Arhgef6 Aldh7a1 Lifr Erp29 Pink1 Ncdn Myo1c Pon2 Casp2 Ptp4a3 Eif2b4 Pls3 Aak1 Vrk1 Matn2 Hipk1 Pkig Sash3 Bckdha Sms Hvcn1 Herc6 Hpse Polb Gbe1 Smap2 Gngt2 Elf1 Synrg …	10554240 10358389 10491091 10361897 10364262 10579872 10497214 10575052 10398267 10520950 10467420 10384885 10591517 10380260 10535866 10377319 10368947 10489127 10587829 10531407 10498350 10498357 10486396 10409240 10559207 10423498 10472501 10573823 10530163 10453178 10374333 10577190 10538842 10432619 10551614 10542677 10415576 10453026 10348244 10375634 10564451 10552125 10604713 10458960 104…
NUYTTEN_NIPP1_TARGETS_DN	769	4.083	1.66916	0.408759	0.0192607	Vegfa Ccnd1 Tgfb1 Txnip Aurka Dusp5 Il6st Gch1 Rrm2 Cdkn2c Vcl Hmgb2 Dhrs3 Maff Abca1 F2r Epas1 Phlda1 Mxi1 Runx1 Cdk6 Tgfb2 Tyms H2afx Slc20a1 Mki67 Atp2a2 Rps6ka5 Mcm6 Ube2n Ahnak Pola1 Gnas Lmnb1 Kcnn4 Tuba4a Map4k4 Rgs10 Cav1 Ccng2 Crip1 Pecam1 Casp3 Foxn3 Abcg1 S100a10 Lamc1 Cyp1b1 Sesn1 Btg3 Plp2 Enc1 Hmga2 Eif5a Cdkn1c Parp8 Kpnb1 Klf2 Tmpo Slc44a1 Dhcr24 Smarca2 Ephx1 Tcf7l2 Syk E2f8 Spin…	10451198 10569646 10551185 10494428 10490104 10463945 10407173 10419288 10394978 10515090 10413059 10518350 10510172 10571870 10518352 10510129 10425283 10512949 10411229 10447317 10366346 10463930 10441003 10519324 10360920 10528915 10403938 10404026 10408111 10584710 10408072 10500324 10408085 10409220 10403955 10404045 10408094 10408118 10475990 10568714 10533483 10402117 10357436 10365918 105…
GERHOLD_ADIPOGENESIS_DN	58	4.076	1.52957	0.375273	0.0198603	Ccnd2 Ccnd1 Ier3 Ccl2 Cd44 Sox4 Anxa2 Vcan Cd81 Fn1 Cd9 Itgb1 Tnfaip2 Thbs1 Cyr61 Ctgf Il1r1 Cxcl12 Cebpd Bid Cdk4 G0s2 Bax Tuba1a Samhd1 Casp8 Plat Sdc1 Hspa8 Vdr Mmp14 Thbd Gas7 Ccl7 Anxa5 Dnajb1 Anxa3 Ifrd1 Cryab Pdgfrb Ucp2 Xdh Cct2 Thbs2 Fgf7 Ecm1 Eef2 Cct5 Gas1 Gas6 Ubtf Ddb1 Atf1 Sae1 Cdc37 Eif3c Pdcd2 Hgfac	10548105 10569646 10444890 10379511 10485405 10408450 10586744 10410931 10559261 10355403 10548030 10576661 10398665 10474700 10502655 10362201 10345762 10541075 10433885 10547531 10366814 10361246 10563303 10432398 10432404 10587780 10426650 10489107 10346564 10570855 10394471 10528021 10584572 10368025 10584576 10584578 10584580 10432032 10415052 10488378 10377215 10379518 10497817 10573198 105…
DEBIASI_APOPTOSIS_BY_REOVIRUS_INFECTION_DN	271	4.076	1.5947	0.391207	0.0198224	Myc Brca1 Txnip Tcf7 Vcan Itga6 Sorl1 Tfrc Atxn1 Cd9 Tnfaip2 Map2k3 Slc7a5 Itpr1 Mki67 Atp2a2 Enpp2 Prkcd Ahnak Bcl11a Pim2 Ldlr Igf2r Ccne1 Lamc1 Plec Dhcr24 Flna Stc1 Fads1 Ephb2 Itpr3 Sqle Gm2a Psen2 Rgs16 Lig1 Itgb5 Mat2a Agrn Rbm14 Maged1 Eno2 Serpine2 Ep300 Insig1 Lpcat1 Cad Mapre2 Plcg2 Idh1 Dpysl2 Slc1a5 Sfrp1 Myo10 Gga2 Slc9a3r1 Itsn1 Polr2a St3gal1 Impa2 Col4a2 Rad54l Bdh1 Fuca1 Fscn1 E…	10424400 10391461 10494428 10385776 10410931 10472820 10592535 10435075 10408935 10408937 10548030 10398665 10376733 10582275 10540408 10568714 10533483 10428619 10418410 10461369 10374727 10598467 10583732 10447799 10562563 10358816 10429802 10506571 10605256 10416181 10461439 10517488 10443131 10424349 10376208 10360648 10350733 10550102 10435305 10545417 10519270 10464819 10605766 10547807 103…
GSE19888_ADENOSINE_A3R_ACT_VS_TCELL_MEMBRANES_ACT_AND_A3R_INH_PRETREAT_IN_MAST_CELL_DN	178	4.072	1.61576	0.396836	0.0202048	Ets2 Tiam1 Mmp9 Bcl11a Cdh1 Prkag1 Smad7 Ndrg2 Spint2 Nfat5 Anp32a Erbb3 Sdc1 Itpr2 Svil Rtn4 Anapc5 Myo1e Sun2 Ddr1 Itgax Itga3 Klf5 Hist1h1c Abcc1 Mef2d Serbp1 Dag1 Ttc3 Dgkz Ivns1abp Hdgf Pabpc1 Hmgb3 Mif Fgfr3 Efna1 Sptan1 Ptprf Mkrn1 Dsp Vamp1 Slc6a8 Fgfr2 Smarcd2 Ralbp1 Cyc1 Cbx7 Tnk2 Uqcrc1 Tfap2a Taz Rpl28 Grb7 Dffa Perp Ranbp10 Mkl2 Hdac6 Crip2 Tfap2b Map3k4 Mfge8 Arhgef18 Slc44a2 Mdm4 T…	10437160 10440738 10478633 10374727 10575052 10432281 10456745 10419578 10561712 10575160 10586064 10373467 10394471 10549282 10453636 10374908 10533549 10586781 10430596 10450579 10557895 10390117 10416777 10404059 10433735 10493189 10493177 10538857 10596893 10437080 10485081 10485070 10485115 10350594 10493086 10428192 10600017 10352954 10561806 10370021 10590972 10521111 10499536 10470834 105…
GSE22935_UNSTIM_VS_12H_MBOVIS_BCG_STIM_MACROPHAGE_UP	182	4.067	1.42881	0.351322	0.0205846	Jun Mef2c Grb2 Dhrs3 Mxi1 Zfp36l2 Rpa1 Rab31 Anxa4 Cdk4 Mnt Per1 Mbp Sptbn1 Itpr3 Rps6ka3 Psen1 Lipa Dhfr Map4k1 Cyth1 Cux1 Fam134b Mapre2 Gga2 Atf6 Polr2a Rassf2 Anxa5 Ndufs3 Serinc3 Prdx2 Asph Dgkz Ctsa Myof Camk4 Ivns1abp Dhcr7 Ap1g2 Sdha Tlr4 Lats2 Gnpda1 Net1 Tnrc6b Ulk2 Pgm1 Sntb2 Slc46a3 Hdac7 Comt Sash3 Cbfa2t2 Taz Hspa4l Rnf167 Ctns Tnpo1 Pld3 Ngfrap1 Slc4a4 Dio2 Atp6v1d R3hdm1 Trpv2 Pcy…	10514466 10406434 10392990 10510129 10463930 10453272 10388409 10452485 10545958 10366814 10378497 10377439 10457022 10384885 10443131 10602772 10397094 10467139 10406581 10551666 10393544 10534596 10423333 10454286 10567626 10359982 10387588 10487894 10497817 10484912 10386171 10489377 10573483 10511446 10485081 10485070 10485115 10478594 10467258 10454632 10350594 10559312 10419977 10410625 105…
GSE22919_RESTING_VS_IL2_IL12_IL15_STIM_NK_CELL_DN	177	4.066	1.78521	0.439081	0.0206801	Anxa1 Ptprc Ifit3 Mx1 Cd47 Psmb8 Cdkn1b Pecam1 Dlgap5 Ppt1 Bnip3l Pdcd4 Gmnn Phf21a Idh2 Celf2 Smarca2 Kynu Fli1 Ly86 Hpgd Creb1 Nmi Cdkn3 Nedd4 Nap1l1 Ep300 Hmha1 Map3k3 Klf3 Cyth1 Cyld Irf2 Fes Arid5a Rfc5 Fam65b Gpr18 Fam117a Kcna3 Appl2 Serinc3 Creb3l2 Rfc2 Tcf3 Sept9 Map4k3 Ndufs2 Ech1 Tlr4 Padi2 Nod1 Ms4a1 Gnb2 Tnfrsf18 Gdi2 Ptpn18 Klhl24 Cdc14a Unc119 Mtmr3 Papss2 Gpd1l Rnf167 Lclat1 Tspyl…	10466606 10358224 10462618 10441233 10436196 10436182 10444258 10542317 10542310 10392221 10419323 10507784 10394800 10421003 10463997 10408321 10474006 10564857 10479948 10479950 10426437 10462237 10471912 10592067 10404606 10571840 10346943 10482517 10414315 10586933 10366337 10425527 10364650 10382028 10522051 10393544 10573803 10571705 10564938 10345445 10533090 10404152 10422493 10380514 104…
REACTOME_SYNTHESIS_OF_PA	26	4.065	1.64677	0.405149	0.0207791	Pla2g4a Lpcat1 Pld1 Agpat4 Gpd1l Lclat1 Agpat5 Agpat1 Gnpat Gpd1 Agpat3 Pla2g12a Gpam Agpat9 Agpat2 Pla2g2a Pld2 Pla2g5 Lpcat4 Pla2g1b Pla2g10 Pla2g2e Pla2g2d Pla2g2f Gpat2 Pla2g4d	10358434 10406031 10491106 10441740 10597477 10446771 10570573 10444420 10576506 10426812 10370471 10496015 10468533 10523547 10481092 10509584 10377859 10517655 10474526 10524698 10437804 10509590 10509577 10517646 10475804 10486425
GSE16522_MEMORY_VS_NAIVE_CD8_TCELL_UP	170	4.06	1.63565	0.402854	0.0211512	Sgk1 Lck Lgals1 Basp1 Ddit4 S100a6 S100a11 Cd14 Entpd1 Anxa4 Rasgrp1 Laptm5 Ywhah Psen2 Itgb3 Fam134b Cotl1 Pfn2 Ggh Cyld Ctsd Aim1 Sesn3 Mllt3 Lat2 Icam2 Gns Pdlim5 Il27ra Ikbkg Vps37b Dgkz Nab1 Sidt1 Lxn Whsc1l1 Cd37 Lats2 Oaz2 Bin1 Ptprcap Smarcd2 Arpc5 Pglyrp1 Atox1 Fxyd5 Rhoc Ndufa13 Pls3 Kifap3 Acat1 Rnf14 Taz Ripk1 Chpt1 Gbe1 Uqcrb Pld3 Pcyt2 Trim13 Trpv2 Suox S100a13 Dhrs1 Rps11 Actr3 Abc…	10362073 10516620 10425161 10427895 10369290 10493820 10457640 10493990 10458382 10463070 10545958 10486061 10508663 10494662 10521031 10360648 10381809 10423333 10582162 10498309 10503508 10503523 10573803 10569319 10368947 10583242 10514255 10534303 10392177 10366667 10502469 10580061 10600453 10533729 10485081 10485070 10485115 10354494 10439583 10498576 10571007 10571036 10563178 10420413 105…
GSE22886_DAY1_VS_DAY7_MONOCYTE_IN_CULTURE_DN	186	4.058	1.70395	0.419922	0.0213541	Vcl Epas1 Timp2 Tfrc Apoe Tgfbr2 Cks1b Tgfbi Nme1 Gnas Ppt1 Mpp1 Sesn1 Mmd Dhcr24 Idh2 Ccdc88a Aldh2 Ldhb Acp5 Tnfrsf21 Sparc Hspb1 Prdx4 Apex1 Mthfd1 Idh1 Cebpa Mdh1 Prkdc Impa2 Mgst2 Ndufs3 Atp5g3 Itgae Nnt Me1 Ebp Cdk2ap1 Rap2a Pck2 Mrps18b Gpx3 Fbp1 Ttc3 Atp5a1 Tor3a Fdft1 Acadm Hmgn3 Snx5 Eif4ebp1 Rasgrp3 Fam162a Ech1 Casp6 Hexb Hadhb Aifm1 Esyt1 Rnh1 Prdx6 Reep5 Got2 Vamp8 Ppia Pepd Vat1 Tm…	10413059 10447317 10393559 10435075 10560624 10597518 10499639 10405587 10389865 10389858 10479112 10507784 10605370 10362811 10380289 10506571 10564857 10374842 10533345 10462035 10549097 10591739 10445241 10386058 10526410 10408928 10607475 10414522 10396610 10355214 10552140 10384603 10433797 10456383 10491952 10484912 10386171 10483756 10378286 10412394 10595480 10405753 10603485 10533807 103…
MARTIN_INTERACT_WITH_HDAC	43	4.055	1.5978	0.394016	0.0215781	Bcl6 Nfkbia Mapk1 Actn1 Mapk3 Hif1a Kpna2 Nrip1 Runx3 Runx2 Atf4 Cbx5 Ppa1 Ywhaq Zbtb16 Etv6 Bcor Camk2d Dnajb6 Foxp3 Gata1 Gata2 Srf Phb2 Ube2i Ppp2r4 Ncor1 Ncor2 Ednra Actn4 Sin3a Ppp1r12a Camk1 Pkd1 Mark2 Ctbp1 Kat5 Rest Nr2c1 Nkx2-5 Rfxank Ankra2 Camta2	10438738 10400405 10433940 10401244 10557459 10396421 10392284 10497503 10453512 10440406 10509030 10451061 10425364 10433088 10363498 10399629 10593225 10542275 10603627 10495896 10395976 10585533 10354404 10481868 10520445 10598292 10603417 10539873 10451363 10541711 10598636 10478012 10448912 10471045 10386850 10533875 10579812 10561527 10585625 10366238 10546891 10442495 10465651 10465649 103…
MORF_EIF3S2	236	4.05	1.55889	0.384878	0.0219948	Mcm2 Sod1 H2afz Cdk2 Rfc4 Set Ldha Xpo1 Dnmt1 Ilf3 Prkag1 Eif4a1 Pgk1 Slc25a3 Ldhb Hadh Bub3 Atf4 Khdrbs1 Hnrnpd Cs Nap1l1 Hdac2 Anapc5 Hnrnpa2b1 Gnb1 Hnrnpr Xrcc6 Psmb2 Rpa2 Pabpc4 Cad Ap3s1 Xrcc5 Slc3a2 Psma1 Dut Yars Ppp1cc Mdh1 Polr2a Prkdc Rad54l Cycs Ak2 Vdac1 Iars Hnrnpc Hnrnpab Srebf2 Nono Atp5g3 G3bp2 Dek Ppp2r1a Mlec Ebp Ywhaq Serbp1 Csk Ruvbl2 Dkc1 Ilf2 Ifrd1 Hspe1 Hsp90b1 Serp1 Mrps18…	10546163 10436783 10496379 10540999 10373530 10438690 10587486 10470893 10470911 10553301 10374590 10591369 10583610 10432281 10387545 10466402 10346780 10387557 10399379 10601390 10498313 10371877 10462035 10549097 10502205 10558248 10425364 10516706 10574436 10531633 10367292 10366337 10362520 10533549 10544720 10511069 10509228 10425632 10508182 10508759 10386543 10507851 10386548 10421917 105…
MORF_PSMC2	108	4.045	1.38066	0.34131	0.0224502	Rac1 Canx Psma3 Cln3 Khdrbs1 Vcp Tial1 Adar Ywhab Hnrnpab Shmt1 Ubr5 Rab1a Morf4l2 Sumo1 Rad23b Cops5 Sp3 Prmt1 Gtf2h1 Eif5 Psmb4 Rad21 Psmd7 Sdhc Tug1 G3bp1 Rab11a Psmc2 Metap1 Ncbp2 Mtdh Kars Drg1 Kif2a Eif4h Sec61b Xpc Mbd4 Cox4i1 Pdcd6 Ensa Cnbp Nedd8 Bcap31 Cox5a Banf1 Atp6v1h Psmc1 Ppp1r7 Gmfb Bud31 Arcn1 Tmed2 Polr3c Psmc6 Rae1 Hsbp1 Fubp1 Srp9 Atp6ap2 Rab5a Glg1 Smg7 Ppp2r5e Pgrmc1 Atp5j2…	10535471 10344476 10385599 10342828 10339578 10344433 10341299 10343572 10342763 10342210 10341596 10342067 10341699 10342490 10343512 10340370 10338471 10339737 10344333 10339065 10339375 10343374 10339545 10338920 10343377 10341571 10343319 10341710 10341219 10339488 10338595 10343864 10343563 10339188 10340377 10342821 10343971 10342583 10340965 10340052 10419711 10396193 10543783 10567964 105…
KOINUMA_TARGETS_OF_SMAD2_OR_SMAD3	751	4.043	1.49849	0.370675	0.0226823	Cdkn1a Myc Dusp6 Junb Ier3 Atf3 Gadd45a Ccl2 Pim1 Cd44 Smad3 Nfil3 Hbegf Tgif1 Tsc22d1 Pml Ndrg1 Adm Actn1 Serpine1 Egfr Nfkb1 Anxa2 Foxo3 Vcl Zfp36l1 Tcf4 Alcam Dhrs3 Ell2 Btg1 Cdc6 Btg2 Ets2 Klf10 Emp1 Sat1 Atxn1 Runx1 Itgb1 Ext1 Mcl1 Mmp9 Ifngr1 Tgfbi Mbnl1 Map2k3 Lgals3 Klf6 Slc7a5 Slc20a1 Mitf Tpd52 Thbs1 Klf7 Nme1 Ahr Gata3 Fosl1 Ahnak Ets1 Vim Rbpj Pnp Bcl2l11 Tnfrsf1a Cdc42ep3 Upp1 Il18 T…	10443463 10424400 10366043 10580282 10444890 10361091 10545130 10379511 10443527 10485405 10594404 10409278 10458340 10452633 10416522 10594053 10429140 10556297 10401244 10534667 10374366 10502299 10586744 10368888 10368886 10413059 10401238 10456522 10439895 10510129 10406254 10365971 10381072 10357875 10437160 10428302 10542355 10607467 10408935 10408937 10441003 10576661 10428579 10494306 104…
WELCSH_BRCA1_TARGETS_DN	140	4.043	1.42275	0.351928	0.0226682	Myc Dusp1 Ccnd1 Sox4 Ndrg1 Mcm2 Hras Rela Mcl1 Slc7a5 Rxra Ccne1 Cdk4 Ctps Cdc25b Dhcr24 Stc1 Ezr Pold1 P2rx4 Eif4g1 Apex1 Mthfd1 Pabpc4 Ckap4 Cad Slc1a5 Xrcc5 Manf Prkaca Nolc1 Vdac1 Psmd1 Slc29a1 Mlec Hsp90b1 Chd4 Srm Fdft1 Srpk1 Fasn Fgfr3 Eif2b2 Smad6 Rcc1 Fkbp4 Snrpa1 Eif3e Eif3b Rars Nsdhl Slc6a8 Brd2 Son Aimp2 Nmt1 Kat2a Slc1a3 Gcsh Eif4h Cyc1 Smarca4 Slc19a1 Chaf1a Tcof1 Ssbp1 Atic Bysl R…	10424400 10449284 10569646 10408450 10429140 10546163 10569071 10460631 10494306 10582275 10470446 10562563 10366814 10515943 10476252 10506571 10416181 10447602 10562818 10525439 10434481 10414522 10396610 10386543 10507851 10386548 10421917 10371387 10520650 10550332 10347232 10596575 10596570 10573266 10463535 10375941 10348004 10451123 10532954 10532944 10371482 10541803 10510391 10420730 104…
RASHI_RESPONSE_TO_IONIZING_RADIATION_2	124	4.042	1.44338	0.357054	0.0226929	Cdkn1a Dusp6 Anxa1 Nfkbia Junb Atf3 Tnfaip3 Plscr1 Icam1 Sox4 Tgif1 Birc3 Irf1 Mdm2 Cxcl2 Stat3 Cxcl1 Socs2 Btg1 Btg2 Klf4 Map3k8 Timp2 Klf10 Pde4b Rela Tgfb2 Lgals3 Klf6 Thbs1 Rnf19b Cd14 Csf1 Sqstm1 Rbpj Tubb2a Cish Mgll Cebpd Bcl10 Nfkbiz Nfkb2 Zwint Timp3 Edn1 Bax Nfe2l2 Slc11a2 Tnip1 Erbb3 Relb Plk2 Hivep2 Dennd5a Rnf19a Hipk2 Slc7a7 Dusp16 Gna13 Tagln2 Klf5 Mapkapk2 Ifngr2 Traf3 N4bp1 Tacst…	10443463 10366043 10466606 10400405 10580282 10361091 10368144 10356082 10587792 10583519 10408450 10452633 10590801 10376060 10372668 10523156 10391301 10523151 10394674 10372069 10365971 10357875 10513008 10457225 10393559 10428302 10506335 10460631 10360920 10414360 10403352 10474700 10508392 10458382 10501164 10385572 10521913 10521911 10408610 10588577 10539894 10433885 10496737 10439936 104…
PENG_GLUTAMINE_DEPRIVATION_DN	321	4.041	1.57982	0.390969	0.0228444	Stat1 Ccnd1 Trib1 Tgfb1 Txnip Irf8 Tap1 Hras Tfrc Ifi30 Kpna2 Fabp5 Nme1 Ctsc Atp2a2 Srsf1 Ube2n Pik3r3 Zfp36l2 Pnp Lmnb1 Tuba4a Ptpn6 Emp3 Adam19 Odc1 Ldha Xpo1 Myd88 Cdc25a Ctps Zmynd8 Trip13 Aldoa Xbp1 Syncrip Dhcr24 Marcksl1 Ccnb1 Paics Plcg1 Sqle Hsp90aa1 Psma3 Limk2 Rbm14 Ldhb Hspa8 Btk Eif4g1 Calr Prdx1 Pfkp Prdx4 Hnrnpa2b1 Mthfd1 Lpcat1 Cad Uck2 Mapre2 Idh1 Eif4g2 Vcp Xrcc5 Slc4a7 Manf Hs…	10346191 10569646 10424370 10551185 10494428 10576034 10444244 10569071 10435075 10579347 10392284 10497503 10453512 10490838 10585699 10389865 10389858 10554789 10533483 10380210 10365918 10530759 10507273 10453272 10414514 10414527 10455813 10355806 10547769 10563441 10375402 10582295 10394770 10553301 10374590 10597648 10589420 10515943 10489723 10410560 10568050 10374035 10595604 10506571 105…
GSE12392_WT_VS_IFNB_KO_CD8A_POS_SPLEEN_DC_UP	187	4.039	1.6394	0.405854	0.0229707	Cd44 Mx2 Sod1 Sell Rgs10 Mgll Evl Bid Canx Kctd12 Arrb1 Il15 Elovl6 Rps6ka2 Sptbn1 Psma3 Lpin1 Tnfrsf21 Fam129a Pik3cb Hells Itgal Ckb Aldoc Trio Cyth1 Vcp Ap3s1 Ipcef1 Osbpl3 Parp12 Ccr9 Slc31a2 Fam117a Asah1 Itm2c Rcbtb2 Plbd1 Hsp90b1 Selplg Acvrl1 Tor3a Glipr1 Sept9 Pi4k2a Cdk14 Ap1g2 Ctbp2 Hadhb Cnr2 B3gnt5 Mapk9 Tbxas1 Oxct1 Oaz2 Fchsd2 Slc25a13 Galnt10 Rab11a Plekho1 Cct5 Zadh2 Phb2 Fkbp2 S…	10485405 10437224 10436783 10351197 10568392 10539894 10398267 10547531 10344476 10385599 10342828 10339578 10344433 10341299 10343572 10342763 10342210 10341596 10342067 10341699 10342490 10343512 10340370 10338471 10339737 10344333 10339065 10339375 10343374 10339545 10338920 10343377 10341571 10343319 10341710 10341219 10339488 10338595 10343864 10343563 10339188 10340377 10342821 10343971 103…
GSE41867_MEMORY_VS_EXHAUSTED_CD8_TCELL_DAY30_LCMV_DN	178	4.034	1.61192	0.399562	0.0234437	Vcl Cd81 Irf4 Igf1r Il18 Dgka Tspan13 Etv5 Crip1 Casp3 Ppp1r15a Cd48 Gnaq Capn2 Slc44a1 Idh2 Pgk1 Mylk Ccdc88a Spint2 Il13ra1 Stat5b Maged1 Cpd P2rx4 Edem1 Aplp2 Prdx4 Eif2ak3 Rap1a Aldoc Ckap4 Smad4 Skil Atf6 Calu Anxa5 Creg1 Prdx2 Pbk Creb3l2 Myadm Acox1 Galnt2 Tmed10 Hadhb Srsf9 Ugdh Il10rb Uap1 Add1 Tram1 Rexo2 Ica1 Oat Epcam Pdia6 Pdia4 Mgat1 Dyrk3 St14 Tns3 Mtor Cpne3 Ndufa1 Man2a1 Lpcat3 N…	10413059 10559261 10404389 10554094 10585194 10373542 10400023 10363901 10438626 10399005 10571696 10563338 10351658 10461844 10360806 10505008 10505028 10564857 10399379 10601390 10498313 10435345 10374842 10561712 10599174 10391286 10605766 10388591 10525439 10540493 10592023 10607475 10538939 10563641 10500976 10379153 10371387 10459705 10491300 10359982 10536818 10497817 10351347 10573483 104…
SHAFFER_IRF4_TARGETS_IN_MYELOMA_VS_MATURE_B_LYMPHOCYTE	96	4.033	1.69673	0.420696	0.0235421	Myc Isg20 Atf3 Tnfaip3 Prdm1 Nfil3 Dusp5 Ndrg1 Nr4a1 Cd38 Cflar Timp2 Mxi1 Nampt Zfp36 Pnp Ddit3 Pim2 Ldlr Itga4 Cav1 Pdk1 Casp3 Ldha Canx Paics Pgk1 Kras Hsp90aa1 Ube2h Atf4 Pam Hspb1 Pabpc4 Uck2 Slc3a2 Hdac5 Yars Ssr1 Cycs Vdac1 Fhl1 Slc38a2 Bmi1 Slamf7 Ldlrap1 Hsp90b1 Slc31a1 Sumo1 P4ha1 Ube2b Ppp2r5c Gars Sub1 Yes1 Sort1 Dnajb9 Uap1 Ccl3 Bcl2l2 Slc37a4 Xpot Ahcy Tram1 Eif2s2 Pdia4 Mpzl1 Bckdh…	10424400 10554240 10361091 10368144 10368970 10409278 10463945 10429140 10427035 10521678 10381526 10515884 10447702 10521690 10346551 10497931 10346562 10393559 10463930 10395259 10561453 10414514 10414527 10366881 10598467 10583732 10473125 10536499 10472846 10571696 10553301 10344476 10385599 10342828 10339578 10344433 10341299 10343572 10342763 10342210 10341596 10342067 10341699 10342490 103…
RB_P130_DN.V1_DN	123	4.032	1.47825	0.366615	0.0236339	Stat1 Gadd45a Hk2 Ctsc Usp18 Slc2a1 Rb1 Cxcl12 Bnip3 Ctsb Rasa1 B2m Lamp2 Vdr Rcn1 Idh1 Clu Ddx3x Gns Plbd1 Olr1 Idi1 Clip1 Ncl Nab1 Rab8b Scamp1 Rras Stat6 Abcg2 Casp6 Kdm5b Hspa1b Dsp Lifr Akap9 Rap2c Dnajc1 Ctsk Snx2 Lamp1 Vopp1 Glo1 Eif2s2 Htra1 Tmem140 Spop Csde1 Erap1 Krt1 Gnai3 Parp9 Tomm34 Wdr26 Atp6ap2 Dnajc7 Evi5 Morc3 Tfb2m Arrdc4 Arhgap24 Zmpste24 Gjb2 Prpf38b Lgalsl Dync1i2 Asb13 Cap…	10346191 10545130 10545588 10554789 10541307 10507594 10421526 10541075 10568785 10414269 10415844 10410892 10475414 10604187 10432032 10485645 10355214 10416057 10546760 10598723 10366667 10548817 10548385 10403413 10482762 10533659 10356312 10356329 10356331 10356333 10354494 10594645 10411156 10552824 10366956 10538640 10496023 10350046 10450367 10404649 10422822 10519420 10604523 10480329 104…
HALLMARK_MYC_TARGETS_V2	58	4.031	1.43406	0.355732	0.0237134	Myc Dusp2 Hk2 Mcm5 Plk1 Npm1 Mcm4 Cdk4 Hspd1 Plk4 Ung Pa2g4 Nolc1 Phb Hspe1 Srm Sord Nop56 Tmem97 Ddx18 Cbx3 Dctpp1 Rcl1 Aimp2 Slc19a1 Nop2 Gnl3 Tcof1 Rrp9 Bysl Wdr43 Nop16 Pprc1 Ipo4 Tbrg4 Rabepk Ndufaf4 Tfb2m Slc29a2 Prmt3 Pes1 Utp20 Mybbp1a Farsa Mrto4 Map3k6 Grwd1 Rrp12 Exosc5 Imp4 Supv3l1 Pus1 Noc4l Nip7 Mphosph10 Wdr74 Ppan Las1l	10424400 10475782 10545588 10572906 10557156 10362593 10385043 10583340 10363178 10437945 10366814 10354732 10375240 10491805 10524450 10373454 10463535 10422776 10380551 10346303 10455588 10510391 10475437 10358894 10476093 10476104 10476106 10476102 10434668 10388880 10546805 10357292 10346549 10421573 10538282 10568217 10462346 10535502 10364239 10541845 10418480 10459109 10588522 10451580 104…
REACTOME_TCA_CYCLE_AND_RESPIRATORY_ELECTRON_TRANSPORT	112	4.028	1.74344	0.432812	0.0240058	Pdk1 Ldha Idh2 Ldhb Slc16a1 Cs Idh1 Cycs Ndufs3 Ndufs4 Nnt Atp5a1 Etfb Ndufs2 Atp5g1 Cox8a Ucp2 Slc16a3 Sdha Sdhc Pdk4 Idh3a Atp5j Sdhb Ndufs1 Ndufab1 Aco2 Ndufa13 Cyc1 Atp5o Uqcrc1 Cox4i1 Pdp1 Uqcrb Pdk3 Ndufa1 Cox5a Atp5b Ndufa9 Ndufv2 Ndufs8 Sdhd Uqcrc2 Ndufs6 Uqcrh Ndufv1 Cox6a1 Atp5c1 Ndufa2 Cox7b Mdh2 Suclg2 Atp5j2 Ndufb3 Idh3b Ndufa6 Idh3g Dlat Uqcrfs1 Atp5f1 Ndufa7 Atp5d Ndufb8 Ndufb5 Ndu…	10472846 10553301 10564857 10462035 10549097 10495035 10367292 10355214 10462136 10544687 10528170 10484912 10386171 10412251 10412394 10456891 10552418 10360076 10391100 10390237 10465633 10555389 10555401 10383502 10410625 10360046 10543017 10585417 10440483 10509858 10355084 10567657 10568859 10425611 10579119 10424825 10440977 10589196 10576029 10511580 10410259 10412711 10360026 10605711 106…
JOHNSTONE_PARVB_TARGETS_2_DN	302	4.023	1.46707	0.364701	0.0245323	Adm Prkca Alcam Trib2 Mapk14 F2r Srgn Mcm3 Emp1 Cdk6 Mbnl1 Clic4 Nr3c1 Srsf1 Hdac1 Rbpj Wee1 Ctgf E2f3 Casp3 Rreb1 Cst7 Runx2 Ptk2 Nup62 Tgfbr1 F2rl1 Syncrip Tmpo Slc44a1 Mylk Ppp3ca Ssbp2 Tnfaip8 Hivep3 Hadh Tnfrsf21 Crem Rin2 Pdgfa Cbx5 Rnf19a Chd2 Cyb5a Agfg1 Irs1 Hnrnpr Psmb2 Smc3 Pfn2 Stk17b Prim2 Ipo5 Ssr1 Hspa1a Angpt1 Ak2 Elovl5 Dst Srsf3 Rbbp4 Ifrd1 Slc31a1 Mrps18b Asph Map2 Ppp2r5c Hs3s…	10556297 10392388 10439895 10399470 10443391 10411229 10369615 10353420 10542355 10519324 10492310 10517336 10458569 10380210 10447004 10516605 10521913 10521911 10556266 10362201 10408477 10408475 10571696 10404612 10476945 10451061 10429341 10552740 10504817 10411226 10595604 10371888 10505008 10505028 10435345 10496338 10406551 10455653 10455647 10507677 10507675 10502205 10445241 10457205 104…
GSE7568_IL4_TGFB_DEXAMETHASONE_VS_IL4_TGFB_TREATED_MACROPHAGE_UP	164	4.023	1.67492	0.416306	0.0244706	Marcks Ccr7 Cdc20 Cd81 Mtss1 Wars Lif Aldoa Hsp90aa1 Eif4g1 Pfkp Bcat1 Gcnt1 Xrcc5 Slc3a2 Slc12a2 Vdac1 Shmt2 Iars Hat1 Shmt1 Slc31a1 Akap1 Prdx3 Rfc2 Nek6 Ybx1 Tpst1 Frmd4b Tmem97 Nefh Psmd7 Snrpd1 Snrpa1 Amd1 Rars Tacc2 G3bp1 Eif1ax Ctnnal1 Psmc4 Chst2 Gcsh Ccnh Mrpl23 Psmb6 Pno1 Nudt1 Bag2 Ppm1g Clasp1 Rpl28 Tnpo1 Erlin1 Ppp1r7 Psmd3 Dynlt3 Polr2d Fubp1 Eif2b3 Wipi2 Nup188 Snd1 Phf5a Grsf1 Hsd…	10368675 10390763 10515744 10559261 10428857 10339750 10402585 10341289 10341395 10342761 10341579 10343623 10342553 10340809 10343468 10339765 10338116 10341016 10339726 10338280 10343192 10342836 10338367 10338225 10340507 10340298 10342565 10339327 10340984 10342944 10341946 10373918 10568050 10378848 10490946 10402615 10434481 10407481 10549222 10466521 10347232 10465772 10455873 10375941 103…
ZHANG_TLX_TARGETS_36HR_UP	209	4.023	1.64748	0.409473	0.0244588	Cdkn1a Jun Ccnd2 Cited2 Gadd45b Tsc22d1 Nr4a1 Gsn Btg1 Tob1 Btg2 Klf4 Tap1 Timp2 Acsl1 S100a4 Ddit4 Sat1 Tgfbr2 Gadd45g S100a11 Csf1 Ptpre Zfp36l2 Ddit3 Upp1 Slco3a1 Rxra S100a10 Tgfb3 Slc7a11 Ddx17 Nfkb2 Gabarapl1 Bax Kif1b Ephx1 Cytip Sphk1 Tapbp Ier5 P2rx4 Gab2 Stom Akt2 Pdgfa Cbx5 Arhgef2 Sp110 Mxd4 Fcgrt Cdkn2b Pxn Myo10 Sirpa Pde2a Hist1h1c Sorbs1 Cdh13 Ypel5 Itga5 Dusp3 Ctdsp2 Ywhag Cryab …	10443463 10514466 10548105 10361828 10364950 10416522 10427035 10471655 10365971 10380381 10357875 10513008 10444244 10393559 10571657 10493812 10369290 10607467 10597518 10405211 10457640 10493990 10501164 10558410 10453272 10366881 10374236 10564631 10470446 10493995 10401673 10498024 10430536 10463599 10542200 10563303 10518585 10360684 10482802 10382802 10444068 10358978 10525439 10555027 104…
WANG_TUMOR_INVASIVENESS_UP	354	4.017	1.71609	0.427228	0.0251	Stat1 Nfkbia Ccnd1 Il7r Pcna Ezh2 Marcks Anxa2 Vcl Pttg1 Hmgb2 H2afz Hif1a Fn1 S100a6 Cks1b Tgfbi Plac8 Kpna2 Ifitm1 Nr3c1 Vim Pnp Ctcf Pak1 Gnas Cyr61 Eno1 Ifitm3 Npm1 Evl Lamc1 Dab2 Ehd1 Stat5a Pik3cd Per1 Kpnb1 Ier2 Col1a2 Nfe2l2 Sptbn1 Syk Klf9 Hsp90aa1 Ezr Cdc42 Hmgcs1 Eif4b Rras2 Ifitm2 Hspa8 Kif20a Eif4g1 Cbx5 Srsf7 Nap1l1 Nf2 Hnrnpa2b1 Hnrnpr Rpa2 Pip4k2a Mapre2 Eif4g2 Glul Tubb6 Psma4 Ps…	10346191 10400405 10569646 10427628 10487930 10461391 10544501 10368675 10586744 10413059 10385325 10518350 10510172 10571870 10518352 10496379 10540999 10396421 10355403 10493820 10499639 10405587 10531724 10392284 10497503 10453512 10570434 10558769 10458569 10469322 10414514 10414527 10574812 10555118 10479112 10502655 10473240 10510546 10455595 10569017 10362593 10385043 10583340 10363178 103…
KEGG_FATTY_ACID_METABOLISM	35	4.013	1.36074	0.339097	0.0254924	Acsl1 Aldh2 Hadh Cpt1a Acaa2 Aldh3a2 Acox1 Acadm Acsl3 Hadhb Aldh7a1 Aldh9a1 Acsl5 Acsl4 Acat1 Acadvl Echs1 Eci1 Aldh1b1 Eci2 Hadha Acadl Ehhadh Acadsb Acat2 Cpt2 Adh5 Acox3 Acads Gcdh Acsl6 Adh4 Adh7 Cpt1b Cpt1c	10571657 10533345 10502205 10460157 10456699 10386652 10393177 10502951 10347748 10474379 10520467 10458960 10351414 10464045 10607089 10593591 10387768 10568939 10442445 10504606 10408656 10528929 10355246 10438575 10558227 10447891 10514933 10496475 10521391 10532926 10580233 10376096 10496466 10496425 10431564 10562989
GSE22886_DC_VS_MONOCYTE_UP	180	4.012	1.74379	0.434681	0.0256075	Id3 Gsn Atp1b1 Cd81 Maf Epas1 Fabp5 Ctsc Mcm6 Hsd11b1 Jag1 Ccne1 Evl Ramp1 Dab2 Sesn1 Dnmt1 Zwint Ctsb Blnk Plau Gabarapl1 Acot7 Dhcr24 Ptgs1 Spint2 Psen2 Maoa Lmna Acp5 Slc16a1 Pold1 Ncaph Swap70 Hspb1 Calr Ung Pfkp Myo1e Fabp4 Mdh1 Lpp Ehd4 Gins1 Dnajb4 Brca2 Aldh3a2 Me1 Ebp Homer1 Aars Phtf2 Gpx3 Ccl22 Pi4k2a Epb41l2 Chek2 Sephs2 Got1 Rasgrp3 Fam162a Aifm1 Trip6 Abr Sptan1 Net1 C1qb Mgat4a Slc…	10509163 10471655 10359689 10559261 10581992 10447317 10490838 10585699 10554789 10357436 10361234 10488060 10562563 10398267 10348537 10422744 10422728 10362811 10591369 10363905 10415844 10467508 10413047 10542200 10510687 10506571 10471721 10561712 10360648 10598771 10499394 10591739 10495035 10562818 10487340 10556280 10526410 10408928 10580219 10524450 10407481 10586781 10497265 10384603 104…
MORF_RAC1	204	4.01	1.51972	0.379004	0.0257958	Sod1 Rac1 Raf1 Atp2a2 Rpa1 Ran Ppt1 Canx Prkag1 Nup62 Fbxw11 Cln3 Hspa8 Rtn4 Khdrbs1 Cs Prdx4 Crk Hnrnpa2b1 Psmb2 Picalm Ap3s1 Tial1 Mdh1 Psmd8 Cycs Ywhab Hnrnpab Dap Nono Shmt1 Ppp2r1a Ubr5 Serp1 Rab1a Morf4l2 Sumo1 Mrps18b Xpo7 Rad23b Cops5 Sp3 Sephs2 Psmb4 Prkar1a Map2k2 Eif2b2 Cox8a Arf3 Ap2s1 Hadhb Sdha Rad21 Abr Psmd7 Sdhc Tug1 Cltc Nsdhl Arf4 Stard7 Psmc2 Fmr1 Metap1 Smarcd2 Ncbp2 Arpc5 Pw…	10436783 10535471 10547034 10533483 10388409 10525983 10507784 10344476 10385599 10342828 10339578 10344433 10341299 10343572 10342763 10342210 10341596 10342067 10341699 10342490 10343512 10340370 10338471 10339737 10344333 10339065 10339375 10343374 10339545 10338920 10343377 10341571 10343319 10341710 10341219 10339488 10338595 10343864 10343563 10339188 10340377 10342821 10343971 10342583 103…
GSE21360_PRIMARY_VS_QUATERNARY_MEMORY_CD8_TCELL_DN	175	4.008	1.77779	0.443586	0.0259979	Cited2 Irf7 Tsc22d3 Ndrg1 Trib2 Add3 Sorl1 S100a6 Shc1 Pik3ca Sqstm1 Stat4 S100a10 Bnip3l St6gal1 Ablim1 Arntl Rasgrp1 Stag2 Parp8 Klf2 Capn2 Cd247 Pnrc1 Lpin1 Ikbkb Creb1 Bcl11b Ubl3 Traf5 Fam65b Tpp1 Bach1 Fam117a Tdrd7 Ppp2r5a Kcna3 Ifi44l Asah1 Ctdsp2 Serinc3 Snrk Prkcq Chd9 Sigirr Wwp1 Vezf1 Tmed10 Cd37 Bahd1 Sptan1 Atf2 Mkrn1 Slc16a5 Fmr1 Cd96 Akap9 Trim14 Smurf2 Plekho1 Pcf11 Son Tax1bp3 P…	10361828 10569102 10606989 10429140 10399470 10463911 10592535 10493820 10493530 10493519 10491331 10385572 10346168 10493995 10394800 10421003 10434758 10468691 10556463 10486061 10599377 10412345 10572800 10360806 10351353 10511935 10399478 10577560 10346943 10402554 10535866 10361139 10404152 10365288 10566529 10436734 10380514 10504672 10510197 10510162 10361104 10518341 10495183 10502801 105…
HALLMARK_EPITHELIAL_MESENCHYMAL_TRANSITION	192	4.006	1.54505	0.385732	0.0262281	Jun Id2 Vegfa Il6 Tnfaip3 Gadd45a Inhba Cd44 Gadd45b Tgfb1 Rhob Mcm7 Serpine1 Fas Cxcl1 Cadm1 Lgals1 Vcan Gem Plaur Gja1 Fn1 Basp1 Spp1 Sat1 Itgb1 Capg Tgfbi Igfbp4 Thbs1 Sdc4 Vim Cyr61 Ctgf Igfbp3 Thy1 Timp1 Cxcl12 Emp3 Nt5e Bdnf Lamc1 Tgm2 Dab2 Il15 Timp3 Notch2 Col1a2 Flna Pmp22 Mylk Itgb5 Mmp2 Tgfbr3 Col1a1 Sdc1 Vcam1 Eno2 Serpine2 Itgb3 Sparc Pmepa1 Lrp1 Itgav Anpep Tpm1 Pfn2 Mmp14 Col6a3 Tp…	10514466 10399691 10451198 10520452 10368144 10545130 10403743 10485405 10364950 10551185 10399360 10534974 10534986 10534988 10534984 10534667 10462603 10523151 10585048 10425161 10410931 10503334 10550906 10363173 10355403 10427895 10523717 10607467 10576661 10539135 10405587 10381096 10474700 10489484 10469322 10502655 10362201 10384223 10584628 10598976 10541075 10563441 10587639 10474399 103…
MORF_RAB11A	56	4.006	1.22533	0.305892	0.0262005	Psma5 Cux1 Smad2 Tpr Ubr5 Gtf2h1 Eif2b2 Sdhc Rab11a Psmc2 Xpc Cnbp Nup88 Ppp1r7 Gmfb Arcn1 Polr3c Ube2a Rae1 Kbtbd2 Wipi2 Pdcd10 Ppp2r5e Zzz3 Ufd1l Psmd10 Terf2ip Tbcb Nfatc2ip Tbpl1 Dpm1 Cox7a2l Coil Tor1aip1 Nubp1 Prpsap1 Stxbp3 Znhit3 March7 Atxn2 Dnpep Htatsf1 Dusp11 Ik Bag5 Spcs2 Xpa Ilvbl Sec22b Cfdp1 Pex11b Parg Prpf4 Scrib Faf2 Prpf18	10365426 10495279 10534596 10456764 10350535 10428238 10553280 10397332 10360046 10594480 10520025 10546349 10546079 10387992 10348775 10419274 10592919 10500388 10599222 10479026 10544976 10527133 10498771 10489041 10401007 10496946 10434233 10607004 10575619 10561854 10567851 10368229 10489946 10399677 10453254 10380252 10380250 10359097 10433494 10393309 10465853 10501420 10389331 10472277 105…
GCM_USP6	65	4.005	1.4219	0.355017	0.0262618	Cs Vcp Ipo5 Bahd1 Sema4f Ddx11 Ripk1 Ednra Sin3a Atp2b2 Mmp16 Klhl18 Dennd4a Rmnd5b Mtch2 Scamp2 Kpna6 Tex261 Sh2b1 Fbxl20 Cops7a Cnppd1 Prdm4 Snapc3 Smg5 Mrvi1 Sec24a Tut1 Mtmr7 Ap2a1 Dip2b Tbc1d10b Ggt7 Myo9a Coq10a Eps15l1 Pex11b Add2 Fam81a Atg4b Dhrs11 Fam167a Eral1 Lrig2 Cog5 Bod1l Polr2m Isca1 Dnajc27 Vps53 Otud6b Urgcp Gigyf1 Tbc1d22b Gfm2 Evi5l Glyctk Fan1 Tmem138 Mks1 Dhx37 Klhl17 Tmx3 …	10367292 10512391 10417070 10474851 10545608 10446441 10404506 10579812 10585625 10546977 10503448 10597162 10586254 10586242 10586250 10586246 10586248 10586244 10586227 10586240 10586252 10385699 10473737 10530851 10585721 10516678 10545751 10567903 10390574 10547926 10355730 10371420 10505630 10493210 10566943 10385719 10461354 10578300 10562965 10426835 10568188 10488862 10585972 10585992 105…
GRADE_COLON_AND_RECTAL_CANCER_UP	266	4.004	1.53272	0.382793	0.0263761	Myc Cdk1 Vegfa Cd44 Pcna Aurka Mcm7 Rrm2 Mcm2 Tcf7 Hmgb2 Sod2 Cdc6 H2afz Cks2 Mcm3 Spp1 Ets2 Ddit4 Gsk3b Rrm1 Mcm5 Tgfbi Ifitm1 Srsf1 Kif23 Ube2n Ran Plk1 Npm1 Mthfd2 Cdc45 Thy1 Nusap1 Mcm4 Timp1 Set Ldha Zmynd8 Ctsb Srsf2 Plau Cdc25b Syncrip Ccnb1 Timeless Hmgb1 Eif4a1 Ephb2 Lrp8 Ly6e Psma3 Itgb5 Eif4b Ldhb Hnrnpa1 Psmd14 Hnrnpd Tpi1 Sparc Ptpn12 Prdx1 Nmi Hells Prdx4 Melk Gclc Hnrnpa2b1 Rcn1 Mt…	10424400 10369815 10451198 10485405 10487930 10461391 10490104 10534974 10534986 10534988 10534984 10394978 10546163 10385776 10518350 10510172 10571870 10518352 10441815 10381072 10496379 10540999 10405185 10424779 10353004 10353420 10523717 10437160 10369290 10435676 10555695 10572906 10405587 10570434 10558769 10380210 10594251 10365918 10530759 10525983 10557156 10362593 10385043 10583340 103…
GAUSSMANN_MLL_AF4_FUSION_TARGETS_F_UP	169	3.998	1.37957	0.345066	0.0270023	Nr4a3 Isg15 Egfr Zfp36l1 Btg2 Map3k8 Lgals3bp Jarid2 Ifih1 Sepp1 Ahr Ifi44 Il18 Tlr1 Cebpd Nt5e Nfkbiz Tgfb3 Dab2 Ablim1 F2rl1 Pik3ip1 Ctsh Pnrc1 St3gal5 Gm2a Fst Ly6e Plat Ldhb Pdgfb Fcgrt Plcg2 Zfand5 Cast Col3a1 Cnp Bmp4 Rcbtb2 Arhgef3 Cx3cl1 Skap2 Rrad Epha4 Tmem176b Gpc4 Lox Dram1 Spry1 Lifr Col6a1 Hnrnpa3 Ecm1 Tox Ptp4a3 Slc1a3 Nsd1 Gas1 Mapk12 Matn2 Arsb Lgals9 Gas6 Col6a2 Synpo Rgs4 Ltbp2…	10504838 10451287 10374366 10401238 10357875 10457225 10393573 10404848 10483110 10422598 10400006 10502791 10585194 10530145 10433885 10587639 10439936 10401673 10422744 10422728 10468691 10411226 10373740 10587733 10340894 10511935 10539080 10376208 10412260 10424676 10570855 10462035 10549097 10430660 10563085 10575799 10461991 10410656 10346015 10381154 10419261 10416355 10413419 10574220 105…
WANG_TUMOR_INVASIVENESS_DN	199	3.994	1.43744	0.359869	0.0273851	Myc Id2 Cd44 Pml Dhrs3 Btg1 Atp1b1 Btg2 Litaf Spp1 Ube2c Cd9 Gsk3b Prkcd Rbpj Pdgfra Cdh1 Mdfic Furin Nras Dlgap5 Racgap1 Abcg1 Canx Luc7l3 Bnip3l Anxa4 Ilf3 Ywhaz Celf2 Tcf7l2 Gm2a Ly6e Tgfbr3 Erbb3 Ube2h Map3k1 B2m B4galt1 Atf4 H1f0 Aplp2 Gnb1 Csf2rb Coro1c Cebpa Slc9a3r1 Nfib Ssr1 Il16 Iqgap1 Pbxip1 Irak1 Fstl1 Igfbp5 Vamp3 Phtf2 Itm2b Lcp1 Exo1 Ttc3 Myadm Cd53 Ptx3 Ppp2r5c Ivns1abp Eno3 Ccng1…	10424400 10399691 10485405 10594053 10510129 10365971 10359689 10357875 10437687 10523717 10478572 10548030 10435676 10418410 10521913 10521911 10522503 10575052 10536472 10564960 10494857 10419323 10432511 10443730 10344476 10385599 10342828 10339578 10344433 10341299 10343572 10342763 10342210 10341596 10342067 10341699 10342490 10343512 10340370 10338471 10339737 10344333 10339065 10339375 103…
GSE16266_CTRL_VS_HEATSHOCK_AND_LPS_STIM_MEF_UP	181	3.993	1.44076	0.360862	0.0275746	Egr1 Egr2 Ezh2 F2r Hif1a Litaf S100a4 Ddit4 Atxn1 Jarid2 H2afx Rpa1 Cenpa Casp3 Odc1 S100a10 Bnip3l Prnp Tmpo Kras Psma3 Lig1 Rnf19a Ube2d3 Psma5 Plagl1 Cux1 Pfn2 Rbl1 Ap3s1 Cebpg Ddx3x Atp5g3 Gng2 Ywhaq Ubr5 Serinc3 Rap2a Ptpn11 Tipin Tceb1 Ctnnb1 Wsb2 Hmgb3 Dbf4 Atp6v1a Ero1l Aifm1 Cct2 Ugdh Eef1d Rock1 Metap1 Arpc5 Csnk1d Sept6 Rabgap1l Moap1 Cstb Rab10 Atp6v1c1 M6pr Efhd2 Ptp4a2 Cox4i1 Rab2a …	10454782 10363735 10544501 10411229 10396421 10437687 10493812 10369290 10408935 10408937 10404848 10403938 10404026 10408111 10584710 10408072 10500324 10408085 10409220 10403955 10404045 10408094 10408118 10388409 10520521 10571696 10582295 10394770 10493995 10394800 10421003 10476314 10371888 10549256 10419711 10396193 10543783 10550102 10428157 10496295 10605349 10469772 10365426 10495279 103…
MORF_EIF4E	78	3.987	1.21147	0.30388	0.0282052	Pola1 Nup62 Eif4e Hdac2 Rap1a Tfap4 Ccnf Ruvbl1 Grb10 Rfc1 Cdc7 Ddx18 Anp32e Cct4 Bahd1 Immt Nup93 Metap1 Idh3a Ranbp2 Ifrd2 Trim27 Cstf3 Mars Nufip1 Glmn Mfn2 Lancl1 Hnrnpl Extl2 Psmd3 Xpo6 Aimp1 Sec63 Actl6a Tpp2 Pex3 Gnl2 Clpx Nup188 Ankrd17 Dnajc7 Kdm3b Dlat Afg3l2 Gtf2a2 Abcf1 Vars Nfrkb Eif5b Cebpz Ddx46 Nkrf Cpsf4 Taf2 Ptpn7 Mms19 Katna1 Zmym4 Usp14 Dimt1 Sfswap Coq2 Sucla2 Nxt2 Gtf2h3 Clp…	10605674 10552740 10496485 10599855 10496490 10362520 10563641 10500976 10437384 10448506 10539882 10384398 10530163 10523802 10546805 10357292 10494322 10374564 10474851 10539026 10574033 10502405 10585417 10363281 10588707 10403903 10474243 10373157 10416510 10532103 10518385 10355266 10551600 10495539 10380986 10567797 10502232 10362837 10491385 10345930 10367960 10508019 10586368 10470973 105…
MODULE_152	117	3.987	1.73253	0.434497	0.0281236	Mthfd2 Bnip3l Bnip3 Idh2 Cln3 Slc25a3 Hadh Alas1 Acaa2 Cycs Vdac1 Ndufs3 Ndufs4 Atp5g3 Hspe1 Pck2 Atp5a1 Ndufs2 Atp5g1 Glud1 Cox8a Mrpl12 Ech1 Atp6v0b Sdha Atp6v0c Cox17 Atp2c1 Got2 Atp6v1b2 Atp5j Sdhb Atp6v0a1 Ndufab1 Cyba Gcsh Cyc1 Atp5o Acadvl Uqcrc1 Echs1 Scp2 Bckdha Slc39a6 Cox4i1 Ssbp1 Pccb Uqcrb Ndufa1 Cox5a Atp6v1h Atp5b Ndufa9 Atp6v1e1 Atp6v0d1 Atp6v1d Atp6ap1 Ndufv2 Ndufs8 Decr1 Surf1 G…	10545672 10394800 10421003 10568785 10414269 10564857 10567964 10371877 10502205 10596454 10456699 10462136 10544687 10528170 10375941 10484912 10386171 10412251 10483756 10346303 10455588 10415248 10456891 10360076 10391100 10390237 10414093 10465633 10383389 10551614 10515519 10410625 10448455 10549653 10537316 10435693 10596347 10535025 10580969 10572146 10440483 10509858 10381187 10567657 105…
CHANDRAN_METASTASIS_DN	271	3.986	1.55299	0.389594	0.0282609	Fos Dusp1 Atf3 Smad3 Egr2 Ptgs2 Nr4a1 Cd38 Btg2 Klf4 Mx1 Egr3 Pde4b Dusp2 Zfp36 Klf6 Fgl2 Pak1 Kcnn4 Ctgf Foxn3 Fgf13 Ier2 Mylk Tnip1 Dpp4 Fosb B2m Iqgap2 Pmepa1 Pycard Klf3 Stat2 Sfrp1 Tubb6 Sorbs1 Itgb8 Fuca1 Erbb2 Pcdh7 Bmp4 Zak Rrad Rras Nfia Hexa Sema3c Nefh Prrx1 Bmp7 Amd1 Eif3a Aldh7a1 Pdgfc Fgfr2 Trex1 Zmynd11 Tspan2 Slc30a4 Igfbp2 Lfng Cirbp Mllt10 Cfl2 Slit2 Col13a1 Golm1 Isl1 Ephb6 Ssp…	10397346 10449284 10361091 10594404 10363735 10350516 10427035 10521678 10381526 10515884 10447702 10521690 10357875 10513008 10441233 10416251 10506335 10475782 10561453 10403352 10519983 10555118 10550877 10362201 10402066 10604751 10580183 10435345 10385941 10483046 10560481 10475414 10411235 10490159 10568355 10522051 10367224 10570957 10456400 10467425 10403229 10509127 10380896 10521972 104…
TIEN_INTESTINE_PROBIOTICS_6HR_DN	155	3.984	1.52067	0.381661	0.0284585	Id2 Sgk1 Tsc22d1 Adm Actn1 Cadm1 Tcf4 Btg1 Mcm5 Sepp1 Cdc42ep3 Upp1 Crim1 Cenpa Cebpd Mmd Tmpo Rbms1 Pitx2 Il1r2 Mir22hg Iqgap2 Sgms1 Gab2 Rin2 Melk Etf1 Picalm Cotl1 Ckap4 Mapk6 Cald1 Tubb6 Fhl2 Acaa2 Ube2d1 Psmd1 Ppp2r5a Ypel5 N4bp1 Plcb1 Psme4 Bambi Hexb Etnk1 Dnajb9 Anp32e Ppm1b Smpdl3a Atp2c1 Lrpprc Rybp Stx3 Mical2 Fermt2 Sec14l1 Slc7a6 Dgkd Rapgef2 Tax1bp3 Rad50 Aimp2 Anxa6 Pts Cirbp Celf1…	10399691 10362073 10416522 10556297 10401244 10585048 10456522 10365971 10572906 10422598 10453049 10374236 10446986 10520521 10433885 10380289 10371888 10483023 10483025 10495976 10345752 10378568 10378570 10411235 10467068 10555027 10476759 10504470 10458213 10554839 10582162 10371387 10594988 10537184 10456400 10354247 10456699 10369877 10348004 10510197 10510162 10361104 10518341 10446756 105…
MORF_CSNK1D	67	3.983	1.41494	0.35524	0.0285992	Pml Stat3 Raf1 Prkag1 Tial1 Polr2a Tpr Cnp Phb Ikbkg Rab1a Bahd1 Ppp1r10 Mkrn1 Metap1 Csnk1d Nfyb Mgat1 St14 Mfn2 Dhrs1 Nudt3 Ddb1 Ss18 Eml3 Aldh4a1 Prkcsh Agpat1 Adam15 Plin3 Cib1 Rabac1 Mtx1 Mr1 Arpc4 Lsm12 Gpr35 Fam89b Rnf103 Tsta3 Slc9a1 Morc3 Nap1l4 Brd3 Terf2ip B4galt3 Rprd2 Slc25a36 Sh2b1 Rabggta Pcgf1 Parn Sfswap Kdm5c Tubgcp2 Pcgf2 Mrpl28 Khnyn Pcbp3 Otub1 Srrt Stk19 Becn1 Atg9a Chd8 Ras…	10594053 10391301 10547034 10432281 10568399 10387588 10350535 10381154 10422776 10380551 10600453 10374466 10474851 10444957 10544186 10502405 10394040 10371307 10375537 10592001 10518385 10341334 10340952 10344194 10342635 10338876 10341982 10339577 10344490 10342986 10420155 10339814 10339785 10341831 10340125 10342305 10343087 10449363 10339928 10341832 10339980 10339670 10344185 10340389 103…
MORF_CDC10	137	3.977	1.38384	0.347931	0.0292332	Cdk2 Dyrk2 Xpo1 Prkag1 Hmgb1 Pgk1 Kras Ppp2ca Hspa8 Khdrbs1 Hnrnpd Calm2 Cs Anapc5 Hnrnpa2b1 Gnb1 Hnrnpr Sun2 Rpa2 Tfap4 Chuk Xrcc5 Tial1 Psma1 Dut Polr2a Prkdc Nono Cnp Dek Ywhaq Vamp3 Ilf2 Serp1 Eif4a2 Usp1 Xpo7 Lbr Tacc1 Rfc1 Rpl22 Psme4 Cct4 Immt Lrpprc Tax1bp1 Rnf44 Pitpnm1 Eif1ax Stard7 Diaph1 Add1 Sept7 Vdac3 Timm17a Cul2 Aatf Capza1 Brd8 Ptp4a2 Tcof1 Ssb Hnrnpk Lancl1 Hnrnpl Tcea1 Crkl Sr…	10373530 10372745 10374590 10432281 10582835 10408687 10386949 10429455 10552337 10497483 10600545 10566142 10424413 10394142 10548600 10591881 10453252 10570470 10497325 10353341 10604663 10500543 10542038 10510194 10510212 10402750 10535894 10565589 10400153 10462361 10553857 10496835 10455439 10385426 10569994 10531579 10399379 10601390 10498313 10549256 10375926 10528021 10584572 10368025 105…
MORF_PRDX3	82	3.977	1.42434	0.358106	0.029221	Sod1 H2afz Kpna2 Srsf1 Set Ppt1 Canx Bub3 Khdrbs1 Hdac2 Hnrnpa2b1 Psmb2 Ap3s1 Mdh1 Hspa9 Cycs Hnrnpab Dap Hat1 Atp5g3 G3bp2 Ifrd1 Sumo1 Mrps18b Prdx3 Tceb1 Rad23b Cops5 Map2k2 Ap2s1 Hadhb Psmd7 Nsdhl G3bp1 Stard7 Atp5j Sdhb Mtdh Kars Cct5 Rad23a Ndufs1 Cyc1 Tmem106c Csnk2b Glb1 Atp5o Hccs Ppm1g Ssbp1 Cox5a Hspa4 Park7 Ndufv2 Snrpe Hax1 Uqcrc2 Ei24 Actr3 Tufm Srp9 Ndufv1 Hadha Atxn10 Shfm1 Ndufb3 …	10436783 10496379 10540999 10392284 10497503 10453512 10380210 10587486 10470893 10470911 10507784 10344476 10385599 10342828 10339578 10344433 10341299 10343572 10342763 10342210 10341596 10342067 10341699 10342490 10343512 10340370 10338471 10339737 10344333 10339065 10339375 10343374 10339545 10338920 10343377 10341571 10343319 10341710 10341219 10339488 10338595 10343864 10343563 10339188 103…
GSE17721_POLYIC_VS_PAM3CSK4_12H_BMDM_UP	179	3.975	1.53118	0.385247	0.0295468	Cdkn1a Irf8 Arl4c Timp2 Sorl1 Sat1 Kif11 Il2ra Il10ra Ctsc Akt3 Psme2 Hdac1 Itgb7 Stat4 Nasp Arf6 Akap12 Abcg1 Casp7 Col1a2 Arl4a Ndrg2 Spint2 Kynu Tbl1x Il2rg Aqp3 Sfn Nck1 Pfkfb3 Anpep Rel Mapre2 Psma4 Lat2 Eng Icam2 Itm2c Phgdh Selplg Ube2b Tab2 Epb41l2 Rasa3 Nfia Rnh1 Nfkbib Birc2 Wnk1 Mical2 Tnfrsf12a Dtx1 Csnk1d Trip10 Bcl9 Atp6v0a2 Larp1 Ghr Psmb6 Bhlhe41 Usp15 Ccnl1 Cst3 Prkx Med12 Ripk1 …	10443463 10576034 10356475 10393559 10592535 10607467 10462796 10469278 10593050 10554789 10360506 10420030 10447004 10516605 10432957 10346168 10515337 10396108 10367634 10443730 10464128 10536220 10400057 10419578 10561712 10471912 10600547 10606016 10512156 10517067 10572635 10596043 10480035 10564818 10384725 10454286 10585474 10534303 10471486 10392177 10347980 10558439 10500529 10532744 103…
MORF_ATOX1	77	3.975	1.44767	0.364169	0.0294634	Sod1 Rac1 Canx Psma3 Cln3 Psmb2 Psmd8 Ywhab Shmt1 Rab1a Morf4l2 Sumo1 Psmb5 Rad23b Cops5 Prmt1 Sephs2 Psmb4 Prkar1a Eif2b2 Ap2s1 Psmd7 Sdhc Polr2h Kars Atox1 Psmc4 Cstb Ppp2r4 Psmb6 Slc25a1 Pdcd6 Ensa Nedd8 Uqcrb Bcap31 Cox5a Banf1 Atp6v1h Psmc1 Ppp1r7 Gmfb Sars Bud31 Ap2m1 Tmed2 Dctn2 Hsbp1 Plod3 Rab5a Snrpg Pgrmc1 Atp5j2 Shfm1 Tmbim6 Tmem147 Myl12b Rer1 Uba1 Alg8 Sec61g Dync1i2 Dpm1 Atp6v1f Ggc…	10436783 10535471 10344476 10385599 10342828 10339578 10344433 10341299 10343572 10342763 10342210 10341596 10342067 10341699 10342490 10343512 10340370 10338471 10339737 10344333 10339065 10339375 10343374 10339545 10338920 10343377 10341571 10343319 10341710 10341219 10339488 10338595 10343864 10343563 10339188 10340377 10342821 10343971 10342583 10340965 10340052 10419711 10396193 10543783 105…
GOLDRATH_HOMEOSTATIC_PROLIFERATION	158	3.971	1.70314	0.428863	0.0299144	Bcl2 Socs3 Arl4c Prkca Sorl1 App Slc7a5 Tpd52 Nme1 E2f1 Arf6 Set Aqp9 Nfkbiz Canx Kctd12 Gpx1 Myo6 F2rl1 Klf9 Pafah1b1 Cd55 Creb1 Ung Agfg1 H2afy Tial1 Glul Gk Impa2 Cycs Irak1 Ipo7 Ppa1 Aldh3a2 Nhp2 Rad23b Plekha1 Hdgf Bzw2 Sfpq Chek2 Fam162a Atp6v0b Snx9 Cct2 Tax1bp1 Sdhc Il10rb C1qb Rock1 Reck Eid1 Rnf11 Atp5j Sema4f Ndufab1 Prps2 Wipf1 Psmc5 Vopp1 Usp15 Bag2 Cyb5r1 Sos2 Vdac2 Pdcd6 Ptges3 Pcc…	10357043 10393449 10356475 10392388 10592535 10440491 10582275 10579872 10497214 10389865 10389858 10488785 10396108 10587486 10470893 10470911 10594825 10439936 10344476 10385599 10342828 10339578 10344433 10341299 10343572 10342763 10342210 10341596 10342067 10341699 10342490 10343512 10340370 10338471 10339737 10344333 10339065 10339375 10343374 10339545 10338920 10343377 10341571 10343319 103…
THUM_SYSTOLIC_HEART_FAILURE_DN	192	3.969	1.62926	0.410528	0.0302123	Ell2 Cflar Pten Bcl11a Sqstm1 Map4k4 Zbtb20 Rreb1 Foxn3 Prnp Hspd1 Per1 Celf2 Cd36 Klf12 Hivep3 B4galt1 Nedd4l Fam129a Hopx Smad4 Cpeb4 Spag9 Esrrg Cycs Ank3 Mapt Mlec Pdlim5 Ttc3 Atf7ip Tacc1 Dlc1 Rps27 Ppp1r10 Lats2 Cacnb2 Rapgef2 Sept7 Pcbp2 Pde7a Nfyc Epcam Cdc14b Mllt10 Bag2 Usp34 Cdc42ep2 Fntb Mbd4 Ppm1a Chpt1 Usp25 Rasal2 Dock5 Csnk1a1 Plekha2 Slc38a1 Psd3 Prkra Tob2 Rorb Rpl7 Uqcrc2 Per2 …	10406254 10346551 10497931 10346562 10462521 10374727 10385572 10345715 10435791 10435789 10435769 10404612 10402066 10476314 10354732 10375240 10377439 10479948 10479950 10426437 10528207 10422013 10507677 10507675 10512129 10456254 10350630 10530819 10459705 10375002 10380341 10352576 10462136 10544687 10528170 10363786 10381776 10532954 10532944 10502469 10437080 10542395 10542378 10577808 105…
GSE2770_IL4_ACT_VS_ACT_CD4_TCELL_6H_DN	168	3.969	1.77873	0.448105	0.0301246	Birc3 Cflar Maf Emp1 Tpd52 Cd40 Sdc4 Hsd11b1 Igf2r Mgll Acvr2a Zhx2 Cyp1b1 Dab2 Btg3 Nfe2l2 Tnip1 Il18r1 Hsp90aa1 Nlk Kynu Psma3 Psen1 Slc25a3 Lpin1 Hspa8 Il2rg Hspb1 Arhgef2 Ptprj Spred2 Npc1 Dynll1 Vcp Slc3a2 Tubb6 Dnaja1 Pdxk Spag9 Ccrl2 Tjp2 Vasp Tnfrsf4 Traf3 Psmd1 Ppard Abcc1 Tardbp Msmo1 Hexim1 Hdgf Psmd11 Acox1 Abcc3 Hsph1 Fus Wsb2 Acsl3 Hip1 Ifnar2 Tubb4b Dnajb6 Cd82 C1qb Gsr Atp6v1b2 Ra…	10590801 10346551 10497931 10346562 10581992 10542355 10579872 10497214 10478678 10489484 10361234 10447799 10539894 10471953 10424213 10453057 10422744 10422728 10445875 10440419 10483809 10385941 10345807 10378848 10490946 10402615 10388884 10471912 10419711 10396193 10543783 10397094 10371877 10399478 10528021 10584572 10368025 10584576 10584578 10584580 10606016 10526410 10408928 10493267 104…
MORF_G22P1	170	3.969	1.45613	0.366829	0.03012	Pcna Mcm7 H2afz Hdac1 Ran Npm1 Set Hspd1 Srsf2 Eif4a1 Pgk1 Hsp90aa1 Slc25a3 Rbm14 Hnrnpa1 Bub3 Khdrbs1 Hnrnpd Nap1l1 Anapc5 Xrcc6 Dynll1 Eif4g2 Xrcc5 Hsp90ab1 Psma4 Mdh1 Psmd8 Ndufs3 Hnrnpc Nono Ndufs4 Atp5g3 Dek Tardbp Srsf3 Ywhaq Smc1a Ilf2 Chd4 Ube2l3 Clic1 Atp5a1 Tceb1 Acly Ncl Hdgf Atp1b3 Ybx1 Prmt1 Fus Atp5g1 Tra2b Srsf9 Cct2 Cbx3 Cct3 Trim28 Hnrnpul1 Psmb7 Stard7 Eid1 Hnrnpa3 Fbl Sdhb Kars…	10487930 10461391 10534974 10534986 10534988 10534984 10496379 10540999 10447004 10516605 10525983 10362593 10385043 10583340 10363178 10587486 10470893 10470911 10354732 10375240 10393395 10387545 10466402 10346780 10387557 10399379 10601390 10498313 10378848 10490946 10402615 10371877 10464819 10454411 10427885 10597969 10427310 10602173 10558248 10516706 10574436 10531633 10366337 10533549 104…
SUNG_METASTASIS_STROMA_UP	98	3.968	1.46599	0.369436	0.0302698	Dusp6 Junb Mapk1 Ptgs2 Alcam Lmo4 Vcan Cd81 Map3k8 Raf1 Fabp5 Sdc4 Cdc42ep3 Furin Thy1 Etv5 Bnip3l Anxa4 Timp3 Hmgcs1 Agrn Plk2 Slc16a1 Cd55 Sparc Calr Edem1 Ckb Trio Cnn3 Plod2 Ass1 Adam10 Fhl1 Col3a1 Ctdsp2 Hexim1 Gspt1 Sec24d Pros1 P4ha1 Hist1h2ac Rfx5 Col5a2 Tnc Crabp2 Eps8 Thbs2 Tkt Socs5 Pink1 Col5a1 Sel1l3 Kcnk1 Ssx2ip Ptprs Spsb1 Dcbld2 Golm1 Alox5 Dkk1 Snai2 Dhrs1 Psd3 Plod1 Fbln2 Pdia5 …	10366043 10580282 10433940 10350516 10439895 10502510 10410931 10559261 10457225 10547034 10490838 10585699 10489484 10453049 10564960 10584628 10363901 10438626 10394800 10421003 10545958 10365482 10412466 10519270 10407126 10495035 10357488 10386058 10580219 10540493 10402708 10427928 10427991 10495659 10587829 10471154 10363541 10586844 10599736 10346015 10367544 10366767 10381697 10437748 104…
GSE17721_POLYIC_VS_PAM3CSK4_6H_BMDM_DN	184	3.967	1.58863	0.400411	0.0303507	Brca1 Birc5 Cd38 Cdc6 Cks2 Ptger4 Ifngr1 Shc1 Mki67 Ppargc1a Arhgdib Elk3 Eif4a1 Sdc1 Lpin1 Fcer1g Adora2b Fam134b Mapre2 Psma1 Skp2 St3gal1 Gmfg Fth1 Cyfip2 Ncf2 Ppp2r1a Mef2d Ptpn11 Myadm Tceb1 Dgkz Atp1a1 Acly Adcy9 Ncbp1 Atp6v1a Fah Aifm1 Cct4 Gnpda1 Cct3 Sdhc Eif3b Rab11a Drg1 Col5a1 Eif4h Polr2k Eif2b5 Ppp1r14b Dnajb2 Usp34 Cct7 Dars Hvcn1 Degs1 Arhgap1 Traf3ip2 Pik3c2a Nufip1 Dlg1 Pfkl Sec…	10391461 10382998 10521678 10381526 10515884 10447702 10521690 10381072 10405185 10424779 10353004 10427461 10361897 10493530 10493519 10568714 10529979 10529977 10548892 10371959 10387545 10466402 10346780 10387557 10394471 10399478 10360070 10376832 10423333 10454286 10338995 10567072 10342997 10339523 10342779 10341761 10341921 10340822 10341145 10339471 10343233 10341880 10343968 10338120 103…
GSE40273_EOS_KO_VS_WT_TREG_UP	183	3.958	1.74499	0.440926	0.0315151	Cd44 Smad3 Pml Foxo3 Cd38 Alcam Atp1b1 Cd81 Atxn1 Capg Tubb2a Hsd11b1 Ccne1 Emp3 Canx S100a10 Dpp4 Slpi Iqgap2 B4galt1 Svil Npc2 Sla Evi2a Tlr2 Prdx4 Csf2rb Rcn1 Gsto1 Ubl3 Ppp3cc Vcp Manf Mllt3 Atf6 Psap St8sia4 Ssr1 St3gal1 Rcbtb2 Fam46c Cers6 Hspa5 Pdlim5 Slc31a1 Selplg Morf4l2 Nek6 Tpst1 Psme4 Atp5g1 Rrbp1 Galnt2 Tmed10 Ifnar2 Prdx6 Dnajc3 Pepd Sgcb Rpn1 Slc12a4 Zmynd11 Ifrd2 Arsb Acadvl Tram…	10485405 10594404 10594053 10368888 10368886 10521678 10381526 10515884 10447702 10521690 10439895 10359689 10559261 10408935 10408937 10539135 10408610 10361234 10562563 10563441 10344476 10385599 10342828 10339578 10344433 10341299 10343572 10342763 10342210 10341596 10342067 10341699 10342490 10343512 10340370 10338471 10339737 10344333 10339065 10339375 10343374 10339545 10338920 10343377 103…
BENPORATH_ES_CORE_NINE_CORRELATED	98	3.957	1.44688	0.365696	0.0316395	Myc Stat1 Nfil3 Sox4 Irf1 Ezh2 Hmgb2 Lmo4 Hif1a Cebpb E2f1 Hmga1 Bcl11a Tfdp1 E2f3 Nfkbie Runx3 Ilf3 Trip13 Pax6 Pnrc1 Elf4 E2f8 Sap30 Relb Tfdp2 Atf4 Calr Nmi Hdac2 Tle1 Bcl11b Rbl1 Mybl2 Cebpg Nfib Foxm1 Klf5 Tgif2 Plagl2 Spib Htatip2 Dek Ilf2 Creb3l2 Cbfb Whsc1 Etv6 Ybx1 Hmgb3 Zic1 Sox9 Eed Srf Wdhd1 Id4 Gata6 Msl3 Mdfi Smarca4 Hivep1 Vgll4 Mybl1 Ssrp1 Foxg1 Tfap2c En1 Sox11 Mafg Tcf20 Klf11 G…	10424400 10346191 10409278 10408450 10376060 10544501 10518350 10510172 10571870 10518352 10502510 10396421 10478890 10488785 10383479 10443195 10374727 10582981 10570373 10408477 10408475 10445412 10509030 10583610 10410560 10474312 10511935 10604393 10563780 10578763 10560575 10588007 10425364 10580219 10482517 10362520 10513884 10402554 10489127 10478355 10562416 10514054 10514049 10542079 104…
REACTOME_REGULATION_OF_GLUCOKINASE_BY_GLUCOKINASE_REGULATORY_PROTEIN	27	3.957	1.06044	0.268002	0.0316013	Nup62 Tpr Nup50 Nup93 Nup133 Nup153 Ranbp2 Nup107 Nupl1 Nup210 Nup205 Nup88 Nup214 Nup54 Rae1 Nup155 Nup37 Gck Nup188 Nup43 Seh1l Nup85 Pom121 Aaas Nupl2 Nup35 Gckr	10552740 10350535 10425905 10574033 10582599 10408952 10363281 10372687 10420572 10546294 10537246 10387992 10471256 10531428 10479026 10422854 10365578 10384051 10470973 10361651 10456423 10382542 10534441 10432986 10520111 10567131 10473230 10520763
GSE36826_NORMAL_VS_STAPH_AUREUS_INF_SKIN_DN	179	3.955	1.71565	0.433767	0.0317939	Pik3r1 Abca1 Cd81 Timp2 Spp1 Igf1 Apoe Mtss1 Igf2r Bnip3 Anxa4 St6gal1 Cdk4 Nrp2 Blnk Plau Rbms1 Rad51ap1 Ephx1 Syk Gm2a Ube2l6 Mat2a Acp5 Hadh Abcc5 Sla Hspb1 Rnf19a Rragd Ncf4 Gatm Ubl3 Ctsd Idh1 Osbpl3 Itsn1 Mdh1 Dbp Gas7 P2ry14 Blvrb Mgst2 Pbxip1 Mfhas1 Creg1 Appl2 Gns Dag1 Slc12a7 Cd68 Dusp7 Sord Sigirr Uba7 Epb41l2 F13a1 Casp6 Aifm1 Prkd3 C1qb Cfd Stx3 Abca2 Vat1 Pld1 Erp29 Mmp12 Aldh9a1 Al…	10411782 10512949 10559261 10393559 10523717 10365559 10560624 10428857 10447799 10568785 10414269 10545958 10434758 10366814 10346843 10467508 10413047 10483023 10483025 10548086 10360684 10405216 10376208 10473356 10545417 10591739 10502205 10438478 10429128 10526410 10408928 10428157 10503835 10425053 10487011 10535866 10569319 10355214 10544660 10436892 10384603 10553092 10377215 10498350 104…
GSE3920_UNTREATED_VS_IFNG_TREATED_ENDOTHELIAL_CELL_DN	173	3.955	1.53086	0.387024	0.0317668	Mcm2 Lgals3bp Aqp9 Tgm2 Ctss Timeless Grn Fads1 Npc1 Cad Ube4b Psmd1 Mlec Lasp1 Ptpn11 Akap1 Pbk Psmb5 Srm Csnk2a1 Plxnb2 Gart Tbl1xr1 Sptlc2 Leprotl1 Amfr Patz1 Fbxo5 Tyro3 Tram1 Scarb1 Ssx2ip Mtmr3 Nudt1 Gna12 Mtmr4 Gpd1l Alad Dffa Pfkl Pccb Lpcat3 Extl2 Ctsz Adrbk1 Ddb1 Cdca7 Tmem50b Kbtbd11 Bckdk Tmem9b Lrrc8c Polr2b Gtf2h4 Tbc1d14 Plin3 Leprot Wdr77 Limd1 Kif1c Snap23 Nup160 Xpnpep1 Men1 Prp…	10546163 10393573 10594825 10489204 10494271 10367179 10381588 10461439 10457508 10520650 10518642 10348004 10532954 10532944 10380823 10533285 10389701 10416037 10342717 10344330 10419810 10338802 10343672 10338095 10510391 10350819 10477073 10431424 10440929 10491056 10491038 10401781 10578149 10580704 10373728 10361375 10475027 10353167 10533929 10496796 10383867 10526972 10535273 10380087 105…
ST_GA13_PATHWAY	34	3.95	1.26961	0.321435	0.0324482	Nfkbia Bcl2 Nfkb1 Akt1 Akt3 Map3k5 Pdk1 Nfkbie Mapk8 Nfkb2 Ptk2 Cdc42 Map3k1 Akt2 Pik3cb Gna13 Cfb Ikbkg Nfkbib Rock1 Pld1 Map2k4 Srf Rock2 Pld3 Tbxa2r Rdx Phka2 Prkd1 Arhgef11 Dlg4 Nfkbil1 Pld2 Tonsl	10400405 10357043 10502299 10402766 10360506 10361926 10472846 10445412 10418879 10463599 10429341 10517559 10344414 10412100 10551393 10374364 10595924 10382243 10450325 10600453 10561516 10457429 10491106 10387014 10451363 10394699 10561306 10365098 10585301 10602925 10400170 10493009 10377725 10450514 10377859 10430032 10430020
MORF_MSH2	59	3.948	1.53546	0.388958	0.0327201	Pcna Mcm2 Sod1 Rrm1 Rfc4 Srsf1 Rpa1 Set Xpo1 Msh2 Ranbp1 Bub3 Khdrbs1 Ung Hdac2 Hnrnpa2b1 Psmb2 Iars Hnrnpab Hat1 Dek Smc1a Ruvbl2 Ilf2 Hnrnpu Msh6 Mrps18b Usp1 Cops5 Gtf2h1 Rad21 Lrpprc G3bp1 Metap1 Atp5j Cct5 Aimp2 Eif2b4 Polr2i Chaf1a Clns1a Ssbp1 Ssrp1 Snrnp200 Nae1 Actl6a Nudc Nup188 Zzz3 Gpn1 Alg8 Baz1b Sart3 Prpsap1 Trrap Sucla2 Spcs2 Parg Pop5	10487930 10461391 10546163 10436783 10555695 10438690 10380210 10388409 10587486 10470893 10470911 10374590 10447395 10438308 10558248 10516706 10574436 10524450 10362520 10544720 10508182 10405094 10345025 10385686 10472782 10409031 10602599 10563275 10338331 10493770 10340932 10360542 10360544 10447417 10450640 10506118 10353050 10553280 10428561 10453334 10376230 10502405 10440483 10428052 105…
MORF_AP2M1	207	3.948	1.59552	0.404152	0.0326939	Sod1 Rac1 Ran Gnas Tubb2a Rxra Ldha Canx Ywhaz Eif4a1 Pgk1 Hsp90aa1 Slc25a3 Hspa8 Calm1 Calm2 Tpi1 Calr Xrcc6 Eif4g2 Vcp Tial1 Hsp90ab1 Psma4 Mdh1 Psmd8 Ywhab Hnrnpc Hnrnpab Ppp2r1a Ywhaq Vamp3 Lasp1 Rab1a Morf4l2 Sumo1 Map3k11 Fkbp1a Ube2l3 Clic1 Cops5 Hdgf Gnai2 Prmt1 Sephs2 Psmb4 Pgam1 Prkar1a Map2k2 Cox8a Arf3 Ap2s1 Hadhb Srsf9 Sdha Cbx3 Atp6v0c Psmd7 Rpl6 Eef1d Dap3 Tug1 Ppia Hnrnpul1 Psmb7 …	10436783 10535471 10525983 10479112 10408610 10470446 10553301 10344476 10385599 10342828 10339578 10344433 10341299 10343572 10342763 10342210 10341596 10342067 10341699 10342490 10343512 10340370 10338471 10339737 10344333 10339065 10339375 10343374 10339545 10338920 10343377 10341571 10343319 10341710 10341219 10339488 10338595 10343864 10343563 10339188 10340377 10342821 10343971 10342583 103…
BIOCARTA_HIVNEF_PATHWAY	56	3.947	1.58615	0.401818	0.0327402	Tnf Nfkbia Bcl2 Birc3 Mdm2 Fas Nfkb1 Gsn Cflar Traf1 Tnfrsf1b Rela Prkcd Tnfrsf1a Lmnb1 Arhgdib Rb1 Map3k5 Bid Casp3 Casp7 Mapk8 Ptk2 Casp8 Rasa1 Psen2 Psen1 Map3k1 Lmna Parp1 Chuk Daxx Prkdc Cycs Casp9 Actg1 Casp6 Pak2 Apaf1 Map3k14 Sptan1 Birc2 Numa1 Traf2 Casp2 Ripk1 Dffa Map2k7 Lmnb2 Fadd Tradd Xiap Cradd Dffb Bag4 Cdk11b	10450501 10400405 10357043 10590801 10372668 10462603 10502299 10471655 10346551 10497931 10346562 10481949 10518300 10460631 10418410 10541895 10455813 10548892 10421526 10361926 10547531 10571696 10464128 10418879 10429341 10346564 10410892 10360648 10397094 10412100 10499394 10352242 10467921 10444056 10433797 10462136 10544687 10528170 10510034 10506424 10393754 10406417 10571653 10496023 104…
GSE37533_PPARG2_FOXP3_VS_FOXP3_TRANSDUCED_CD4_TCELL_PIOGLITAZONE_TREATED_DN	167	3.947	1.65965	0.420436	0.0327386	Mef2c Irf8 Gch1 Irf1 Socs2 Hif1a Irf9 Ltb Il10ra Csf1 Nck2 Nrip1 Zhx2 Ctss Rcan1 Elf4 Dpp4 Malt1 Sdc1 Pycard Plagl1 Nab2 Arid5a Bach1 Ppp2r1a Aars Tipin Eno3 Slc39a8 Mnat1 Crebl2 Ly75 Fzd5 Padi2 Cd3g Psmb7 Gpaa1 Sdcbp Ulk2 Cyba Stx12 Bak1 Mrpl23 Cldn7 Pkig Gtf2b Mbd2 Katnb1 Mpp6 Hoxb2 Rad1 Stard5 Pigv Eif4g3 Sstr2 Fbln2 Riok3 Cox6a1 Pex3 Bnip1 Acy1 Galk1 Ak1 Uxt Psmd9 Olfml3 Cdc37 Vps26a Ptprr Po…	10406434 10576034 10419288 10376060 10394674 10372069 10396421 10415319 10444752 10593050 10501164 10345913 10440406 10424213 10494271 10440993 10604393 10483046 10456296 10394471 10568355 10361771 10373313 10345445 10436734 10442155 10575550 10586184 10377938 10496324 10396372 10542302 10482929 10355152 10509838 10593015 10482229 10424810 10503134 10386789 10582303 10516982 10449303 10483786 105…
WONG_PROTEASOME_GENE_MODULE	47	3.946	1.61257	0.408637	0.0328927	Cdc20 Ube2c Usp18 Sqstm1 Psmb8 Psme1 Psmb10 Psmd14 Psma5 Psmb2 Psma4 Psma1 Psmd8 Psmd1 Usp1 Psmd12 Psmb4 Siah2 Ube3a Psmc5 Psmb6 Psmb3 Usp25 Ubr7 Psmc3 Psma7 Psmd3 Psme3 Fbxo21 Arih1 Psmd10 Ube2t Ube2g1 Uba3 Cdc34 Usp11 Uchl3 Usp10 Usp14 Ube2r2 Usp4 Usp46 Usp13 Usp39 Uba6 Usp8 Ube2q2	10515744 10478572 10541307 10385572 10444258 10415282 10581378 10472300 10365426 10495279 10508182 10585474 10338995 10567072 10342997 10339523 10342779 10341761 10341921 10340822 10341145 10339471 10343233 10341880 10343968 10338120 10339949 10340335 10338968 10341795 10338963 10342081 10342147 10338071 10341203 10343578 10338636 10344586 10561679 10348004 10506118 10382139 10500034 10498332 105…
GSE21380_NON_TFH_VS_GERMINAL_CENTER_TFH_CD4_TCELL_DN	181	3.945	1.47828	0.374734	0.03306	Bcl2 Birc3 Gem Hif1a Itpr1 Rps6ka5 Pecam1 Map2k6 Xpo1 Peli1 Ccdc88a Tyrobp Mat2a Sdc1 Creb1 Herpud1 Gcnt1 Fam134b Smc3 Jmjd1c Atf6 Dnajc9 Iars Srsf3 Plcb1 Mef2d Stk4 Ivns1abp Epb41l2 Utrn Apaf1 Arid4a Atf2 Ugdh Tug1 Aim2 Tm6sf1 Fmr1 Rnf11 Stx7 Orc6 Pold3 Azin1 Rbm47 Madd Atp10d Usp15 Il17ra Usp34 Rad51c Phyh Mid1ip1 Vwa5a Prex1 Sec11a Zwilch Map4 Usp12 Med21 Atp13a3 Ube2e1 Chrnb1 Amot Akap13 Ppp1…	10357043 10590801 10503334 10396421 10540408 10402117 10392221 10382300 10374590 10374485 10374842 10551883 10545417 10394471 10346943 10574087 10466521 10423333 10463951 10363703 10363706 10359982 10417829 10405094 10345025 10443459 10501661 10424379 10476401 10493189 10493177 10478447 10350594 10362245 10367843 10371846 10396205 10483737 10530201 10339939 10383758 10383763 10351867 10554574 105…
DIAZ_CHRONIC_MEYLOGENOUS_LEUKEMIA_UP	1314	3.944	1.63908	0.4156	0.0331817	Myc Anxa1 Cited2 Pim1 Tgfb1 Plscr1 Brca1 Mapk1 Lyn Tsc22d1 Fas Marcks Nfkb1 Stat3 Foxo3 Akt1 Vcl Zfp36l1 Socs2 Ptprc Lmo4 Sod1 Sod2 Smc4 Cflar F2r Prkacb Mcm3 Rac1 Cdk2 Acsl1 Ets2 Tfrc Mxi1 Bcl2l1 Atxn1 Nampt Hk2 S100a6 Ifitm1 Cd47 Slc7a5 Zeb2 Il1b Clic4 Rfc4 Nme1 Atp2a2 Srsf1 Enpp2 Ahr Ube2n Mad2l1 Lmo2 Csf1 Hdac1 Sqstm1 Rbpj Cdh1 Rpa1 Pnp Ctcf Cdc42ep3 Map2k1 Slc2a1 Lcp2 Kcnn4 Cish Tcf12 Stat4 …	10424400 10466606 10361828 10443527 10551185 10356082 10587792 10391461 10433940 10503098 10416522 10462603 10368675 10502299 10391301 10368888 10368886 10402766 10413059 10401238 10394674 10372069 10358224 10502510 10436783 10441815 10492558 10346551 10497931 10346562 10411229 10502732 10353420 10535471 10373530 10571657 10437160 10435075 10463930 10488655 10408935 10408937 10395259 10545588 104…
GSE39864_WT_VS_GATA3_KO_TREG_DN	183	3.938	1.73257	0.439937	0.0338944	Tgif1 Tsc22d1 Arl4c Dhrs3 Btg2 Igf1 Apoe Mcm5 Mki67 Kif23 Hmga1 Ccr2 Sqstm1 Plin2 Npm1 Crip1 Rere Bnip3l Coro1a Arrb1 Prkag1 Kpnb1 Syncrip Fads1 St3gal5 Sh3bp5 Tyrobp Aldh2 Hpgd Dennd5a Cyb5a Aplp2 Anapc5 Prdx4 Hmha1 Ubl3 Fes Hdac5 Fut8 St8sia4 Creg1 Slc38a2 Asah1 Mlec Slc25a4 Casp9 Pck2 Ampd3 Acly Fam105a Lima1 Atp1b3 Adcy9 Acadm Csf1r Rasa3 Plxnb2 Lsm4 Sptan1 Pkd2 Vamp8 Atp5j Aldh9a1 Add1 Pon2 …	10452633 10416522 10356475 10510129 10357875 10365559 10560624 10572906 10568714 10594251 10383479 10443195 10590631 10385572 10514221 10362593 10385043 10583340 10363178 10399005 10510552 10394800 10421003 10568024 10555235 10432281 10390352 10595604 10461439 10539080 10418702 10551883 10533345 10571840 10566846 10457071 10592023 10533549 10607475 10364650 10535866 10564938 10342969 10341765 103…
GSE36891_UNSTIM_VS_PAM_TLR2_STIM_PERITONEAL_MACROPHAGE_UP	167	3.937	1.54622	0.392717	0.0340205	Irf1 Fas Lmo4 Bcl3 Maff Epas1 Cd83 Adrb2 Ahr Vim Tnfrsf1a Tubb2a Tuba4a Sesn1 Mnt Sqle Tnfaip8 Hmgcs1 Mir22hg Tfdp2 Pdgfa Herpud1 Eif2ak3 Cotl1 Ppp1cc Dnajb1 Ak2 Dnajb4 Slc38a2 Dyrk1a Pdpk1 Trib3 Rbbp4 Skap2 Idi1 Hexim1 Emb Atf7ip Ube2b Tab2 Eps8 Ppargc1b Atp6v0c Gnpda1 Rcc1 Rapgef6 Stx3 Laptm4b Rpl3 Eed Pon2 Bst1 Wdhd1 Atp7a Lfng Cdr2 Wtap Rgs19 Twf1 Ripk1 Extl3 Ube2e3 Glmn Rab2a Ing1 Repin1 Bmf…	10376060 10462603 10502510 10560685 10425283 10447317 10404840 10459288 10400006 10469322 10541895 10408610 10355806 10362811 10378497 10424349 10455653 10455647 10412466 10378568 10378570 10588007 10535043 10574087 10538939 10582162 10525352 10556764 10573198 10508382 10502823 10431894 10437136 10437134 10448424 10342214 10488608 10516576 10544732 10403413 10482762 10381697 10407327 10542395 105…
SANSOM_WNT_PATHWAY_REQUIRE_MYC	57	3.934	1.71104	0.434889	0.0343791	Myc Id2 Ccnd2 Cd44 Id3 Sox4 Ptgs2 Tcf7 Tiam1 E2f1 Ptch1 Lef1 Edn1 Bax Ephb2 Nlk Plat Parp1 Mmp14 Slc1a5 Ccne2 Ruvbl1 Msx1 Csnk2a1 Ldb1 Fzd7 Sema3c Cul1 Bmp7 Tnfrsf12a Igfbp2 Foxa1 Mtap Fxn Axin2 Apod Actl6a Lgr5 Cited1 Wisp1 Tnfrsf19 Fzd6 Pcbd1 Frzb Ephb3 Dvl3 Ror2 Sim2 Gemin2 Ascl2 Lect2 Wif1 Arx Rabep2 Sox17 Nkd1 Sp5	10424400 10399691 10548105 10485405 10509163 10408450 10350516 10385776 10440738 10488785 10410039 10496091 10404783 10563303 10517488 10388884 10570855 10352242 10415052 10550332 10503264 10539882 10529651 10350819 10477073 10468159 10346607 10519886 10537882 10490129 10448307 10347277 10400504 10505894 10466771 10382228 10439009 10491385 10372503 10606083 10424543 10420596 10423825 10363455 104…
SIG_CD40PATHWAYMAP	34	3.933	1.88318	0.47885	0.0345979	Dusp1 Pik3r1 Nfkbia Mapk1 Mapk3 Nfkb1 Mapk14 Pik3ca Cd40 Nfkbie Mapk8 Pik3cd Nfkb2 Traf5 Traf3 Traf6 Ikbkg Mapk11 Mapk10 Nfkbib Mapk9 Syt1 Traf2 Map2k4 Mapk12 Mapk13 Map2k7 Mapk8ip3 Nfkbil1 Mapk8ip2 Mapk8ip1 Tonsl Mapkapk5 Gorasp1	10449284 10411782 10400405 10433940 10557459 10502299 10443391 10491331 10478678 10445412 10418879 10518686 10463599 10361139 10398618 10474112 10600453 10431410 10531869 10531866 10561516 10375634 10372324 10480760 10387014 10431393 10443408 10569927 10448765 10448755 10450514 10426244 10485151 10430032 10430020 10533327 10597748
E2F1_UP.V1_DN	176	3.933	1.42802	0.363106	0.0345882	Myc Bcl6 Ccnd2 Anxa1 Sgk1 Gadd45a Ccl2 Rgs2 Il6st Fas Nfkb1 Stat3 Ptgs2 Cxcl1 Tcf4 Vcan Mx1 Phlda1 Gbp2 Ifit2 Mcl1 Cd47 Csf1 Pdgfra Il18 Il1r1 Plin2 Zbtb20 Ccng2 Nfkbiz Cyp1b1 Tgm2 Anxa4 Tgfb3 Dab2 Ablim1 Zmynd8 Runx2 Xbp1 Notch2 Klf2 Capn2 Ptgs1 Slc11a2 Ppp3ca Psen2 Plat Cytip Hmgcs1 Erbb3 C3 Ube2h Plk2 Slpi Itpr2 Stom Evi2a Atp2a3 Cpt1a Pla2g4a Angptl4 Klf3 Runx1t1 Idh1 Aldh1a1 F3 Plxnd1 Lrig1 …	10424400 10438738 10548105 10466606 10362073 10545130 10379511 10358389 10407173 10462603 10502299 10391301 10350516 10523151 10456522 10410931 10441233 10366346 10496592 10462613 10494306 10436196 10436182 10501164 10522503 10585194 10345762 10514221 10435791 10435789 10435769 10523297 10439936 10453057 10489204 10545958 10401673 10422744 10422728 10468691 10489723 10451061 10374035 10494595 105…
MODULE_83	302	3.933	1.69952	0.432091	0.034529	Stmn1 Tgif1 Satb1 Gsn Sod1 Gadd45g Kpna2 Pnp Ran Gnas Npm1 Ldha Xpo1 Canx Eif5a Aldoa Ier2 Srsf6 Srsf2 Rbms1 Hmgb1 Eif4a1 Psma3 Eif4b Ldhb Hnrnpa1 Hspa8 B2m Khdrbs1 Hspb1 Srsf7 Prdx1 Nap1l1 Ctnna1 Hnrnpr Dynll1 Idh1 Psma4 Psma2 Psma1 Ppp1cc Mdh1 Dnaja1 Eef1b2 Psmd8 Vdac1 Psmd1 Dap Ndufs4 Ipo7 Ppa1 Eif1 Ywhag Serp1 Rap1b Tipin Rps19 Mrps18b Psmb5 Impdh2 Tceb1 Smarcc1 Ncl Rps27a Acadm Ybx1 Pabpc1 P…	10513818 10508986 10452633 10451763 10471655 10436783 10405211 10392284 10497503 10453512 10414514 10414527 10525983 10479112 10362593 10385043 10583340 10363178 10553301 10374590 10344476 10385599 10342828 10339578 10344433 10341299 10343572 10342763 10342210 10341596 10342067 10341699 10342490 10343512 10340370 10338471 10339737 10344333 10339065 10339375 10343374 10339545 10338920 10343377 103…
GSE37532_WT_VS_PPARG_KO_LN_TREG_UP	167	3.931	1.60283	0.407699	0.0347669	Bcl6 Anxa1 Cited2 Egr1 Cd44 Pml Ifit1 Abca1 Srgn Runx1 Zfp36 Jarid2 Ahr Gata3 Fosl2 Ifitm3 Bcl10 Entpd1 Lamc1 Arid5b Irs2 F2rl1 Chst15 Casp8 Nfat5 Foxo4 Ptprj Hipk2 Cd27 Uck2 Irf2 Nab2 Psma1 Axl P2ry14 Mxd1 Cd80 Plagl2 Cd4 Mfhas1 Bmp2k Itpkb Pou2f1 Ppp1r16b Pik3r5 Cat Etv6 Lpar6 Wnk1 Prcp Polr2h Atp6v0a1 Tax1bp3 Fxyd5 Wipf1 Tnfrsf10b Tram2 Dapp1 Hdac3 Bscl2 Ly96 Extl3 Ar Mink1 Trim13 Grina Eif4a3…	10438738 10466606 10361828 10454782 10485405 10594053 10462623 10512949 10369615 10441003 10561453 10404848 10400006 10479981 10520862 10569017 10496737 10463070 10358816 10369792 10576971 10411226 10568553 10346564 10575160 10601091 10484888 10484894 10544114 10547985 10359849 10359851 10571705 10373313 10338995 10567072 10342997 10339523 10342779 10341761 10341921 10340822 10341145 10339471 103…
MORF_DNMT1	113	3.929	1.44674	0.368258	0.0351328	Stmn1 Mcm2 H2afz Mcm3 Bub1b Rrm1 Mcm5 Tyms Rfc4 Srsf1 Mcm6 Nasp Tfdp1 Xpo1 Dnmt1 Zwint Anp32a Hadh Bub3 Khdrbs1 Hnrnpd Cs Hdac2 Hnrnpa2b1 Gnb1 Hnrnpr Smc3 Pabpc4 Xrcc5 Espl1 Dut Yars Ppp1cc Dnajc9 Prkdc Spag5 Rad54l Iars Srebf2 Nono Atp5g3 Tardbp Mapre1 Ruvbl2 Dkc1 Hnrnpu Usp1 Slbp Xpo7 Lbr Cbfb Gars Whsc1 Srpk1 Fus Tra2b Immt Lrpprc Got2 Eif1ax Cct5 Rad23a Vdac3 Atp5o Pola2 Pdia6 Nudt1 Eif3i Snr…	10513818 10508986 10546163 10496379 10540999 10353420 10474769 10555695 10572906 10528915 10438690 10380210 10357436 10515337 10582981 10570373 10374590 10591369 10363905 10586064 10502205 10558248 10516706 10574436 10531633 10367292 10362520 10544720 10511069 10509228 10463951 10386543 10507851 10386548 10421917 10347232 10427166 10475610 10508420 10525352 10556764 10417829 10433797 10379127 105…
SANSOM_APC_TARGETS_UP	113	3.928	1.63164	0.41537	0.0351906	Ccnd2 Egr1 Cd44 Trib1 Sox4 Tgif1 Mcm7 Mcm2 Tcf7 Mcm3 Ets2 Tiam1 Tgfbr2 Igfbp4 Mcm6 Ctps Marcksl1 Paics Ephb2 Abcc5 Hopx Ung Parp1 Npc1 Hnrnpr Apex1 Rnase4 Ggh Krt18 Glul Dtl Skp2 Lrig1 Impa2 Ect2 Slc39a14 Zbtb16 Prdx2 Impdh2 Msx1 Tubb2b Dtymk Sox9 Tnfrsf12a Psat1 Ehf Kat2a Eif2s2 Clcn5 Slc40a1 Dyrk3 Tcof1 Kcnq1 Rpl14 Hs3st1 Axin2 Cdca7 Hes6 Ccdc86 Cnot2 Etv4 Dlk1 Recql Cited1 Ube2t Gtf3c4 Cdc37 T…	10548105 10454782 10485405 10424370 10408450 10452633 10534974 10534986 10534988 10534984 10546163 10385776 10353420 10437160 10440738 10597518 10381096 10357436 10515943 10508465 10522668 10517488 10438478 10530819 10524450 10352242 10457508 10509228 10414522 10414537 10503508 10503523 10427075 10350753 10374453 10361110 10427606 10546510 10456383 10497520 10421309 10593225 10573483 10589041 105…
MORF_CTBP1	162	3.924	1.53638	0.391547	0.0357561	Rhoa Hdac1 Ran Set Xpo1 Canx Ywhaz Pgk1 Hsp90aa1 Slc25a3 Khdrbs1 Hnrnpd Calm2 Anapc5 Gnb1 Xrcc6 Dynll1 Eif4g2 Ap3s1 Xrcc5 Tial1 Psma4 Mdh1 Ywhab Ndufs3 Hnrnpc Hnrnpab Nono Ndufs4 Dek Tardbp Ppp2r1a Ywhaq Csk Chd4 Sumo1 Ube2l3 Xpo7 Acly Ncl Cops5 Hdgf Hadhb Srsf9 Cct2 Cbx3 Cap1 Dap3 Tug1 Hnrnpul1 Psmb7 Gnb2 Eif1ax Stard7 Diaph1 Add1 Rpn1 Mtdh Kars Gpaa1 Gdi2 Drg1 Rad23a Pcbp2 Eif4h Cyc1 Impdh1 Csn…	10515493 10588893 10447004 10516605 10525983 10587486 10470893 10470911 10374590 10344476 10385599 10342828 10339578 10344433 10341299 10343572 10342763 10342210 10341596 10342067 10341699 10342490 10343512 10340370 10338471 10339737 10344333 10339065 10339375 10343374 10339545 10338920 10343377 10341571 10343319 10341710 10341219 10339488 10338595 10343864 10343563 10339188 10340377 10342821 103…
GSE19923_WT_VS_HEB_AND_E2A_KO_DP_THYMOCYTE_UP	182	3.924	1.38189	0.352147	0.0357127	Top2a Brca1 Myb Mcm7 Cdc6 Psmb9 Ccr7 Prkacb Cdk2 Ddit4 Rrm1 Mcm5 Fabp5 Mad2l1 Pola1 Rpa1 Itgb7 Prc1 Map4k4 Ccng2 Emp3 Tk1 Rpa3 Msh2 Tmpo Ctsh Psmb10 Jak1 Ncaph P2rx4 Kif20a Dennd5a Cpt1a Cyb5a Cdkn3 Aurkb Anapc5 Ogt Npc1 Sun2 Ppp3cc Plcg2 Slc9a3r1 Ccnf Impa2 Srpk2 Icam2 Fuca1 Tfpi Prdx2 Rfc2 Lbr Asf1b Eno3 Hmgb3 Galnt2 Lsm4 Atpif1 Tacc3 Psmd7 Vamp1 Tap2 Pink1 Atp5g2 Asxl1 Dctpp1 Csnk1d Asf1a Zmat…	10390707 10394731 10390746 10408329 10391461 10368199 10534974 10534986 10534988 10534984 10381072 10450145 10390763 10502732 10373530 10369290 10555695 10572906 10490838 10585699 10538832 10605674 10388409 10432957 10554445 10345715 10523297 10563441 10582809 10393431 10543114 10447395 10371888 10587733 10340894 10581378 10514668 10487340 10525439 10454709 10566846 10460157 10457071 10414315 103…
GSE6092_UNSTIM_VS_IFNG_STIM_ENDOTHELIAL_CELL_UP	181	3.922	1.8431	0.469951	0.0360177	Stat3 Ddit4 Bcl2l1 Atp2a2 Cdc42ep3 Asns Ptk2b Gfi1 Slc16a6 Eif4a1 Sqle Hmgcs1 Mir22hg Tnfrsf21 Pfkp Fkbp5 Fcer1g Adora2b Vcp Myo10 Ppif Osbpl3 Yars Plxnd1 Ssr1 Plk3 Hspa9 Ddx3x Shmt2 Cbx4 Fdps Rap2a Nek6 Gars Rab20 Mllt11 Hspa1b Mapk9 Cd164 Pgd Fads2 Kpna1 Tnfrsf12a Pwp1 Ndel1 Dtx1 Pde8a Gtf2a1 Xpot Ndufs1 Nmt1 Dnaja2 Abce1 Il12rb2 Ube2i Psmc5 F2rl2 Bag2 Mpzl1 Mgat2 Rbmx Glmn Slc16a10 Lpcat3 Hspa…	10391301 10369290 10488655 10533483 10453049 10543067 10420957 10532124 10392440 10387545 10466402 10346780 10387557 10424349 10412466 10378568 10378570 10445241 10407481 10449452 10360070 10376832 10512391 10423293 10413222 10544660 10508420 10547100 10408709 10515399 10458226 10546760 10598723 10373202 10393620 10499483 10417065 10471844 10538420 10577025 10500114 10450367 10375634 10362803 105…
WARTERS_RESPONSE_TO_IR_SKIN	62	3.916	1.64646	0.420442	0.0368105	Cdkn1a Id3 Mdm2 Fas Alcam Btg2 Tgfbi Sesn1 Btg3 Gm2a Notch1 Dnajb4 Ninj1 Gdf15 Ccng1 Ddb2 Prf1 Dram1 Fbxw7 Zmat3 Ppm1d Frmd4a Rad51c Hspa4l Triap1 Sdpr Fdxr E2f7 Pappa Plcl2 Fam198b Serpinb5 Tmem173 Ppfibp1 Polh Rps27l Rrm2b Bbc3 Magt1 Jam3 Stra13 Asgr1 Ankrd33b Fbxo22 Scn9a Icam5 Comp Depdc7 Ankra2 Cdx1 Rttn Micall2 Cabyr Snhg8 Bloc1s2 Nodal Chadl Vwce Thsd1 Wdr63 Fgfbp3 Tmtc3	10443463 10509163 10372668 10462603 10439895 10357875 10405587 10362811 10445875 10440419 10376208 10481056 10502823 10404996 10579331 10385271 10484999 10363475 10371607 10492826 10497673 10379891 10468992 10389627 10491780 10524681 10346164 10392881 10366277 10505489 10445867 10492682 10349108 10458314 10542822 10542791 10451225 10586604 10428232 10550290 10606301 10591967 10393917 10377751 104…
GSE18791_CTRL_VS_NEWCASTLE_VIRUS_DC_6H_DN	167	3.916	1.49819	0.38257	0.0367981	Nr4a3 Stat1 Isg20 Irf7 Cxcl10 Plscr1 Tnfsf10 Tgif1 Pml Adm Gch1 Irf1 Ifit1 Isg15 Glrx Mx2 Bcl3 Tap1 Rsad2 Ifit3 Mx1 Ddit4 Ifit2 Nampt Hk2 Tgfb2 Ifih1 Oas2 Usp18 Ifi44 Sos1 Pmaip1 Ptk2b Myd88 Rtp4 Errfi1 Il15 St3gal5 Ddx60 Fam46a Trim25 Cxcl11 Aurkb Ddx58 Sp110 Angptl4 Stat2 Gna13 Rgl1 Ppp3cc Cyld Parp12 Cxcl9 Stx11 Sema4d Slc31a2 Adar Dnajb4 Sqrdl Ifi44l Tlk2 Cnp Xaf1 Ninj1 B4galt5 Dhx58 Csrnp1 C…	10504838 10346191 10554240 10569102 10531415 10356082 10587792 10491091 10452633 10594053 10556297 10419288 10376060 10462623 10451287 10406270 10437224 10560685 10444244 10399710 10462618 10441233 10369290 10462613 10395259 10545588 10360920 10483110 10533198 10541307 10502791 10453141 10456357 10420957 10597648 10434778 10510574 10579958 10539080 10571984 10595402 10595404 10380260 10531420 103…
PID_TRAIL_PATHWAY	24	3.914	1.47848	0.377735	0.0370805	Pik3r1 Mapk1 Tnfsf10 Mapk3 Cflar Pik3ca Pik3r3 Mapk8 Pik3cd Casp8 Map3k1 Ikbkb Pik3cb Chuk Ikbkg Dap3 Traf2 Map2k4 Pik3r2 Tnfrsf10b Ripk1 Smpd1 Fadd Tradd	10411782 10433940 10491091 10557459 10346551 10497931 10346562 10491331 10507273 10418879 10518686 10346564 10412100 10577560 10595924 10467921 10600453 10499454 10480760 10387014 10579356 10416230 10404506 10555946 10569611 10581181
GUENTHER_GROWTH_SPHERICAL_VS_ADHERENT_DN	24	3.909	1.89822	0.485616	0.0377931	Nrp1 Cd44 Casp1 Vcl Plaur Fn1 Itgb1 Tgfbr2 Tgfb2 Nr3c1 Prkcd Cav1 Ccnd3 Il13ra1 Met Nqo1 Ctsd Pxn Anxa5 Col18a1 Prss23 Mvp Gaa Cd46	10576639 10485405 10582985 10413059 10550906 10355403 10576661 10597518 10360920 10458569 10418410 10536499 10445688 10599174 10536505 10581538 10569319 10524703 10497817 10370259 10565456 10568115 10383088 10361270
MORF_UBE2I	232	3.903	1.67894	0.430125	0.0385655	Raf1 Rhoa Ran Gnas Npm1 Set Ldha Xpo1 Top1 Canx Ilf3 Hspd1 Srsf2 Ywhaz Eif4a1 Pgk1 Ppp2ca Hsp90aa1 Slc25a3 Hnrnpa1 Atf4 Khdrbs1 Hnrnpd Calm2 Cs Nap1l1 Anapc5 Hnrnpa2b1 Xrcc6 Eif4g2 Xrcc5 Tial1 Hsp90ab1 Polr2a Psmd8 Ndufs3 Hnrnpc Hnrnpab Nono Dek Tardbp Srsf3 Ppp2r1a Ebp Ywhaq Csk Ilf2 Chd4 Rps19 Eif4a2 Ube2l3 Clic1 Actg1 Atp5a1 Ncl Hdgf Rps27a Rpl22 Ybx1 Pabpc1 Fus Atp5g1 Ptma Cox8a Srsf9 Cct2 Cb…	10547034 10515493 10588893 10525983 10479112 10362593 10385043 10583340 10363178 10587486 10470893 10470911 10553301 10374590 10478196 10344476 10385599 10342828 10339578 10344433 10341299 10343572 10342763 10342210 10341596 10342067 10341699 10342490 10343512 10340370 10338471 10339737 10344333 10339065 10339375 10343374 10339545 10338920 10343377 10341571 10343319 10341710 10341219 10339488 103…
GRAESSMANN_APOPTOSIS_BY_DOXORUBICIN_UP	1029	3.901	1.48167	0.379821	0.0389092	Cdkn1a Fos Dusp6 Stat1 Cxcr4 Vegfa Junb Isg20 Cited2 Atf3 Egr1 Gadd45a Ccl2 Irf7 Cxcl10 Egr2 Hbegf Sox4 Pml Gch1 Ifit1 Mdm2 Isg15 Fas Cxcl2 Nr4a1 Cxcl1 Tcf7 Gsn Lmo4 Btg1 Mx2 Itga6 Btg2 Psmb9 Tap1 Rsad2 Litaf Ifit3 Mx1 Hras Acsl1 Ifi30 Ptger4 Mcl1 Lgals3bp Adrb2 Capg Zfp36 Map2k3 Igfbp4 Ifih1 Slc20a1 Mitf Thbs1 Rnf19b Cd14 Oas2 E2f1 Usp18 Ahr Prkcd Gata3 Fosl1 Csf1 Ahnak Hmga1 Pnp Ifi44 Ddit3 Bcl…	10443463 10397346 10366043 10346191 10357472 10451198 10580282 10554240 10361828 10361091 10454782 10545130 10379511 10569102 10531415 10363735 10458340 10408450 10594053 10419288 10462623 10372668 10451287 10462603 10523156 10427035 10523151 10385776 10471655 10502510 10365971 10437224 10472820 10357875 10450145 10444244 10399710 10437687 10462618 10441233 10569071 10571657 10579347 10427461 104…
BIOCARTA_ETS_PATHWAY	18	3.897	1.42277	0.365133	0.0395385	Fos Jun Hras Ets2 E2f1 Csf1 Ets1 Hdac2 Rbl1 Hdac5 Csf1r Etv3 Ncor2 Rbl2 Sin3a E2f4 Sin3b Ddx20	10397346 10514466 10569071 10437160 10488785 10501164 10584142 10362520 10489127 10342969 10341765 10339241 10340380 10343813 10341127 10340092 10338751 10343565 10343097 10343941 10339553 10343251 10391577 10342964 10338605 10339877 10343803 10344219 10339192 10338738 10341271 10341901 10343808 10342156 10338195 10344281 10338322 10338237 10341480 10343907 10341992 10344528 10342518 10343809 103…
MODULE_62	86	3.897	1.72581	0.442894	0.0395273	Slc25a3 Cycs Ndufs3 Ndufs4 Atp5g3 Ppa1 Slc25a4 Atp5a1 Ndufs2 Atp5g1 Cox8a Atp6v0b Sdha Atp6v0c Cox17 Atp2c1 Sdhc Atp6v1b2 Atp5g2 Atp5j Sdhb Atp6v0a1 Ndufab1 Cyc1 Atp5o Uqcrc1 Slc39a6 Cox4i1 Uqcrb Ndufa1 Cox5a Atp6v1h Atp5b Ndufa9 Atp6v1e1 Atp6v0d1 Atp6v1d Atp6ap1 Ndufv2 Ndufs8 Surf1 Sdhd Uqcrc2 Ndufs6 Uqcrh Slc25a5 Ndufv1 Cox6a1 Atp5c1 Ndufa2 Slc9a6 Cox7b Timm17b Atp5j2 Ndufb3 Cox7a1 Ndufa6 Uqcrf…	10371877 10462136 10544687 10528170 10484912 10386171 10412251 10483756 10363498 10578539 10456891 10360076 10391100 10390237 10465633 10515519 10410625 10448455 10549653 10537316 10435693 10596347 10360046 10572146 10433049 10447566 10560816 10433055 10440483 10509858 10381187 10567657 10568859 10424825 10440977 10589196 10457872 10576029 10410259 10412711 10360026 10604100 10585706 10344637 103…
GSE4984_GALECTIN1_VS_LPS_STIM_DC_UP	152	3.896	1.4365	0.368672	0.0395638	Timp2 Cd9 Irf9 Ltb Crip1 Zhx2 Ablim1 Sesn1 Serpinb2 Grn Esr1 Plcg1 Elf4 Myh9 Fli1 Tfdp2 Arid1a Lyst Ddx58 Cyth1 Cux1 Sun2 Cd2ap Pxn Ncoa1 St8sia4 Acaa2 Vasp Rhog Fuca1 Cd3e Tlr6 Map4k2 Vezf1 Lxn Whsc1l1 Atp6v0b Sema4c Il2 Mkrn1 Arap1 Vamp2 Trim14 Filip1l Pglyrp1 Sept6 Ulk2 Eps15 Mtmr3 Ypel3 Synpo Phyh Gabarapl2 Dse Slco4a1 Kif21b Plekhf2 Ppm1a Usp25 Adi1 Ranbp10 Trim13 Smad5 Ing3 Rnf38 Inpp4a Tbx…	10393559 10548030 10415319 10444752 10399005 10424213 10468691 10362811 10349157 10381588 10367600 10478219 10604393 10430201 10592067 10588007 10517090 10403604 10512067 10393544 10534596 10430596 10451004 10524703 10399265 10356880 10356878 10456699 10560459 10566132 10509127 10593024 10530151 10460891 10380219 10498576 10571007 10571036 10515519 10353899 10497878 10544186 10555470 10377431 105…
KARLSSON_TGFB1_TARGETS_UP	118	3.895	1.51009	0.387742	0.0398297	Myc Cd44 Bhlhe40 Actn1 Rrm2 Anxa2 Gadd45g Ext1 Klf6 Slc20a1 Ctgf Timp1 Tnfrsf9 Set Cyp1b1 Hspd1 Hmga2 Eif5a Ptk2 Kpnb1 Syncrip Lrp8 Plk2 Mir22hg Eif4g1 Pmepa1 Bcat1 Flnb Mmp14 Zyx Ipo5 Nolc1 Hspa9 Eif2s1 Cycs Shmt2 Ppa1 Phgdh Hspe1 Msn Actg1 Zmiz1 Srm Gars Eef1e1 Hsph1 Eif5 Cct2 Naa15 Gtpbp4 Utp18 Cct3 Rcc1 Eif3b Eif3a Ddx21 Arhgap26 Idh3a Tnfrsf12a Abce1 Gcsh Eif2s2 Chd3 Bmp1 Bag2 Tomm70a Gnl3 C…	10424400 10485405 10540472 10401244 10394978 10586744 10405211 10428579 10403352 10475990 10362201 10598976 10510580 10587486 10470893 10470911 10453057 10354732 10375240 10372796 10387733 10429341 10390352 10595604 10506714 10407126 10378568 10378570 10434481 10490159 10549222 10412562 10415052 10537770 10417070 10463535 10458226 10396795 10462136 10544687 10528170 10373202 10363498 10558439 105…
PROTEIN_KINASE_REGULATOR_ACTIVITY	38	3.895	1.42455	0.365722	0.0397437	Cdkn1a Cxcl10 Socs3 Socs1 Cdkn2c Cdkn2a Cdkn1b Fgf13 Cdkn1c Cdk5r1 Sh3bp5 Prkar2b Sfn Cdkn2d Cdkn2b Apc Gmfg Hexim1 Prkar1a Dnajc3 Ghrl Taok3 Madd Pkia Pkig Als2 Gmfb Camk2n1 Ikbkap Hexim2 Elp3 Agtr2 Elp4 Mapk8ip2 Mapk8ip1 Afap1l2 Ppp1r1b Mbip	10443463 10531415 10393449 10437668 10515090 10514340 10542317 10542310 10604751 10569429 10379482 10418702 10399908 10517067 10572635 10591517 10514347 10454655 10344291 10542981 10551511 10381697 10382284 10417013 10417034 10546962 10524844 10484941 10490794 10478409 10354979 10419274 10509568 10513020 10381702 10420860 10599001 10485656 10426244 10485151 10468668 10380862 10400460
GSE21927_SPLEEN_C57BL6_VS_EL4_TUMOR_BALBC_MONOCYTES_UP	166	3.894	1.64118	0.42149	0.0399483	Cd44 Tsc22d1 Ndrg1 Satb1 Arl4c Foxo3 Zfp36l1 Ptprc Mapk14 Add3 Mxi1 Runx1 Adrb2 Pik3ca Akt3 S1pr1 Stat4 Igfbp3 Ptch1 Itga4 Zhx2 Ehd1 Zmynd8 Crebbp Capn2 Pafah1b1 Bmpr2 Klf12 Ube2h Abcc5 Cx3cr1 P2rx4 Ogt Ppp3cc Slc9a3r1 Gpr18 Epb41 S1pr4 Pbxip1 Gmfg Ypel5 Cyfip2 Asah1 Pou2f1 Cblb Wwp1 Cd37 Tes Git2 Abr Usp3 Cd6 Cd96 Lgals8 Psip1 Dgkd Atp8a1 Son Clk1 Mycbp2 Prss23 Ly9 Slc46a3 Aak1 Txk Ing4 Cirbp Sr…	10485405 10416522 10429140 10451763 10356475 10368888 10368886 10401238 10358224 10443391 10463911 10463930 10441003 10459288 10491331 10360506 10501586 10346168 10384223 10410039 10473125 10424213 10460833 10489723 10437330 10437332 10360806 10388337 10346651 10422013 10543686 10552276 10438478 10597743 10525439 10601235 10421293 10382462 10422493 10516823 10371217 10493537 10542981 10551511 104…
MORF_UBE2A	49	3.892	1.41523	0.363637	0.0402242	Rac1 Canx Prkag1 Rasa1 Fbxw11 Calm2 Smad2 Tpr Lasp1 Rab1a Prkar1a Rab11a Metap1 Arpc5 Psmb6 Xpc Vgll4 Ppp1r7 Sars Arcn1 Ddb1 Ube2a Pdcd10 Zzz3 Ufd1l Myl12b Psmd10 Tbcb Mea1 Uba1 Capzb Fam134c Rprd2 Nubp1 Atp6v1f Prpsap1 Ppp1r11 Parn Arf5 Atxn2 Dnpep Htatsf1 Znhit1 Dnajc13 Mrpl28 Cul4b Ilvbl Sec22b Pex11b	10535471 10344476 10385599 10342828 10339578 10344433 10341299 10343572 10342763 10342210 10341596 10342067 10341699 10342490 10343512 10340370 10338471 10339737 10344333 10339065 10339375 10343374 10339545 10338920 10343377 10341571 10343319 10341710 10341219 10339488 10338595 10343864 10343563 10339188 10340377 10342821 10343971 10342583 10340965 10340052 10432281 10410892 10375103 10599461 104…
GSE20727_CTRL_VS_ROS_INH_AND_DNFB_ALLERGEN_TREATED_DC_DN	177	3.89	1.6685	0.42891	0.0404888	Cdk1 Top2a Myb Ccna2 Hmgb2 Itga6 Tap1 Ext1 Cdk6 Kpna2 Mki67 Psme2 Kif23 Mad2l1 Bcl2l11 Plk1 Prc1 Cenpa Asns Dlgap5 Cdk4 Gmnn Zwint Slc16a6 Smad7 Nek2 Paics Sqle Psen2 Psmd14 Ncaph Pam Anln Eif2ak3 Dusp16 Cd27 Psma5 Ctsd Mybl2 Ccne2 Ipo5 Gins1 Iars Gns Phgdh Aars Tubg1 Psmb5 Atp5a1 Ccng1 Prmt1 Atp5g1 Got1 Sub1 Ech1 Hexb Spn Sdhc Mgat4a Arf4 Stoml2 Ahcy Psmc4 Bak1 Nfe2l1 Stt3b Nbea Itch Bscl2 Galnt…	10369815 10390707 10394731 10390746 10408329 10368199 10497831 10518350 10510172 10571870 10518352 10472820 10444244 10428579 10519324 10392284 10497503 10453512 10568714 10420030 10594251 10538832 10475866 10557156 10554445 10520521 10543067 10419323 10366814 10408321 10363905 10392440 10456745 10352767 10522668 10424349 10360648 10472300 10487340 10356968 10591781 10591777 10538939 10548735 105…
MORF_DEK	254	3.888	1.56762	0.403196	0.040802	Pcna Mcm2 Hmgb2 Sod1 H2afz Cdk2 Raf1 Rfc4 Srsf1 Hdac1 Rpa1 Ran Ctcf Set Ldha Xpo1 Top1 Canx Msh2 Ilf3 Ywhaz Syncrip Eif4a1 Pgk1 Ppp2ca Hsp90aa1 Ranbp1 Fbxw11 Slc25a3 Hspa8 Bub3 Rtn4 Khdrbs1 Hnrnpd Calm2 Cs Nap1l1 Hdac2 Aurkb Anapc5 Hnrnpa2b1 Gnb1 Hnrnpr Etf1 Xrcc6 Psmb2 Ap3s1 Xrcc5 Tial1 Psma4 Psma2 Dut Mdh1 Acaa2 Polr2a Ywhab Ndufs3 Hnrnpc Hnrnpab Hat1 Srebf2 Nono Atp5g3 G3bp2 Dek Tardbp Srsf3 E…	10487930 10461391 10546163 10518350 10510172 10571870 10518352 10436783 10496379 10540999 10373530 10547034 10438690 10380210 10447004 10516605 10388409 10525983 10574812 10587486 10470893 10470911 10553301 10374590 10478196 10344476 10385599 10342828 10339578 10344433 10341299 10343572 10342763 10342210 10341596 10342067 10341699 10342490 10343512 10340370 10338471 10339737 10344333 10339065 103…
GSE17186_CD21LOW_VS_CD21HIGH_TRANSITIONAL_BCELL_CORD_BLOOD_UP	180	3.888	1.6294	0.41908	0.0407931	Cited2 Il6st Rac1 App Lgals3bp Psme2 Casp7 Cdc25a Arrb1 Abl1 Gnaq Acot7 Eif4a1 Kynu Il13ra1 Cd36 Ifitm2 Lpin1 Pdgfb H1f0 Tlr2 Aldoc Itgav Vav3 Spred2 Pip4k2a Dpysl2 Cebpa Ipcef1 Gabbr1 Stx11 Cd80 Rad54l Acaca Rcbtb2 Cers6 Ebp Vamp3 Itm2b Rap2a Hsp90b1 Rab1a Creb3l2 Pik3r5 Ctnnd1 Sept9 Srsf9 Arid4a Dnajc3 Padi2 Tubb2b Prcp Tap2 Gnb2 Trip10 Sdcbp Scarb2 Cstb Stx12 Ssx2ip Sash1 Rab10 Gls Frmd4a Tspa…	10361828 10407173 10535471 10440491 10393573 10420030 10464128 10589420 10555235 10471201 10461844 10510687 10387545 10466402 10346780 10387557 10471912 10599174 10528207 10569014 10553299 10383756 10399478 10430660 10425207 10498992 10379153 10473281 10495416 10374464 10374455 10480347 10420988 10552140 10361338 10445078 10367919 10435704 10515257 10394538 10379820 10416355 10472501 10603485 105…
GSE9316_IL6_KO_VS_IFNG_KO_INVIVO_EXPANDED_CD4_TCELL_UP	188	3.886	1.57145	0.404423	0.0411479	Stmn1 Dmd Tsc22d1 Foxo3 Vcl Cadm1 Gsn Mapk14 Klf4 Timp2 Tgfbi Pak1 Rxra Thy1 Cav1 Arntl Zmynd8 Rasgrp2 Plp2 Arrb1 Prkag1 Ptgs1 Laptm5 Lrmp Itgb5 Pold1 Lipa Hadh Pou2af1 Cyb5a Ckb Cux1 Fcgrt Ctsd Gga2 Hdac5 Itgax Dnajc9 Bmp2 Lta4h Epb41l3 Ywhab Galnt3 Fhl1 Fuca1 Itgae Htatip2 Dusp3 Mlec Plbd1 Ctdsp2 Asph Dgkz Vamp5 Cat Glipr1 Alox5ap Abcc3 Hip1 Hexb Esyt1 Gnpda1 Hoxa5 Camk1d Cdh2 Galnt10 Bcl2l2 Ad…	10513818 10508986 10600604 10416522 10368888 10368886 10413059 10585048 10471655 10443391 10513008 10393559 10405587 10555118 10470446 10584628 10536499 10556463 10489723 10460968 10603346 10411359 10473022 10555235 10432281 10471721 10508663 10542691 10435305 10562818 10467139 10502205 10585276 10457071 10402708 10534596 10563085 10569319 10567626 10342969 10341765 10339241 10340380 10343813 103…
PRAMOONJAGO_SOX4_TARGETS_UP	51	3.877	1.60501	0.414014	0.0425036	Jun Cxcr4 Vegfa Ier3 Tnfaip3 Nfil3 Ndrg1 Adm Bhlhe40 Serpine1 Zfp36l1 Btg1 Sod2 Maff Dusp4 Slc2a3 Phlda1 Mxi1 Il1b Plin2 Ccng2 Myd88 Bnip3 Stc1 Elf4 Jund Hmha1 Rnd3 Nab2 Stc2 Grb10 Trib3 Gdf15 Ampd3 Ak4 Tiparp Trim8 Kdm3a Clk1 Tpbg Rit1 Rbck1 Ccnl1 Fgd6 Phf1 Riok3 Smndc1 Tnip2 Gprc5a Caprin2 Insig2	10514466 10357472 10451198 10444890 10368144 10409278 10429140 10556297 10540472 10534667 10401238 10365971 10441815 10425283 10571312 10547641 10366346 10463930 10487597 10514221 10523297 10597648 10568785 10414269 10416181 10604393 10572456 10364650 10482500 10373313 10384961 10384398 10488608 10579331 10556302 10506269 10472923 10492428 10463661 10545308 10354816 10587554 10493309 10488594 104…
GSE44649_WT_VS_MIR155_KO_NAIVE_CD8_TCELL_UP	178	3.877	1.69605	0.437429	0.0424095	Bcl2l1 Cdk6 Igfbp4 Fabp5 Cebpb Cdh1 Il18 Rxra Etv5 Abcg1 Arrb1 Ctsb Kif1b Fads1 Arl4a Sh3bp5 Psen2 Abcc5 Maged1 Pdgfb Lrp1 Lgmn Gcnt1 Optn Fcgrt Fabp4 Myo10 Sirpa Itsn1 Tpp1 Notch1 Sqrdl Creg1 Syne2 Ldlrap1 Slc12a7 Ccl22 Atp1a1 Enpp1 Lsm4 Hexa Fam162a Ppargc1b Dbi Rcc1 Cttn Gata1 Arap1 Pld1 Tyro3 Lama3 Sh3bp2 Slc1a3 Lamp1 Gab1 Saa1 Bag3 Prom1 Gna12 Aldh5a1 Synpo Cyb5r1 Myo7a Aqp1 Ulk1 Krt1 Tcn2 A…	10488655 10519324 10381096 10490838 10585699 10478890 10575052 10585194 10470446 10363901 10438626 10443730 10555235 10415844 10518585 10461439 10400057 10418702 10360648 10438478 10605766 10430660 10373223 10402268 10466521 10479833 10563085 10497265 10423293 10476021 10436892 10365288 10566529 10481056 10475532 10351347 10396606 10396485 10396608 10396511 10517301 10406111 10574213 10500685 103…
GSE22886_NAIVE_BCELL_VS_BLOOD_PLASMA_CELL_DN	179	3.877	1.62679	0.419553	0.0423928	Top2a Gadd45a Trib1 Cadm1 Cd38 Lgals1 Fen1 Cflar Cdc20 Ccnb2 Klf10 Rrm1 Kif11 Tyms Cd14 Nme1 Ctsc Mad2l1 Nasp Pik3cg Cav1 Mcm4 Pdk1 Casp3 Ifi35 Entpd1 Casp7 Gmnn Ndc80 Chst15 Idh2 Smc2 Mbnl2 Maged1 Lamp2 Aqp3 Rcn1 Mthfd1 Ggh Vcp Ppif Fut8 Slc7a1 Lpxn Sema4a Psmd1 Ruvbl1 Itm2c Cnp Shmt1 Mlec Ebp Rab27a Aars Slc25a4 Gspt1 Sec24d Gars Acox1 Ncbp1 Rrbp1 Eif2b2 Mrpl12 Etnk1 Aifm1 Rars Ercc2 Mtdh Zbp1 …	10390707 10394731 10390746 10408329 10545130 10424370 10585048 10521678 10381526 10515884 10447702 10521690 10425161 10465912 10346551 10497931 10346562 10515744 10594774 10428302 10555695 10462796 10528915 10458382 10389865 10389858 10554789 10538832 10515337 10399924 10536499 10437945 10472846 10571696 10381408 10463070 10464128 10408321 10452709 10568553 10564857 10504957 10417053 10605766 106…
GOBERT_OLIGODENDROCYTE_DIFFERENTIATION_DN	977	3.876	1.54096	0.397571	0.0426223	Fos Jun Stat1 Ccl5 Atf3 Gadd45b Brca1 Txnip Fyn Sox4 Socs3 Ndrg1 Bhlhe40 Marcks Prkca Cadm1 Alcam Btg1 Cd81 Maf Slc2a3 Timp2 Add3 Sorl1 Ets2 Pde4b Mxi1 Sat1 Cd9 Gsk3b Jak2 Zeb2 Foxp1 Akt3 Enpp2 Ahr Csf1 Ptpre Pik3r3 Cdc42ep3 Pak1 Tcf12 Nasp Map3k5 Dgka Zbtb20 Ccng2 Mgll Pdk1 Emp3 Hdac9 Ppt1 Bnip3l Bnip3 Tgfb3 Dab2 Prnp Ehd1 Ablim1 Pdcd4 Zmynd8 Peli1 Ikzf2 Nfkb2 Plec Myo6 Timp3 Mbp Pik3ip1 Slc44a1…	10397346 10514466 10346191 10389207 10361091 10364950 10391461 10494428 10362596 10408450 10393449 10429140 10540472 10368675 10392388 10585048 10439895 10365971 10559261 10581992 10547641 10393559 10463911 10592535 10437160 10506335 10463930 10607467 10548030 10435676 10462363 10482448 10546661 10360506 10428619 10400006 10501164 10558410 10507273 10453049 10555118 10594879 10515337 10361926 103…
MORF_XPC	60	3.874	1.41689	0.36578	0.0429843	Rac1 Raf1 Canx Cln3 Cux1 Tial1 Tpr Ywhab Ubr5 Rab1a Rad23b Cops5 Psmb4 Prkar1a Eif2b2 Ddb2 Hadhb Sdha Tug1 Rab11a Psmc2 Metap1 Drg1 Xpc Blcap Vgll4 Cnbp Cox5a Ppp1r7 Sars Arcn1 Ube2a Pdap1 Glg1 Arpc4 Wipi2 Atp5j2 Zzz3 Uba1 Snw1 Capzb Huwe1 Por Dpm1 Cox7a2l Coil Nubp1 Atp6v1f Prpsap1 Arf5 Dnpep Htatsf1 Cops6 Znhit1 Ik Otub1 Ilvbl Pex11b Tor1a Faf2	10535471 10547034 10344476 10385599 10342828 10339578 10344433 10341299 10343572 10342763 10342210 10341596 10342067 10341699 10342490 10343512 10340370 10338471 10339737 10344333 10339065 10339375 10343374 10339545 10338920 10343377 10341571 10343319 10341710 10341219 10339488 10338595 10343864 10343563 10339188 10340377 10342821 10343971 10342583 10340965 10340052 10567964 10534596 10568399 103…
KRIGE_RESPONSE_TO_TOSEDOSTAT_24HR_UP	629	3.874	1.58774	0.409863	0.0429504	Cdkn1a Dusp6 Bcl6 Id2 Vegfa Nrp1 Atf3 Gadd45a Ccl2 Rgs2 Plscr1 Txnip Mapk1 Nfil3 Fyn Tsc22d3 Hbegf Dusp5 Tgif1 Pml Prkca Ptprc Tcf4 Lgals1 Lmo4 Trib2 Btg1 Bcl3 Maff Klf4 Dusp4 Tap1 Slc2a3 Ifit3 Timp2 Phlda1 Acsl1 Klf10 Tnfrsf1b Ddit4 Atxn1 Nampt Mcl1 Capg Tnfaip2 Pik3ca Itpr1 Clic4 S100a11 Cd40 Nr3c1 Cebpb Il1rn Rps6ka5 Ptpre Ets1 Sqstm1 Hck Wars Il18 Tcf12 Fosl2 Nasp Jag1 Cybb Pmaip1 Igf2r Plin2…	10443463 10366043 10438738 10399691 10451198 10576639 10361091 10545130 10379511 10358389 10356082 10587792 10494428 10433940 10409278 10362596 10606989 10458340 10463945 10452633 10594053 10392388 10358224 10456522 10425161 10502510 10399470 10365971 10560685 10425283 10513008 10571312 10444244 10547641 10462618 10393559 10366346 10571657 10428302 10518300 10369290 10408935 10408937 10395259 104…
NEGATIVE_REGULATION_OF_PHOSPHORYLATION	11	3.872	0.919184	0.237386	0.0432167	Cdkn1a Inhba Socs1 Cdkn2c Cdkn2a Cdkn1b Igfbp3 Cdkn2d Nf2 Cdkn2b Inha	10443463 10403743 10437668 10515090 10514340 10542317 10542310 10384223 10591517 10383897 10514347 10347669
GSE27786_LSK_VS_ERYTHROBLAST_UP	180	3.871	1.56441	0.404174	0.0434461	Spp1 Prkcd Stat5a Rasgrp2 Il15 Pdlim1 Casp8 Ikbke Pold1 Ikbkb Dusp16 Mthfd1 Gatm Cad Coro1c Sesn3 Il18rap Lsp1 Ndufs3 Ruvbl1 Ndufs4 Arhgef3 Ebp Msn Ak4 Myadm Lair1 Nab1 Dlg3 Sik3 Snx9 Sdha Pik3ap1 Mtf2 Dbi Tkt Got2 Ids Idh3a Tnfrsf18 Stx16 Bet1 Mycbp2 Scarb1 Pde7a Cdc14a Matn2 Appbp2 Ercc5 Chd3 Tmem2 Rap2b Blcap St14 Cdk9 Dpagt1 Atp6v1h Nfic Rad1 Rbl2 Ndufv2 Heg1 Slc9a9 Gbp7 Ei24 Dhrs7 Tufm Sigma…	10523717 10418410 10381172 10460968 10579958 10520950 10467420 10346564 10357604 10562818 10577560 10548735 10396610 10487011 10520650 10532753 10583242 10345824 10559207 10484912 10386171 10539882 10412251 10413419 10603485 10600836 10506269 10472923 10569707 10559486 10354494 10601062 10584977 10441436 10410625 10467578 10523905 10357242 10413542 10535025 10580969 10604906 10585417 10511290 104…
chr13q12	60	3.868	1.76256	0.455729	0.0439321	Flt1 Hmgb1 Rfc3 Ubl3 Slc7a1 Brca2 Itm2b Alox5ap Hsph1 Ccna1 Slc46a3 Flt3 Nupl1 Stard13 Usp12 N4bp2l1 Pds5b Polr1d Sap18 Pomp Cdk8 Gtf3a Spata13 Tnfrsf19 Rpl21 Atp8a2 Mtmr6 Mipep Lhfp Cenpj N4bp2l2 Cdx2 Sgcg Rnf6 Sugt1 Sucla2 N6amt2 Kl Shisa2 Gpr12 Wasf3 Zmym5 Pan3 Ebpl Uspl1 Gsx1 Zdhhc20 Lnx2 Ift88 Pdx1 Mtif3 Gjb6 Smad9 Rnf17 Katnal1 Gja3 Rasl11a Mtus2 Rxfp2 C1qtnf9	10535807 10582835 10408687 10386949 10429455 10552337 10497483 10600545 10566142 10424413 10394142 10548600 10591881 10453252 10570470 10497325 10353341 10604663 10500543 10542038 10510194 10510212 10402750 10535894 10565589 10400153 10462361 10553857 10496835 10455439 10385426 10569994 10531579 10535979 10535866 10535852 10527801 10421557 10527638 10535904 10498192 10535841 10535780 10420572 105…
GSE17186_BLOOD_VS_CORD_BLOOD_CD21HIGH_TRANSITIONAL_BCELL_UP	190	3.868	1.58283	0.409169	0.0437969	Tgfb1 Ccna2 Aurka Akt1 Cd38 Mx2 Litaf Itpr1 Rfc4 Kif23 E2f1 Hmga1 Tubb2a Cdc45 Cenpe Crip1 Bid Dlgap5 Casp7 Nfkb2 Xbp1 Serpinb9 Notch2 Rcan1 Plk4 Ccdc88a Il13ra1 Ranbp1 Snx10 Psen1 Calr Tlr2 Hipk2 Map4k1 Fcer1g Gcnt1 Lpcat1 Palld Dut Ipo5 Skp2 Mapkapk2 Spag9 Impa2 Lap3 Kpna3 Dek Ywhag Slc25a4 Akap1 Tor3a Sh2b3 Man1c1 Gca Sema4c Anp32e Ifnar2 Dbi Socs5 Snrpd1 Rcc1 Ccdc109b Snrpa1 Vamp8 Laptm4b Gnb…	10551185 10497831 10490104 10402766 10521678 10381526 10515884 10447702 10521690 10437224 10437687 10540408 10438690 10594251 10488785 10383479 10443195 10408610 10438378 10496204 10399005 10547531 10419323 10464128 10463599 10374035 10404429 10494595 10440993 10491805 10374842 10599174 10438308 10538290 10397094 10580219 10498992 10544114 10551666 10360070 10466521 10406031 10578829 10475610 104…
KEGG_PROPANOATE_METABOLISM	31	3.865	1.67634	0.433691	0.0442906	Ldha Aldh2 Ldhb Acaca Aldh3a2 Acadm Aldh7a1 Aldh9a1 Aldh6a1 Acat1 Echs1 Abat Pccb Aldh1b1 Hadha Suclg2 Ehhadh Acss1 Acat2 Mlycd Pcca Mcee Suclg1 Acss2 Sucla2 Mut Acacb Hibch Ldhc Acss3 Ldhal6b	10553301 10533345 10462035 10549097 10394538 10379820 10386652 10502951 10458960 10351414 10401473 10593591 10568939 10433445 10596053 10504606 10528929 10546538 10607497 10438575 10488482 10447891 10575867 10417183 10553913 10539159 10477649 10416379 10445214 10524460 10346235 10553309 10372208 10447557
GSE27786_LSK_VS_MONO_MAC_UP	167	3.861	1.36296	0.353004	0.0449753	Mapk1 Zbtb20 Pdk1 Ramp1 Canx Itpr3 Pold1 Tpi1 Topbp1 Xrcc5 Psma4 Gypc Prkdc Slc29a1 Tfpi Serbp1 Ruvbl2 Il7 Ak4 Psmd12 Rrad Prkcq Chd9 Eif2b2 Snx5 Etnk1 Cct2 Pkd2 Dtymk Cct6a Sgcb Cd96 Sept6 Slc43a1 Gab1 Eif2b4 Lss Oat Kifap3 Ercc5 Polr3k Cdc23 Nxf1 Rrp9 Ubr7 Nup214 Mlh1 Banf1 Atp5b Sipa1l1 Hdac6 Myef2 Tns1 Ctsf Tcp1 Selenbp1 Nup155 Arhgap18 Hmg20a Ivd Ccdc86 Pex14 Ndufaf4 Fam178a Rnf220 Ssr2 Snrn…	10433940 10435791 10435789 10435769 10472846 10348537 10344476 10385599 10342828 10339578 10344433 10341299 10343572 10342763 10342210 10341596 10342067 10341699 10342490 10343512 10340370 10338471 10339737 10344333 10339065 10339375 10343374 10339545 10338920 10343377 10341571 10343319 10341710 10341219 10339488 10338595 10343864 10343563 10339188 10340377 10342821 10343971 10342583 10340965 103…
GSE3982_DC_VS_EFF_MEMORY_CD4_TCELL_UP	177	3.859	1.94212	0.503217	0.0452366	Cdkn1a Nrp1 Atf3 Hbegf Tcf4 Alcam Fen1 Cd83 Timp2 Fn1 Basp1 App Tgfbi Lgals3 Mitf Ctsc Csf1 Hck Cybb Rxra Pecam1 Gpx1 Dapk1 Ptgs1 Ndrg2 Ccdc88a Spint2 Kynu Il13ra1 Cd36 Tyrobp Pparg Nlrp3 Rin2 H1f0 Bcat1 Anpep Trio Nqo1 Pabpc4 Thbd Fes Aldh1a1 Arid5a Alas1 Txnrd1 Psap Ccrl2 Ehd4 Tpp1 Slc1a4 Ifngr2 Dnajb4 Fuca1 Dap Acaca Nrgn Cers6 Tacstd2 Vamp3 Pck2 Fkbp1a Prdx3 Tor3a Psmd12 Myof Lima1 Hist1h2ac …	10443463 10576639 10361091 10458340 10456522 10439895 10465912 10404840 10393559 10355403 10427895 10440491 10405587 10414360 10540248 10540265 10554789 10501164 10477250 10603551 10470446 10392221 10588899 10405693 10471721 10419578 10374842 10561712 10471912 10599174 10528207 10551883 10540897 10376513 10476759 10425207 10549222 10564818 10427928 10427991 10581538 10386543 10507851 10386548 104…
GSE42021_TREG_PLN_VS_CD24HI_TREG_THYMUS_DN	182	3.858	1.6726	0.433594	0.0455425	Cxcr4 Sgk1 Rgs2 Mapk3 Foxo3 Akt1 Hras Gnas Tubb2a Rere St6gal1 Sesn1 Arrb1 Abl1 Idh2 Grn Tnfrsf21 Mknk2 Atm Cpt1a Lrp1 Hsd17b11 Mxd4 Ube4b Fes Gga2 Lat2 Dbp Srpk2 Cerk Ndufs3 Dap Cbx4 Cdt1 Fam46c Aldh3a2 Csk Vps37b Lyl1 Casp9 Apobec1 Cd93 Fam105a Acox1 Rasa3 Ech1 Reep5 C1qb Vamp8 Rpl3 Sec14l1 Mcm10 Rpl19 Plekho1 Add1 Sdhb Ptpn18 Rit1 Rad50 Atp6v0a2 Rbck1 Glb1 Epc1 Eif3k Atp5o Sec61b Psmb6 Ing4 Pk…	10357472 10362073 10358389 10557459 10368888 10368886 10402766 10569071 10479112 10408610 10510552 10434758 10362811 10555235 10471201 10564857 10381588 10445241 10370931 10593526 10460157 10373223 10531919 10529375 10518642 10564938 10567626 10534303 10553092 10528484 10431266 10484912 10386171 10423498 10393620 10576140 10500610 10386652 10593966 10533729 10573419 10510034 10547621 10488382 104…
BAELDE_DIABETIC_NEPHROPATHY_DN	407	3.858	1.62212	0.420463	0.0454748	Stat1 Dusp1 Anxa1 Vegfa Cited2 Gadd45a Plscr1 Fyn Tsc22d3 Ndrg1 Adm Casp1 Birc3 Serpine1 Ifit1 Isg15 Cxcl2 Trib2 Vcan Maff Tob1 Psmb9 Cflar F2r Prkacb Gja1 Tap1 Slc2a3 Litaf Add3 Pde4b Atxn1 Ptger4 Nampt Mcl1 Ifitm1 Cd47 Oas2 Nr3c1 Mtss1 Atp2a2 Mcm6 Sdc4 Vim Ifi44 Wars Cdc42ep3 Cd200 Pak1 Tubb2a Cyr61 Ctgf Fosl2 Crim1 Rgs10 Arf6 Mthfd2 Timp1 Cebpd Bst2 Set Odc1 Ifi35 Xpo1 Canx Luc7l3 Cyp1b1 Ddx17…	10346191 10449284 10466606 10451198 10361828 10545130 10356082 10587792 10362596 10606989 10429140 10556297 10582985 10590801 10534667 10462623 10451287 10523156 10399470 10410931 10425283 10380381 10450145 10346551 10497931 10346562 10411229 10502732 10363173 10444244 10547641 10437687 10463911 10506335 10408935 10408937 10427461 10395259 10494306 10570434 10558769 10436196 10436182 10533198 104…
PETRETTO_HEART_MASS_QTL_CIS_DN	20	3.858	1.45741	0.377758	0.0454587	Gja1 Zeb2 Sik1 Irak2 Tmem2 Lancl1 Elavl1 Hyou1 Hltf Arhgap24 Txn2 Cds1 Dcps Ndufaf1 Rexo4 Pop5 Endog Isca1 Cog6 Neu2	10363173 10482448 10449741 10540795 10462005 10355266 10576873 10584712 10491014 10523579 10430247 10523563 10592099 10486284 10481155 10524659 10470950 10403934 10409799 10498095 10348234
GSE23321_CD8_STEM_CELL_MEMORY_VS_CENTRAL_MEMORY_CD8_TCELL_DN	157	3.855	1.61102	0.417934	0.0460034	Pml Fas Sorl1 Irf9 Shc1 Lcp2 Tsc1 Crebbp Smc2 Casp8 Pkp4 Lrmp Hadh Maged1 Ikbkb Akt2 Rbl1 Tpr Srpk2 Ebp Csk Lpgat1 Sigirr Rala Tmed10 Camk1d Gsr Pink1 Diaph1 Fxyd5 Sel1l3 Tram1 Ncald Kat7 Cdc14a Ppp2r5d Mgat1 Wsb1 Nup210 Mybl1 Nde1 Rcn2 Mov10 Prkd2 Maged2 Tpm4 Antxr2 Ak3 Scpep1 Mfng Plod3 Gle1 Sh3bgrl3 Sac3d1 Plcd1 Pcbp1 Chst12 Yaf2 Polg2 Capns1 Rad9a Phf20l1 Nbeal2 Gtf3c2 Smyd2 Ptov1 Gtf3a Dffb …	10594053 10462603 10592535 10415319 10493530 10493519 10375145 10470584 10437330 10437332 10504957 10346564 10472212 10542691 10502205 10605766 10577560 10551393 10374364 10489127 10350535 10528484 10603485 10593966 10352756 10569024 10407907 10408684 10401661 10479852 10571274 10517600 10458430 10562192 10530059 10353167 10428222 10390153 10501629 10451434 10375537 10388938 10546294 10353010 104…
IVANOVSKA_MIR106B_TARGETS	81	3.853	1.55592	0.403871	0.0463649	Cdkn1a Ccnd1 Mapk1 Rrm2 Klf10 Dusp2 Btg3 Jak1 Tnfrsf21 Sik1 Gpr137b Plagl2 Clock Lima1 Npas2 Rnh1 Pkd2 Mkrn1 Kif5c Znfx1 Tbc1d9 Tnfrsf10b Pkia Slc40a1 Cfl2 Atad2 Nupl1 Dazap2 Mfn2 Rab22a Limk1 Aktip Tmem9b Purb Tnfaip1 Dedd Tusc2 Fbxl5 Mvk Elk4 Uxs1 Arid4b Fzd6 Neto2 Fam134a Nagk Fyco1 Zfyve9 Tmem127 Caprin2 Zbtb5 Cybrd1 Cdc37l1 Trim36 Fastk Clip4 Atg16l1 Prrg4 Usp46 Hps5 Golga1 Cenpq Mapre3 Eif5…	10443463 10569646 10433940 10394978 10428302 10475782 10445875 10440419 10514668 10445241 10449741 10407803 10488697 10343043 10338933 10530733 10343616 10432540 10345675 10569057 10523727 10544186 10471994 10489850 10573128 10416230 10490794 10354374 10400350 10428763 10420572 10426921 10518385 10479063 10534324 10580537 10566804 10384150 10384152 10388869 10351574 10588678 10529801 10524555 103…
HALLMARK_INTERFERON_ALPHA_RESPONSE	88	3.851	1.76631	0.458717	0.0466928	Isg20 Irf7 Cxcl10 Plscr1 Txnip Casp1 Irf1 Isg15 Psmb9 Tap1 Rsad2 Ifit3 Mx1 Gbp2 Ifit2 Ifi30 Irf9 Lgals3bp Ifitm1 Ifih1 Cd47 Sell Psme2 Usp18 Csf1 Psmb8 Ifi44 Wars Ifitm3 Bst2 Ifi35 Rtp4 Psme1 Cd74 Il15 Casp8 Ly6e Ifi27 Psma3 Ube2l6 Ifitm2 Ddx60 B2m Fam46a Trim25 Nmi Cxcl11 Sp110 Gbp4 Stat2 Trim21 Ripk2 Irf2 Parp12 Ccrl2 Eif2ak2 Lap3 Adar Trafd1 Tdrd7 Ifi44l Cnp Procr Dhx58 Il7 Cmpk2 Uba7 Epsti1 P…	10554240 10569102 10531415 10356082 10587792 10494428 10582985 10376060 10451287 10450145 10444244 10399710 10462618 10441233 10496592 10462613 10579347 10415319 10393573 10570434 10558769 10483110 10436196 10436182 10351197 10420030 10541307 10501164 10444258 10502791 10339750 10402585 10341289 10341395 10342761 10341579 10343623 10342553 10340809 10343468 10339765 10338116 10341016 10339726 103…
DASU_IL6_SIGNALING_SCAR_UP	30	3.85	1.39292	0.361795	0.046779	Maf Zfp36 Zfp36l2 Nt5e Tpx2 Plec Cdc25b Ccnb1 Pbx3 Agrn Irs1 Ube2s Adcy9 Tnc Ltbp1 Srebf1 Larp1 Pkig Tmem158 Mme Cdc42ep4 Dnm1 Ppl Myo1d Clec3b Cic Fcho1 Acap2 Moxd1 Mgrn1	10581992 10561453 10453272 10587639 10477187 10429802 10476252 10562637 10515836 10411739 10481857 10519270 10356084 10559676 10585586 10437364 10513739 10446928 10386473 10376312 10376292 10478409 10597945 10492355 10392735 10481592 10437516 10389022 10389025 10590558 10341934 10340238 10343289 10343471 10344049 10338619 10342432 10340097 10339207 10340384 10343035 10342754 10339760 10342447 103…
GSE37416_CTRL_VS_6H_F_TULARENSIS_LVS_NEUTROPHIL_DN	164	3.85	1.78721	0.464192	0.0467572	Nfkbia Icam1 Adm Bhlhe40 Serpine1 Nfkb1 Tfrc Tnfrsf1b Ddit4 Rela Hk2 Sqstm1 Rbpj Eno1 Plin2 Etv5 Pdk1 Ldha Nfkbie Bnip3l Bnip3 Aldoa Tgfbr1 Pik3ip1 Gna15 Pgk1 Tnip1 Sap30 Adam8 Tpi1 Cbx5 Rnf19a Edem1 Aldoc Cyld Stk10 Psma6 Pdxk Il1rap Ifngr2 Vdac1 Dap Dusp3 Slc43a3 P4ha1 Pik3r5 Pgam1 Nod2 Mif Ddx18 Fam162a Ero1l Orc1 Hip1 Siah2 Osm Pkd2 Trim28 Lgals8 Kdm3a Clk1 Ranbp2 Gpaa1 Pgm1 Cyc1 Ppp1r14b Mga…	10400405 10583519 10556297 10540472 10534667 10502299 10435075 10518300 10369290 10460631 10545588 10385572 10521913 10521911 10473240 10510546 10455595 10514221 10363901 10438626 10472846 10553301 10445412 10394800 10421003 10568785 10414269 10568050 10504817 10373740 10371220 10399379 10601390 10498313 10385941 10578763 10568873 10547830 10433088 10428157 10540493 10379153 10573803 10375083 103…
GSE5679_CTRL_VS_RARA_AGONIST_AM580_TREATED_DC_DN	180	3.849	1.41895	0.368644	0.0469304	Dusp1 Pik3r1 Tnfaip3 Pttg1 Tiam1 Klf7 Ahnak Ets1 Ptger2 Tubb2a Zbtb20 Rora Ikzf2 Mnt Kras Gm2a Malt1 Foxo4 Stat5b Myo1f Mir22hg Fam129a Hmha1 Gclc Map3k3 Plagl1 Rnase4 Skil Gpr137b Iqgap1 Tjp2 Bach1 Sytl2 Itgb8 Atrx L1cam Csnk1e Vamp3 Nr3c2 Creb3l2 Ptpn13 Ddb2 Clcf1 Sh3bgrl Pde4dip Trip6 Arid4a Inpp4b Lats2 Mkrn1 Oaz2 Stx1a Phlpp1 Crlf3 Pitpnm1 Matk Pink1 Stx16 Tax1bp3 Fam53b Ppox Frmd6 Matn2 Dga…	10449284 10411782 10368144 10385325 10440738 10355141 10461369 10584142 10414271 10408610 10435791 10435789 10435769 10586700 10355312 10378497 10549256 10376208 10456296 10601091 10391286 10443980 10378568 10378570 10350630 10364650 10587266 10382028 10361771 10414537 10491300 10407803 10565018 10466745 10436734 10554863 10403229 10606263 10605113 10430519 10518805 10572949 10544002 10523595 104…
BURTON_ADIPOGENESIS_9	88	3.849	1.39545	0.362525	0.0469082	Fos Id2 Anxa1 Cited2 Egr1 Ccl2 Id3 Ptgs2 Cxcl1 Gem Klf4 F2r Phlda1 Spp1 Ifi30 Thbs1 Prkcd Csf1 Cdkn2a Cyr61 Akap12 Cxcl12 Cebpd Acvr2a Cdk4 Grn Fads1 Ephx1 Plat Maoa Plk2 Vcam1 Pla2g4a Tpm1 Cdkn2b F3 Cnn3 Ccl7 Nedd9 Skap2 Ctnnd1 Cyth3 Jup Dok1 Gpc4 Thbs2 Lats2 Reck Fermt2 Fzd2 Tpd52l1 Cnn2 Kifap3 Asap1 Lgals9 Hebp1 Csrp1 Rock2 Gstm1 Tspyl4 Maged2 Armcx2 Sirt2 Pcgf5 Bcar1 Ddah2 Rassf5 Dnm1 Nme4 Ra…	10397346 10399691 10466606 10361828 10454782 10379511 10509163 10350516 10523151 10503334 10513008 10411229 10366346 10523717 10579347 10474700 10418410 10501164 10514340 10502655 10367634 10541075 10433885 10471953 10366814 10381588 10461439 10360684 10570855 10598771 10407126 10501608 10358434 10594661 10514347 10495675 10495659 10379518 10408850 10544732 10484402 10527233 10391103 10545623 106…
NUCLEAR_PORE	30	3.848	1.30253	0.338511	0.0471475	Eif5a Nup62 Kpnb1 Agfg1 Ipo5 Tpr Kpna3 Ipo7 Sumo1 Xpo7 Nup50 Nup133 Kpna1 Nup153 Ranbp2 Nup107 Nup88 Nutf2 Nup214 Nup54 Rae1 Gle1 Nup160 Rangap1 Nxt1 Aaas Nup98 Ddx19b Senp2 Snupn	10387733 10552740 10390352 10347873 10417070 10350535 10420637 10556216 10490078 10355017 10342397 10421444 10338654 10344180 10342017 10344016 10339296 10341062 10340116 10343302 10340920 10340943 10339749 10343345 10342380 10421456 10340287 10338163 10339885 10339249 10342215 10340720 10338674 10341847 10340051 10343402 10338380 10338760 10339740 10339510 10343818 10339823 10339174 10344422 103…
ASTIER_INTEGRIN_SIGNALING	56	3.848	1.76655	0.459052	0.0470742	Fos Sqstm1 Casp7 Coro1a Gpx1 Limk2 Jund Rragd Zyx Rassf2 Cd79a Eif2s1 Itgae Cops5 Acsl3 Cct4 Spry1 Fermt2 Lgals8 Gata2 Dlgap4 Kif21b Nup205 Nup88 Mtor Psmc1 Sftpd Gaa Stard3 Zbtb7a Vav2 Etv4 Mdn1 Chrnb4 Vps45 Krt4 N4bp2l2 Tmem131 Gjb3 Dpf2 Ik Gdpd5 Mlxip Epb41l1 Usp13 Odf1 Acacb Lypd1 Pik3c3 U2af2 Abca4 Tor1a Nemf Gfra2 Sbf1 Hhla1	10397346 10385572 10464128 10568024 10588899 10383684 10572456 10503835 10537770 10487894 10551025 10396795 10378286 10353050 10347748 10374564 10491721 10419223 10407766 10539873 10477897 10350247 10537246 10387992 10510305 10439878 10397741 10419096 10383088 10380871 10364984 10481210 10391490 10503723 10593767 10500304 10432886 10535946 10353947 10516484 10465263 10454966 10555205 10525555 104…
MODULE_109	34	3.846	1.12352	0.29213	0.0474584	Gzmb Plau Gzma Plat Cfb F2 Prss23 C2 Plg Htra1 Elane F10 Hp Gzmk Hpn Ctsg Prss12 Proc Tmprss2 Prss2 Cfi F12 Mst1 Klk6 Gzmm Prss8 Klk10 Cela2a Ctrc Cela3a F11 Proz Tpsab1 Klk1	10420308 10413047 10412211 10570855 10450325 10485027 10565456 10450344 10441753 10558150 10364535 10570291 10581605 10412218 10562234 10420261 10495854 10458016 10441254 10537627 10496001 10409449 10588855 10552516 10364460 10568332 10552488 10518050 10518059 10517568 10578427 10570308 10448916 10552546
HEIDENBLAD_AMPLICON_12P11_12_DN	21	3.844	1.62305	0.422196	0.0477406	Junb Cbx5 Glb1 Syngr2 Tnfrsf8 Cdk13 Sar1a Lgals4 Gar1 Fbxl20 Pank1 Vill Rbm15b Mzf1 Gabrp Tmem30b Acsf2 Ino80 Zbed4 Noa1 Snord22	10580282 10433088 10589889 10382980 10518313 10407892 10344380 10363512 10338812 10343273 10339963 10344010 10342051 10341948 10342473 10341474 10341189 10339900 10551626 10502146 10390574 10467162 10590073 10596570 10596568 10560078 10385083 10400984 10492426 10390032 10486203 10400141 10426093 10530832 10461162
GSE37301_MULTIPOTENT_PROGENITOR_VS_COMMON_LYMPHOID_PROGENITOR_DN	190	3.843	1.57826	0.410711	0.0480057	Irf7 Tgfb1 Icam1 Actn1 Mapk3 Rrm2 Ezh2 Isg15 Cdk2 Spp1 Raf1 Irf9 Lgals3bp S100a6 Tyms Pik3ca Usp18 Hmga1 Rpa1 Lmnb1 Cyr61 Lcp2 Map4k4 Plin2 Ldha St6gal1 Serpinb9 Rfc3 Ezr Tnfaip8 Ube2l6 Rbm14 Atf4 Rin2 Eif4g1 Gsto1 Fcgrt Fes Wnt5a Hdac5 Tubb6 Tbx3 Ifngr2 Col4a2 Psmd8 Vdac1 Trafd1 Cdt1 Asah1 Dyrk1a Tab2 Gpd2 Efna1 Pou6f1 Ech1 Sptlc2 Dtymk Crlf3 Acta1 Mcoln2 Sri Blvra Tpst2 Scarb1 Cyc1 Stx12 Glb1 V…	10569102 10551185 10583519 10401244 10557459 10394978 10544501 10451287 10373530 10523717 10547034 10415319 10393573 10493820 10528915 10491331 10541307 10383479 10443195 10388409 10455813 10502655 10375145 10345715 10514221 10553301 10434758 10404429 10535979 10447602 10455653 10455647 10473356 10464819 10425364 10476759 10434481 10463836 10563085 10564938 10413482 10342969 10341765 10339241 103…
GSE18281_SUBCAPSULAR_VS_PERIMEDULLARY_CORTICAL_REGION_OF_THYMUS_UP	180	3.842	1.65734	0.431411	0.0481878	Mapk3 Atp1b1 Sepp1 Mtss1 Pak1 Mgll Emp3 Ramp1 Ppt1 Kctd12 Msh2 Plp2 Abl1 Fgfr1 Rcan1 Itpr3 Ndrg2 Gm2a Pbx3 Nlk Aldh2 Adcy7 Vcam1 Hadh H1f0 Hsd17b11 Trio Mxd4 Pip4k2a Idh1 Itgax Nfatc3 Pde2a Etv1 Ccr9 Ccr6 Slc12a2 Clu Ywhab Fhl1 Cxxc5 S1pr4 Dap Itgae Rps6ka1 Mef2d Ldlrap1 Klrd1 Hexim1 Ttc3 Tcf3 Mapk11 Fam105a Scamp1 Ap1g2 Calcrl Was Ppm1b Olfm1 Prkci Reck Pld1 Cbfa2t3 Mmp12 Add1 Pfkm Gdi2 Ralbp1 M…	10557459 10359689 10422598 10428857 10555118 10539894 10563441 10348537 10507784 10422059 10447395 10603346 10411359 10473022 10471201 10570982 10440993 10443131 10419578 10376208 10481857 10388884 10533345 10573747 10501608 10502205 10425207 10531919 10427928 10427991 10529375 10480347 10355214 10557895 10574962 10555510 10406934 10395457 10590620 10441633 10455873 10416057 10478424 10599736 104…
GSE17721_CPG_VS_GARDIQUIMOD_1H_BMDM_DN	190	3.842	1.5221	0.396146	0.0480867	Cdkn2c Smc4 Klf4 Hras Tgfbr2 Mcm5 Mbnl1 Zfp36l2 Ccr1 Bid Ccnd3 Rhoh Arrb1 Flt1 Calr Anpep Hnrnpr Xrcc6 Gatm Stk10 Prkdc Bdh1 Traf6 Rps6ka1 Pros1 Dgkz Acly Cse1l Sdha Rps6 Nudt4 Fkbp4 Stx3 Eif3e Eif3b Matk Stoml2 Smarcd2 Polr2h Fam3c Stx7 Acsl5 Bet1 Trim27 Dok2 Tram1 Opn3 Larp1 Eif2s2 Bcar3 Aprt Cyb5r1 Thrap3 Nufip1 Glmn Ppp5c Chmp1a Uqcrb Shh Lclat1 Ndufa9 Atp6ap1 Map4 Slc35d1 Slamf6 Sdhd Prmt5 P…	10515090 10492558 10513008 10569071 10597518 10572906 10492310 10453272 10598004 10547531 10445688 10522182 10555235 10535807 10580219 10564818 10509228 10425632 10487011 10375083 10433797 10434934 10474112 10517116 10436456 10485081 10485070 10485115 10391146 10478799 10410625 10483806 10573821 10446821 10424823 10363699 10514233 10604904 10421571 10372082 10548194 10466248 10428398 10526977 103…
TRANSITION_METAL_ION_TRANSPORT	12	3.841	1.24757	0.32481	0.0483189	Slc11a2 Slc31a2 Slc31a1 Cox17 Atox1 Atp7a Slc40a1 Hfe Slc30a5 Ccs Atp7b Slc39a2	10432573 10505270 10505276 10435693 10386070 10338150 10340163 10344518 10343439 10340537 10601360 10354374 10408227 10411751 10464825 10577449 10414612
KIM_BIPOLAR_DISORDER_OLIGODENDROCYTE_DENSITY_CORR_UP	641	3.834	1.83697	0.47907	0.0494369	Ifit1 Marcks Akt1 Alcam Lgals1 Trib2 Sod1 Cd81 Hras Sorl1 Slc7a5 Atp2a2 Rhoa Vim Ran Ctcf Cd200 Gnas Tubb2a Tuba4a Eno1 Thy1 Asns Canx Mpp1 Psme1 Prnp Coro1a Ccnd3 Gpx1 Aldoa Chst15 Dhcr24 Marcksl1 Itm2a Grn Pgk1 Ephx1 Arl4a Sh3bp5 Rasa1 Spint2 Psma3 Hpcal1 Eif4b Aldh2 Slc25a3 Ldhb Lipa Bub3 Abcc5 Maged1 Eno2 Cx3cr1 Serpine2 Pam Npc2 Hivep2 Tpi1 Prdx1 Arhgef2 Aplp2 Anapc5 Aldoc Gnb1 Optn Apex1 Gs…	10462623 10368675 10402766 10439895 10425161 10399470 10436783 10559261 10569071 10592535 10582275 10533483 10515493 10588893 10469322 10525983 10574812 10439651 10479112 10408610 10355806 10473240 10510546 10455595 10584628 10543067 10344476 10385599 10342828 10339578 10344433 10341299 10343572 10342763 10342210 10341596 10342067 10341699 10342490 10343512 10340370 10338471 10339737 10344333 103…
GSE17721_CTRL_VS_POLYIC_6H_BMDM_UP	173	3.833	1.75321	0.457448	0.049763	Ccna2 Il6st Sod1 Cdk2 Adrb2 Arhgdib Cybb Rgs10 Cd48 Arrb1 Aldoa Mmd Ier2 Elovl6 Hmgcs1 Slpi Mknk2 Gclm Rap1a Rpa2 Pdxk Aldh3a2 Ebp Hnrnpu Clic1 Asf1b Ivns1abp Ndst1 Galc Plxnb2 Nr1d2 Ech1 Casp6 Rnh1 Nudt4 Usp3 Oaz2 Pgd Rbbp7 Pde8a Cct5 Tax1bp3 Srf Tbx21 Frat2 Gusb Ube2i Spc25 Neu1 Vopp1 Wasf2 Hebp1 Atp6v1c1 Sash3 Fam111a Dnajb2 Capza1 Xpc Eif3h Eif3f Sfxn3 Nufip1 Stard4 Ccni Bcap31 Pdlim2 Taldo1 …	10497831 10407173 10436783 10373530 10459288 10548892 10603551 10568392 10351658 10555235 10568050 10380289 10580183 10495993 10412466 10489463 10370931 10495763 10588024 10567574 10482507 10441396 10374175 10545337 10563641 10500976 10508759 10370497 10386652 10603485 10360542 10360544 10444658 10573261 10350594 10459089 10401968 10431424 10417734 10551614 10496023 10569057 10372082 10594609 105…
GSE9037_CTRL_VS_LPS_4H_STIM_BMDM_DN	174	3.833	1.67678	0.437505	0.0497613	Stat1 Gadd45a Inhba Il6st Casp1 Ifit1 Slc20a1 Foxp1 Enpp2 Pnp Timp1 Odc1 Hcls1 Casp7 Ctps Arntl Parp8 Psma3 Ddx60 C3 Mir22hg Creb5 Chd2 Itgal Dusp16 Cd27 Klf3 Cdkn2b Ppp3cc Fyb Psma2 Osbpl3 Mxd1 Shmt2 Clock Ndufs4 Dyrk1a Cers6 Phgdh Mrps18b Spi1 Ptprk Glipr1 Gca Csf3 Gtf2h1 Sub1 Rftn1 Gramd3 Spock2 Ppm1b Osm Tap2 Stard7 Srsf10 Psip1 Brd2 Pwp1 Slc30a1 Dnaja2 Dlx1 Ncor1 Fxr1 Hvcn1 Dnajb5 Slc28a2 Gn…	10346191 10545130 10403743 10407173 10582985 10462623 10475990 10546661 10428619 10414514 10414527 10598976 10582295 10394770 10435565 10464128 10515943 10556463 10412345 10419711 10396193 10543783 10571984 10452316 10378568 10378570 10538338 10564573 10557591 10548735 10547985 10522051 10514347 10421293 10422760 10422776 10380551 10403706 10544660 10545921 10373202 10343043 10338933 10530733 103…
ONDER_CDH1_TARGETS_1_UP	114	3.832	1.64687	0.429771	0.0498696	Bcl6 Atf3 Cd44 Tgfb1 Txnip Tsc22d3 Mdm2 Egfr Prkca Btg2 Apoe Ltb Cdkn1b Asns Abcg1 Cyp1b1 Blnk Per1 Il15 Gabarapl1 Ptgs1 Laptm5 Pnrc1 Ephx1 Klf9 Cd55 Maged1 Gclc Rnase4 Stc2 Dbp Nupr1 Il1rap Fam117a Ninj1 Phgdh Zbtb16 Pck2 Gpx3 Gdf15 Sec24d Rras Nr1d2 Pde4dip Dnajb9 Zmym2 Inpp5d Cttn Aldh6a1 Zmat3 Ccna1 Kcnma1 Igfbp2 Klhl24 Wipi1 Csrp2 Gpc1 Bhlhe41 Dlgap4 Pan2 Pdcd6 Adck3 Ssbp1 Lhx6 Cth Maged2 Cr…	10438738 10361091 10485405 10551185 10494428 10606989 10372668 10374366 10392388 10357875 10560624 10444752 10542317 10542310 10543067 10443730 10453057 10467508 10377439 10579958 10542200 10471721 10508663 10511935 10360684 10462091 10357488 10605766 10587266 10414537 10384961 10553092 10567995 10434845 10380514 10404996 10558439 10500529 10593225 10415248 10376201 10579331 10495830 10552824 104…
GSE22886_NAIVE_TCELL_VS_DC_DN	185	3.828	1.80944	0.472639	0.0505065	Nr4a3 Nrp1 Atp1b1 Epas1 Rac1 Ifngr1 Mitf Ptpre Vim Sqstm1 Crim1 Mthfd2 Ramp1 Ppt1 Top1 Entpd1 Dab2 Kctd12 Gpx1 Gla Dapk1 Slc16a6 Plau Dhcr24 Ptgs1 Nfe2l2 Ccdc88a Syk Kynu Cd36 Psen2 Maoa Aldh2 Lipa Lamp2 Tpi1 Prdx1 Gclc Ctnna1 Anpep Ncf4 Nqo1 Fes Coro1c Cebpa H2afy Sirpa Ppif Txnrd1 Mdh1 Gpr137b Blvrb Ehd4 Mgst2 Slc7a8 Slc31a2 Epb41l3 Vdac1 Stab1 Psmd1 Creg1 Nrgn Rcbtb2 Plbd1 Vamp3 Zmiz1 Qpct Psm…	10504838 10576639 10359689 10447317 10535471 10361897 10540248 10540265 10558410 10469322 10385572 10446986 10545672 10348537 10507784 10478196 10463070 10422744 10422728 10422059 10588899 10606714 10405693 10392440 10413047 10506571 10471721 10483809 10374842 10405216 10471912 10528207 10360648 10598771 10533345 10467139 10604187 10547830 10436048 10507328 10587266 10454786 10564818 10425053 105…
PHONG_TNF_RESPONSE_NOT_VIA_P38	314	3.827	1.43689	0.37549	0.0508026	Jun Nfkbia Sgk1 Gadd45a Cxcl10 Trib1 Smad3 Mef2c Icam1 Sox4 Il6st Gch1 Birc3 Bhlhe40 Serpine1 Irf1 Egfr Nfkb1 Cadm1 Atp1b1 Vcan Sod2 Bcl3 Gem Psmb9 Abca1 Cflar Plaur Cd83 Srgn Ets2 Traf1 Tnfrsf1b Gbp2 Emp1 Mmp9 Ifngr1 Ltb Tnfaip2 Map2k3 Klf6 Cd47 Rnf19b Klf7 Cebpb Prkcd Csf1 Sdc4 Ets1 Zfp36l2 Cdc42ep3 Cdkn1b Map2k1 Slco3a1 Ldlr Tnfrsf9 Bid G0s2 Ehd1 Peli1 Pik3cd Nrp2 Nfkb2 Arrb1 Arid5b Nup62 Mmd …	10514466 10400405 10362073 10545130 10531415 10424370 10594404 10406434 10583519 10408450 10407173 10419288 10590801 10540472 10534667 10376060 10374366 10502299 10585048 10359689 10410931 10441815 10560685 10503334 10450145 10512949 10346551 10497931 10346562 10550906 10404840 10369615 10437160 10481949 10518300 10496592 10542355 10478633 10361897 10444752 10398665 10376733 10403352 10436196 104…
GSE26030_UNSTIM_VS_RESTIM_TH1_DAY5_POST_POLARIZATION_DN	184	3.824	1.72357	0.450725	0.05129	Anxa1 Fas Anxa2 H2afz Mx1 Tiam1 Ifi30 S100a6 Tgfbi Sepp1 Itpr1 Ctsc Sell Lmo2 Ahnak Ccr2 Vim Pnp Ifitm3 Rgs10 Npm1 Tfdp1 Crip1 Adam19 Capn2 Ctsh Ssbp2 Ikbke Hivep3 Agrn Slpi Iqgap2 Stom Prdx4 Tnfsf14 Insr Idh1 Arid5a Psma4 Anxa5 Notch1 Ctdsp2 Slc25a4 Serp1 Sec24d Qpct Tor3a Glipr1 Adk Sub1 Frmd4b Epsti1 Tmed10 Gramd3 Casp6 Snx9 Esyt1 Stx3 Atp6v1b2 Arhgef6 Pld1 Erp29 Arhgap26 Zcchc24 Ptpn18 Pik3r2…	10466606 10462603 10586744 10496379 10540999 10441233 10440738 10579347 10493820 10405587 10422598 10540408 10554789 10351197 10474201 10461369 10590631 10469322 10414514 10414527 10569017 10568392 10362593 10385043 10583340 10363178 10582981 10570373 10399005 10375402 10360806 10587733 10340894 10406551 10357604 10507677 10507675 10519270 10489463 10411235 10482030 10607475 10452307 10576696 105…
HAN_JNK_SINGALING_DN	37	3.823	1.54265	0.403477	0.0514004	Rgs2 Socs3 Fas Abca1 Cd9 Igfbp4 Ifitm1 Cd14 Enpp2 Ahr Hsd11b1 Cd74 C3 Spib Slc29a1 Lcn2 Emb Cp Map4k3 Ero1l Sema3c Lifr Has2 Col6a1 Pawr Ghr Col6a2 Lbp Rbp1 Pltp Wnt6 Isyna1 Taf1d Sod3 Ogn Gdf10 Slc10a6	10358389 10393449 10462603 10512949 10548030 10381096 10570434 10558769 10458382 10428619 10400006 10361234 10456005 10452316 10562812 10451123 10481627 10407327 10490989 10453178 10419198 10519886 10422822 10428707 10370210 10366266 10427402 10370180 10478048 10588037 10489569 10347491 10572432 10583297 10521824 10405063 10414025 10531887
MORF_DAP	74	3.822	1.34043	0.35072	0.0516623	Sod1 Rac1 Kpna2 Canx Psmb2 Ap3s1 Mdh1 Calm3 Psmd8 Ywhab Dap Ppp2r1a Sumo1 Prdx3 Rad23b Cops5 Dhcr7 Atp6v1a Arf3 Ap2s1 Hadhb Sdha Trim28 Nsdhl Arf4 Erp29 Smarcd2 Mtdh Kars Ndufs1 Srebf1 Csnk2b Glb1 Lss Ppm1g Pdcd6 Ensa Bcap31 Atp6ap1 Ppp1ca Ndufs8 Tmed2 Gpx4 Dctn2 Clta Maml1 Ddost Hadha Slc35a1 Smg7 Gde1 Shfm1 Tmbim6 Fam120a Lsm3 Kdelr1 Idh3g Ptov1 Psmd9 Mpv17 Vps26a Tecr Ssr4 Ndufc1 Ganab Cope Tr…	10436783 10535471 10392284 10497503 10453512 10344476 10385599 10342828 10339578 10344433 10341299 10343572 10342763 10342210 10341596 10342067 10341699 10342490 10343512 10340370 10338471 10339737 10344333 10339065 10339375 10343374 10339545 10338920 10343377 10341571 10343319 10341710 10341219 10339488 10338595 10343864 10343563 10339188 10340377 10342821 10343971 10342583 10340965 10340052 105…
RAF_UP.V1_UP	177	3.821	1.58908	0.415861	0.0518	Nr4a3 Cd44 Fyn Hbegf Egfr Socs2 Glrx Itga6 Psmb9 Dusp4 Epas1 Rsad2 Acsl1 Sat1 Ptger4 Klf6 Cdc42ep3 Upp1 Tubb2a Kcnn4 Crim1 Map3k5 Ccr1 Etv5 Cebpd Lamc1 Cyp1b1 Kctd12 Coro1a S100a8 Prkch Blnk Ndc80 Capn2 Pde4d Rcan1 Psmb10 Gm2a Tnfaip8 Rras2 Malt1 Tnfrsf21 Gclm Pparg Npc2 Hpgd Kat2b Nmi Hsd17b11 S100a9 Nedd4 Angptl4 Optn Cotl1 Fam49a Mapre2 Gnai1 Alas1 Cast Impa2 Cerk Slc31a2 Syne2 L1cam Grb10 Arh…	10504838 10485405 10362596 10458340 10374366 10394674 10372069 10406270 10472820 10450145 10571312 10447317 10399710 10571657 10607467 10427461 10403352 10453049 10374236 10408610 10550877 10446986 10361926 10598004 10363901 10438626 10433885 10358816 10453057 10422059 10568024 10493831 10396402 10467508 10452709 10360806 10407097 10407124 10440993 10581378 10376208 10455653 10455647 10567043 104…
MORF_TERF1	63	3.82	1.51362	0.396225	0.0519953	Xpo1 Khdrbs1 Hnrnpd Cs Anapc5 Gnb1 Hnrnpr Xrcc5 Tial1 Polr2a Nono Ywhaq Ilf2 Hnrnpu Serp1 Eif4a2 Xpo7 Fus Lrpprc Tax1bp1 Rnf44 Hnrnpul1 Eif1ax Stard7 Gpaa1 Sept7 Rad23a Eprs Capza1 Brd8 Ptp4a2 Hnrnpk Tcea1 Srrm1 Snrnp200 Pabpn1 U2af1 Arfgef1 Sumo2 Rnps1 Pum2 Arih2 Stk24 Prpf8 Smndc1 Nap1l4 Polr2c Ctdnep1 Acp1 Safb Smarcc2 Pom121 Pum1 Terf1 Dhx38 Foxj3 Krit1 Rbm6 Gak Dnajc8 Ddx49 Arfgap2 Atxn2l	10374590 10516706 10574436 10531633 10367292 10533549 10511069 10509228 10347232 10568399 10387588 10601164 10399629 10338331 10493770 10340932 10360542 10360544 10498319 10434733 10434743 10434745 10434741 10342397 10421444 10338654 10344180 10342017 10344016 10339296 10341062 10340116 10343302 10340920 10340943 10339749 10343345 10342380 10421456 10340287 10338163 10339885 10339249 10342215 103…
LEI_MYB_TARGETS	292	3.82	1.65151	0.432304	0.05197	Cdkn1a Myc Ccnd2 Anxa1 Ccnd1 Isg20 Il6 Ccl2 Rgs2 Smad3 Pcna Tsc22d3 Aurka Mcm7 Bhlhe40 Serpine1 Ezh2 Isg15 Vcl Mcm2 Pttg1 Dhrs3 Btg1 Fen1 Cks2 Cflar Gja1 Slc2a3 Litaf Srgn Fn1 Basp1 Ube2c Sat1 Mcl1 Lgals3bp Tgfbi Ifitm1 Slc7a5 Slc20a1 Il1b Clic4 Nme1 Cebpb Il1rn Gata3 Vim Cdh1 Zfp36l2 Pnp Ctcf Tubb2a Tuba4a Crim1 Arf6 Cav1 Pura Hmox1 Asns Tpx2 S100a10 Cyp1b1 Tgm2 Dab2 Cdk4 S100a8 Hspd1 Arid5b Ple…	10443463 10424400 10548105 10466606 10569646 10554240 10520452 10379511 10358389 10594404 10487930 10461391 10606989 10490104 10534974 10534986 10534988 10534984 10540472 10534667 10544501 10451287 10413059 10546163 10385325 10510129 10365971 10465912 10405185 10424779 10353004 10346551 10497931 10346562 10363173 10547641 10437687 10369615 10355403 10427895 10478572 10607467 10494306 10393573 104…
FRASOR_RESPONSE_TO_ESTRADIOL_DN	74	3.818	1.61924	0.42415	0.0524507	Dusp1 Ier3 Smad3 Ndrg1 Dusp4 Litaf Ddit4 Ifi30 Tgfb2 Klf6 Il1r1 Abcg1 Tgfb3 Enc1 Mmd Blnk Ctsh Stc1 Kynu Erbb3 Plk2 Abcc5 Mxd4 Rnd3 Anxa3 Clu Erbb2 Bmp4 Gns Hist2h2be Prps1 Tm4sf1 Inhbb Efna1 Ech1 Slc16a5 Stxbp1 Muc1 Col4a5 Bak1 Matn2 Lamb1 Lhfpl2 Slit2 Krt7 Nell2 Smpd1 Rbl2 Selenbp1 Myo1b Aldh4a1 Renbp Bik Ppp1r3c Fmo5 Traf3ip3 Lamb2 Epor Arnt2 Dbn1 Nfrkb Gne Gprc5a Pxdn Insig2 Rap1gap Sncg Ttc9…	10449284 10444890 10594404 10429140 10571312 10437687 10369290 10579347 10360920 10403352 10345762 10443730 10401673 10406817 10380289 10467508 10587733 10340894 10416181 10471912 10373467 10407126 10438478 10529375 10482500 10523451 10416057 10380896 10419261 10366667 10494388 10602062 10498273 10357155 10499536 10551614 10382532 10481711 10493474 10602105 10449303 10423599 10395163 10406676 105…
MODULE_221	30	3.818	1.70192	0.445805	0.0524496	Acsl1 Aldh2 Aldh1a1 Blvrb Aldh3a2 Acox1 Acadm Ech1 Sdhc Aldh9a1 Aldh6a1 Dpyd Acadvl Echs1 Abat Pccb Decr1 Aldh1b1 Acadl Ivd Ehhadh Acadsb Acox2 Cpt2 Pcca Suclg1 Mut Dhodh Srd5a2 Acsm5	10571657 10533345 10461979 10551347 10386652 10393177 10502951 10551614 10360046 10351414 10401473 10495625 10387768 10568939 10433445 10596053 10511679 10504606 10355246 10474836 10438575 10558227 10417544 10514933 10417183 10539159 10445214 10581612 10452854 10556701
GSE18791_CTRL_VS_NEWCASTLE_VIRUS_DC_4H_DN	153	3.818	1.6628	0.435458	0.0522897	Nr4a3 Isg20 Irf7 Gadd45b Cxcl10 Plscr1 Tnfsf10 Dusp5 Tgif1 Pml Adm Gch1 Irf1 Ifit1 Isg15 Mx2 Tap1 Rsad2 Ifit3 Mx1 Traf1 Ddit4 Ifit2 Nampt Ifitm1 Ifih1 Oas2 Usp18 Ifi44 Pmaip1 Ifi35 Rtp4 Peli1 Nfkb2 Errfi1 Ndc80 Src Ddx60 Fam46a Trim25 Cxcl11 Ddx58 Stat2 Trim21 Ppp3cc Myo10 Cd80 Slc31a2 Adar Ifi44l Tlk2 Xaf1 Ninj1 Homer1 B4galt5 Dhx58 Csrnp1 Cd274 Myadm Cmpk2 Epsti1 Parp14 Oas3 Irak2 Clk1 Zbp1 Slc…	10504838 10554240 10569102 10364950 10531415 10356082 10587792 10491091 10463945 10452633 10594053 10556297 10419288 10376060 10462623 10451287 10437224 10444244 10399710 10462618 10441233 10481949 10369290 10462613 10395259 10570434 10558769 10483110 10533198 10541307 10502791 10456357 10381408 10434778 10374485 10463599 10510574 10452709 10477970 10571984 10595402 10595404 10380260 10531420 105…
SHAFFER_IRF4_TARGETS_IN_ACTIVATED_B_LYMPHOCYTE	74	3.816	1.69928	0.44532	0.0527751	Myc Vegfa Bcl2 Aurka Ndrg1 Ell2 Cflar Timp2 Irf4 Hk2 Pnp Ldlr Cav1 Casp3 Ldha Canx Paics Pgk1 Fads1 Kras Sqle Pam Rin2 Hivep2 Insig1 Aldoc Uck2 Idh1 Tagln2 Slc3a2 Yars St3gal1 Cycs Vdac1 Bmi1 Slamf7 Slc31a1 Msmo1 Gars Fdft1 Srpk1 Hmgcr Gart Snx9 Gnpda1 Gng10 Uap1 Ccl3 Tnfrsf12a Xpot Ahcy Tbc1d8 Eif2s2 Mars Ktn1 Bmp6 Hmbs Cth Sept11 Grsf1 Gfod1 Mvk Tert Atp5d Acp1 Osbpl8 Lonp1 Ccnc Gtf2ird1 Me2 Go…	10424400 10451198 10357043 10490104 10429140 10406254 10346551 10497931 10346562 10393559 10404389 10545588 10414514 10414527 10583732 10536499 10571696 10553301 10344476 10385599 10342828 10339578 10344433 10341299 10343572 10342763 10342210 10341596 10342067 10341699 10342490 10343512 10340370 10338471 10339737 10344333 10339065 10339375 10343374 10339545 10338920 10343377 10341571 10343319 103…
GSE22886_NAIVE_CD4_TCELL_VS_12H_ACT_TH1_DN	187	3.815	1.58627	0.415838	0.0529995	Ier3 Pcna Mcm7 Fen1 Cdc20 Irf4 Tfrc Tyms Rfc4 Atp2a2 Mad2l1 Sdc4 Ran Slc2a1 Prc1 Kcnn4 Cish Ccr5 Ccne1 Rad51 Racgap1 Gmnn Aldoa Elovl6 Ccnb1 Rfc3 Ranbp1 Psma3 Psmd14 Csf2 Tpi1 Vdr Picalm Mthfd1 Col6a3 Psma1 St8sia4 Nolc1 Plagl2 Eif2s1 Ndufs3 Shmt2 Psmd1 Hspe1 Dag1 Chd4 Sec24d Impdh2 Lima1 Psmd11 Eef1e1 Gtf2h1 Csnk2a1 Got1 Cdc7 Umps Hmgcr Fah Acsl3 Ddx18 Etnk1 Cct2 Cox17 Batf3 Cct6a Nsdhl Psmc2 St…	10444890 10487930 10461391 10534974 10534986 10534988 10534984 10465912 10515744 10404389 10435075 10528915 10438690 10533483 10538832 10489484 10525983 10507594 10554445 10550877 10588577 10590635 10598013 10562563 10474902 10432511 10408321 10568050 10495993 10562637 10515836 10411739 10535979 10438308 10419711 10396193 10543783 10472300 10385912 10547830 10432032 10554839 10396610 10356520 103…
KRIGE_RESPONSE_TO_TOSEDOSTAT_6HR_UP	783	3.814	1.56188	0.409529	0.0531483	Cdkn1a Dusp6 Bcl6 Id2 Vegfa Nrp1 Atf3 Egr1 Gadd45a Ccl2 Rgs2 Trib1 Plscr1 Txnip Mapk1 Nfil3 Fyn Tsc22d3 Hbegf Dusp5 Tgif1 Pml Fas Prkca Ptprc Tcf4 Lgals1 Lmo4 Trib2 Btg1 Bcl3 Maff Klf4 Prkacb Tap1 Slc2a3 Ifit3 Phlda1 Acsl1 Klf10 Ddit4 Atxn1 Ptger4 Nampt Cdk6 Mcl1 Zeb2 Pik3ca Itpr1 Clic4 Cd40 Nr3c1 Nme1 Cebpb Il1rn Rps6ka5 Ptpre Ets1 Bcl11a Hck Wars Il18 Tcf12 Fosl2 Nasp Jag1 Cybb Pmaip1 Igf2r Pli…	10443463 10366043 10438738 10399691 10451198 10576639 10361091 10454782 10545130 10379511 10358389 10424370 10356082 10587792 10494428 10433940 10409278 10362596 10606989 10458340 10463945 10452633 10594053 10462603 10392388 10358224 10456522 10425161 10502510 10399470 10365971 10560685 10425283 10513008 10502732 10444244 10547641 10462618 10366346 10571657 10428302 10369290 10408935 10408937 104…
GSE17721_CPG_VS_GARDIQUIMOD_2H_BMDM_DN	185	3.813	1.61013	0.422236	0.0532387	Nfil3 H2afz Fn1 Ifi30 Cish Ccr1 Pura Fgf13 Xpo1 Rtp4 Arntl Gmnn Ptgs1 Kif1b Casp8 Nf2 Rap1a Fcer1g Fam134b Chuk Ube2d1 Plbd1 Itm2b Tor3a Dgkz Cbfb Ctnnd1 Dbf4 Tmem176b Dram1 Prrx1 Tlr4 Mapk9 Ugdh Trim28 Nup93 Nsdhl Reck Slc25a28 Aldh18a1 Ube3a Rad23a Ulk2 Pls3 Dpyd Comt Rnf14 Myo5a Mgat2 Bad Rad17 Mbd4 Gtf2i Papss1 Ccni Med14 Gmfb Grina Slc25a11 E2f6 Derl1 Nudt3 Aco1 Ss18 Sgk3 Ap1g1 Ints7 Gabrb2 …	10409278 10496379 10540999 10355403 10579347 10588577 10598004 10454877 10604751 10374590 10434778 10556463 10408321 10471721 10518585 10346564 10383897 10563641 10500976 10360070 10423333 10467921 10369877 10548817 10421557 10359181 10485081 10485070 10485115 10574632 10484402 10528077 10544596 10371607 10359624 10505517 10375634 10530201 10550076 10574033 10600082 10504424 10467852 10467470 105…
JIANG_HYPOXIA_NORMAL	287	3.812	1.77958	0.466861	0.053528	Jun Dusp1 Ccnd2 Nfkbia Cited2 Gadd45b Txnip Tsc22d3 Ndrg1 Serpine1 Marcks Zfp36l1 Lgals1 Ell2 Btg1 Sod2 Hif1a Slc2a3 Add3 Mxi1 Sat1 Ifi30 Cd9 Mcl1 Ifngr1 Capg Zfp36 Klf6 Sdc4 Upp1 Slc2a1 Fosl2 Pim2 Igfbp3 Plin2 Cav1 Akap12 Timp1 Map2k6 Hmox1 Nt5e Ppp1r15a Canx Lamc1 Tgm2 Bnip3l Bnip3 Anxa4 Coro1a Ugcg Kpnb1 Ywhaz Psmb10 Dpp4 Sqle Ndrg2 Gm2a Myh9 Snx10 Cdc42 Maoa Eif4b Ube2h Eno2 Cpd Stom Ptpn12 L…	10514466 10449284 10548105 10400405 10361828 10364950 10494428 10606989 10429140 10534667 10368675 10401238 10425161 10406254 10365971 10441815 10396421 10547641 10463911 10463930 10607467 10579347 10548030 10494306 10361897 10539135 10561453 10403352 10489484 10374236 10507594 10520862 10598467 10384223 10514221 10536499 10367634 10598976 10382300 10572897 10587639 10563338 10344476 10385599 103…
GSE22886_NAIVE_BCELL_VS_BM_PLASMA_CELL_DN	179	3.812	1.6895	0.443201	0.0534831	Cdkn1a Cited2 Trib1 Cd38 Lgals1 Itga6 Cflar Srgn Timp2 Igf1 Runx1 Ext1 Cd14 Nme1 Tubb2a Cav1 Rora Timp1 Pdk1 Xbp1 Idh2 Sdc1 Samsn1 Lmna Mir22hg Mbnl2 Lamp2 Cd27 Optn Rcn1 Ckap4 Nucb2 Slc3a2 Atf5 Pdxk Blvrb Ehd4 Pla2g16 Slc1a4 Itm2c Slamf7 Aars Slc25a4 Fbp1 Qpct Tor3a Srm Rrad Gars Rrbp1 Fah Ifnar2 Dnajc3 Uap1 Ercc2 Sec14l1 Dnajc1 Rpn1 Rapgef2 Fzd2 Atox1 St6galnac4 Ralgds Impdh1 Wipi1 Neu1 Mapk12 …	10443463 10361828 10424370 10521678 10381526 10515884 10447702 10521690 10425161 10472820 10346551 10497931 10346562 10369615 10393559 10365559 10441003 10428579 10458382 10389865 10389858 10408610 10536499 10586700 10598976 10472846 10374035 10564857 10394471 10440393 10499394 10378568 10378570 10417053 10604187 10547985 10479833 10485645 10371387 10556583 10465772 10562905 10370497 10551347 104…
GSE15930_NAIVE_VS_48H_IN_VITRO_STIM_CD8_TCELL_DN	189	3.811	1.45807	0.382583	0.0536538	Stmn1 Mcm7 Rrm2 Ezh2 Hmgb2 Cdc6 Litaf Cd9 Rrm1 Kif11 Capg H2afx Kpna2 Mad2l1 Ttk Prc1 Nasp Mthfd2 Cdc45 Tfdp1 Xpo1 Cdk4 Hspd1 Aldoa Nup62 Tmpo Marcksl1 Smc2 Pgk1 Pold1 Ncaph Prdx1 Prdx4 Psma5 Ogt Etf1 Topbp1 Pabpc4 Manf Psma4 Psma1 Dtl Ube2s Ccnf Dnajb1 Aspm Hspa9 Psmd1 Hat1 Ect2 Kif22 Htatip2 Tardbp Ruvbl2 Rab1a Prdx2 Prdx3 Gspt1 Pold2 Gars Fasn Mrpl12 Gart Atpif1 Psmd7 Dbi Cox17 Reep5 Oxct1 Eif…	10513818 10508986 10534974 10534986 10534988 10534984 10394978 10544501 10518350 10510172 10571870 10518352 10381072 10437687 10548030 10555695 10462796 10539135 10403938 10404026 10408111 10584710 10408072 10500324 10408085 10409220 10403955 10404045 10408094 10408118 10392284 10497503 10453512 10538832 10587508 10554445 10515337 10545672 10438378 10582981 10570373 10374590 10366814 10354732 103…
GSE3982_EOSINOPHIL_VS_TH2_DN	177	3.81	1.64433	0.431622	0.0539293	Egr1 Icam1 Ccna2 Birc5 Pttg1 Dhrs3 Tpd52 Clic4 Ran Plk1 Mdfic Eno1 Cdc45 Nusap1 Ldha Xpo1 Rpa3 Ctps Dnmt1 Il15ra Mmd Acot7 Ctsh Dpp4 Sqle Hspa8 Hadh Pou2af1 Cdkn3 Ctnna1 Optn Psmb2 Smc3 Cad Myh10 Manf Palld Pa2g4 Mdh1 Psma6 Lta4h Mfhas1 Ruvbl1 Phb Ebp Pdlim5 Il27ra Dck Cpne1 Xpo7 Smarcc1 Cbfb Map4k2 Cse1l Ndufs2 Got1 Lsm4 Sema4c Cct4 Cct2 Immt Psmd7 Pepd Cct6a Gpsm2 Plekho1 Fbl Tbc1d4 Pwp1 Psmb6 …	10454782 10583519 10497831 10382998 10385325 10510129 10579872 10497214 10517336 10525983 10557156 10536472 10473240 10510546 10455595 10438378 10474984 10474998 10553301 10374590 10543114 10515943 10591369 10469289 10380289 10510687 10587733 10340894 10483046 10424349 10528021 10584572 10368025 10584576 10584578 10584580 10502205 10585276 10414315 10454786 10479833 10508182 10463951 10520650 103…
GCM_MYST2	158	3.81	1.20487	0.316206	0.0537907	Foxo3 Gsk3b Ube2n Lmnb1 Luc7l3 Ilf3 Syncrip Arid1a Hnrnpr Smc3 Ncam1 Cebpg Zfand5 Spag9 Kpna3 Ipo7 Tardbp Zmiz1 Nab1 Chd9 Med13 Whsc1 Vezf1 Acsl3 Nfya Zmym2 Nudt4 Patz1 Nup133 Brd2 Ube3a Rabgap1l Ppm1e Ppm1d Scarb2 Ube2k Kat7 Hipk1 Celf1 Mtmr3 Adnp Tomm70a Pan2 Dffa Ube2e3 Csde1 Tnpo1 Fam8a1 Ubr7 Trim13 Smad5 Repin1 Rbfox2 Snrnp200 Prkra Phc1 Med17 Hsbp1 Phf10 Kat6b Dctn4 Papd7 Cand1 March6 Hmg20…	10368888 10368886 10435676 10365918 10530759 10455813 10389882 10583610 10595604 10517090 10509228 10463951 10593293 10593316 10562416 10461991 10380341 10420637 10556216 10518532 10413220 10413185 10354494 10573823 10389451 10521136 10380219 10347748 10451650 10415576 10372082 10373728 10582599 10450126 10553813 10359339 10389617 10379891 10531437 10522149 10390153 10500808 10500813 10473779 104…
CASTELLANO_NRAS_TARGETS_DN	13	3.809	1.82517	0.479146	0.0540132	Cdkn2a Akap12 Nras Rps6ka2 Ncam1 Plekho1 Pkia Rbpms Htra1 Rbm38 Fbln2 Limk1 Ankrd1	10514340 10367634 10494857 10441565 10593293 10593316 10500295 10490794 10578123 10558150 10479041 10540085 10534324 10467191
BURTON_ADIPOGENESIS_11	51	3.809	1.10503	0.290095	0.0540125	Gadd45a Irf1 Marcks Alcam Nr3c1 Ahr Ddit3 Acvr2a Rbms1 Smarca2 Rasa1 Ccdc88a Nfix Slc12a2 Arhgap5 Col3a1 Idi1 Atf2 Pkd2 Pawr Gas1 Aak1 Rbm39 Sms Snai2 Tbk1 Shox2 Gbp7 Arfgef1 Amot Aktip Fnbp4 Atp6ap2 Cdh11 Top2b Kif5b Lpar1 Atf1 Tulp4 Rnf13 Slc25a36 Lims1 Ephb3 Ogn Lmo7 Pbrm1 Snapin Zmym6 Kif16b Pnrc2 Zfp62	10545130 10376060 10368675 10439895 10458569 10400006 10366881 10471953 10483023 10483025 10462237 10410892 10374842 10580191 10455873 10395692 10346015 10403413 10482762 10483737 10523727 10366266 10409833 10539766 10539741 10489018 10607524 10604844 10433776 10372853 10498568 10496569 10341081 10343099 10341873 10338155 10341411 10344379 10338880 10343906 10338460 10353064 10338683 10343350 103…
LU_AGING_BRAIN_UP	243	3.809	1.62379	0.426274	0.0540014	Vegfa Nfkbia Bcl2 Irf7 Txnip Fyn Tgif1 Ndrg1 Gsn Dhrs3 Vcan Tob1 Gja1 Hif1a Litaf Add3 Ddit4 Itgb1 Tgfbr2 Sepp1 Zeb2 Clic4 Mtss1 Ahnak Vim S1pr1 Map3k5 Cav1 Pecam1 Cebpd Ramp1 Zhx2 Abcg1 Cyp1b1 Tgm2 Tle4 Plxnc1 Itm2a Pmp22 Nfe2l2 Fads1 Maoa Erbb3 Slc16a1 Lpin1 Lamp2 Gab2 Stom Rin2 Ung Itgav Npc1 Picalm Gatm Smc3 Insr Pip4k2a Eya1 Sfrp1 Myo10 Cald1 Palld Ddr1 Plod2 Gpr137b Cast Lpp Mal Acaa2 Nupr1…	10451198 10400405 10357043 10569102 10494428 10362596 10452633 10429140 10471655 10510129 10410931 10380381 10363173 10396421 10437687 10463911 10369290 10576661 10597518 10422598 10482448 10517336 10428857 10461369 10469322 10501586 10361926 10536499 10392221 10433885 10348537 10424213 10443730 10453057 10489204 10466374 10372028 10606369 10376950 10483809 10461439 10598771 10373467 10495035 103…
MARIADASON_REGULATED_BY_HISTONE_ACETYLATION_UP	72	3.809	1.78201	0.467799	0.0539842	Id2 Dusp1 Id3 Isg15 Bcl2l1 Prkcd Zfp36l2 Ctgf Cyp1b1 Tgm2 Cdkn1c Mir22hg Ncoa1 Hist1h1c Pdpk1 Ctnnd1 Adk Abcd3 Myo9b Mcam Inpp5a Celf1 Bcar3 Mbd4 Smarcd3 Rbms2 Fnbp4 Adss Calcoco1 Synj1 Cradd Cyb5b Snap23 Tusc2 Sntb1 Hspg2 Capn6 Mark3 Arhgef10 Retsat Ube2e2 Gak Chmp4b Cnksr1 Aftph Slc22a23 Ccp110 Coro7 Slc2a2 Tspyl1 Ostm1 Fam110a Ubr4 Odf2 Gli3 Esam Galt Hgd Ggt7 Nos3 Sbno1 Slc25a16 Snx20 Rint1 D…	10399691 10449284 10509163 10451287 10488655 10418410 10453272 10362201 10453057 10489204 10569429 10378568 10378570 10399265 10404059 10448424 10342214 10484402 10413086 10501832 10572533 10584674 10558515 10473779 10473760 10495781 10547088 10528664 10373340 10473690 10360522 10433057 10440849 10372060 10575153 10475199 10588678 10428698 10509280 10607143 10398695 10570483 10539143 10417759 105…
GSE14769_UNSTIM_VS_120MIN_LPS_BMDM_UP	155	3.808	1.57448	0.41346	0.0542277	Dusp6 Arl4c Gsn Timp2 Lmo2 Wee1 Bid Sesn1 Rhoh Arrb1 Mbp Grn Mafb Cpt1a Lgmn Cotl1 Stat2 Thbd Gpr137b Skp2 Blvrb Rassf2 Cerk Vdac1 Camk2g Creg1 Appl2 Apobec1 Dok1 Cnr2 Atp6v1b2 Lifr Rab14 Sdhb Stx16 Nsd1 Moap1 Cnn2 Mtmr3 Tmem140 Mbd4 Rnf167 Arhgap25 Ap3m2 Hmbs Crkl Rnf130 Cbr3 Tuft1 Prkab1 Ndufs8 Rad54b Inpp5b Tcta Orc2 Ogfrl1 Plekhb2 Ppib Gdi1 S1pr2 Ip6k1 Fam89b Atg12 Akirin1 Tubgcp4 Pebp1 Gsg2 …	10366043 10356475 10471655 10393559 10474201 10556266 10547531 10362811 10522182 10555235 10457022 10381588 10489246 10460157 10402268 10582162 10367224 10488378 10407803 10427606 10551347 10487894 10431266 10375941 10417972 10351347 10371356 10547621 10545623 10509122 10572146 10422822 10482017 10338498 10343535 10341779 10342702 10341652 10341376 10342383 10343918 10339426 10339198 10343132 103…
AMIT_EGF_RESPONSE_240_MCF10A	19	3.806	1.34855	0.354306	0.0545858	Socs2 Dusp4 Akap12 Slc7a11 Plau Herpud1 Insig1 Pthlh Itsn1 Ehd4 Bmp2 Pcdh7 Tgfa Mical2 Tnfrsf12a B3gnt2 Ptafr Gabpb1 Gpn2	10394674 10372069 10571312 10367634 10498024 10413047 10574087 10520362 10549388 10436892 10486396 10476395 10521972 10539692 10556381 10448307 10384656 10508734 10487252 10508901
GSE17721_LPS_VS_PAM3CSK4_4H_BMDM_DN	176	3.804	1.7159	0.451084	0.05501	Dusp1 Cxcr4 Litaf Shc1 Slc2a1 Tcf12 Rab31 Cdc25a Elovl6 Srsf6 Nfe2l2 Hsp90aa1 Hmgcs1 Lipa B4galt1 Calr Cyb5a Sun2 Ube4b Fes Ppp1cc Eef1b2 Ifngr2 Anxa3 Ywhab Stab1 Atp5g3 Htatip2 Mef2d Cdk2ap1 Map3k11 Ttc3 Xpo7 Dgkz Smarcc1 Sigirr Cse1l Fasn Atp6v1a Glud1 Grk6 Rrs1 Rnh1 Inpp5d Atf2 Reep5 Gng10 Tacc2 Slc6a8 Arap1 Tspan3 Rpl3 Sec14l1 Rpn1 Acsl5 Pole3 Atp6v1c1 Ypel3 P2rx5 Ptges3 Ranbp10 Dad1 Ube2j1 R…	10449284 10357472 10437687 10493530 10493519 10507594 10594879 10452485 10589420 10495993 10478291 10483809 10378848 10490946 10402615 10412466 10467139 10512129 10580219 10457071 10430596 10518642 10564938 10525352 10556764 10346867 10346874 10346876 10436865 10523451 10478424 10418506 10483756 10553403 10493189 10493177 10533807 10385495 10460645 10437080 10342397 10421444 10338654 10344180 103…
PELLICCIOTTA_HDAC_IN_ANTIGEN_PRESENTATION_UP	62	3.801	1.72763	0.454512	0.0555629	Ddit3 Asns Ppp1r15a B2m Herpud1 Calr Psma5 Psmd1 Hspa5 Hsp90b1 Psmb4 Tmed10 Psmb7 Adcy3 Psmc4 Pdia3 Kdelr2 Pdia4 Psmb1 Golm1 Psmb3 Bcap31 Psmd3 Wfs1 Psmd2 Psmd4 Psmd13 Psmd6 Golph3l Psmd10 Pomp Tbcb Psmd9 Cby1 Sar1a Gosr2 Cope Trappc3 Copa Ergic3 Ergic1 Copz1 Copb2 Txndc12 Trappc1 Sar1b Bcap29 Copb1 Yipf1 Prss16 Tmed9 Copg2 Tmed7 Trappc6a Psma8 Yipf5 Sec22b Trappc4 Sil1 Sec22a Gopc Trappc6b	10366881 10543067 10563338 10475414 10574087 10580219 10365426 10495279 10348004 10471586 10371482 10500034 10408684 10401661 10482229 10394258 10561356 10475335 10608708 10544525 10448048 10339491 10409767 10338854 10342764 10341325 10339559 10343752 10340202 10339134 10339649 10341100 10343496 10340502 10342889 10380815 10434643 10605081 10380986 10529605 10362392 10434467 10500054 10558723 104…
GSE9006_HEALTHY_VS_TYPE_2_DIABETES_PBMC_AT_DX_UP	178	3.799	1.51514	0.398788	0.0558896	Id2 Tgfb1 Gsn Cd81 Hras Rnf19b Hmox1 Rasgrp2 Marcksl1 Psmb10 Elf4 Ndrg2 Myh9 Hnrnpr Cotl1 Ube2s Calm3 Hspa9 Cbx4 Nono Atp5g3 Hnrnpu Cd3e Msn Tceb1 Serpinf1 Dgkz Atp1b3 Ybx1 Sfpq Map2k2 Glud1 Ucp2 Mrpl12 Pak2 Srsf9 Dbi Tkt Hnrnpul1 Ids Ptprcap Erp29 Atp5g2 Smarcd2 Pfn1 Rpn1 St6galnac4 Fxyd5 Ahcy Fam53b Dok2 Rbck1 Eif4h Ssbp3 Anxa6 Pdia3 Cfl1 Ppp1r14b Pdia4 Slc25a1 Hnrnpm Aprt Eif3f Ptbp1 Hnrnpk Uq…	10399691 10551185 10471655 10559261 10569071 10508392 10572897 10460968 10508465 10581378 10604393 10419578 10430201 10509228 10582162 10559676 10585586 10560304 10458226 10393620 10601164 10483756 10360542 10360544 10593024 10600836 10353296 10388430 10485081 10485070 10485115 10598994 10595793 10544015 10515878 10508217 10364971 10414093 10555389 10555401 10383389 10439032 10524676 10357242 104…
MORF_TPR	139	3.791	1.28869	0.339953	0.057574	Gsk3b Raf1 Prkag1 Nup62 Tfap4 Irf2 Smad2 Ssr1 Tpr Stk38 Atrx Ncoa6 Phb Ilf2 Rab1a Bahd1 Rock1 Rab11a Ercc2 Metap1 Pwp1 Csnk1d Pik3r2 Mre11a Nmt1 Nfyb Ddx11 Cstf3 Psmb6 Chd3 Ralb Xpc Fanci Extl3 Nup88 Mfn2 Fancg Slc25a11 Rev3l Pigf Dhrs1 Xpo6 Fdxr Ddb1 Ss18 Ube2a Taf9 Eml3 Prkcsh Bag1 Agpat1 Bphl Plin3 Fam189b Clpx Rabac1 Mtx1 Mr1 Fryl Cdk13 Ttf2 Pdcd10 Ppp2r5e Cnot2 Ufd1l Tsta3 Csnk1g2 Kdm3b Cdyl…	10435676 10547034 10432281 10552740 10437384 10571705 10456764 10408709 10350535 10449527 10606263 10488844 10422776 10380551 10338331 10493770 10340932 10374466 10474851 10457429 10594480 10550674 10502405 10365450 10394040 10579356 10583264 10338154 10342912 10342330 10338847 10340609 10344607 10340769 10381668 10340843 10341675 10338077 10342577 10344089 10339674 10338764 10340121 10339349 103…
GSE17721_POLYIC_VS_GARDIQUIMOD_12H_BMDM_DN	185	3.79	1.76844	0.466664	0.0578191	Socs1 Smc4 Fn1 Igfbp4 Thbs1 Hck Slco3a1 Lcp2 Fosl2 Npm1 Cdc25a Srsf6 Smad7 Hsp90aa1 Eif4e Mat2a Cx3cr1 Tlr2 Nf2 Fcer1g Eif4g2 Manf Prkaca Il1rap Angptl2 Kcna3 Fdps Plbd1 Egln3 Phtf2 Hsp90b1 Impdh2 Dgkz Acly Gars Fdft1 Fasn Ncbp1 Sephs2 Cox8a Grk6 Ctbp2 Ero1l Atp6v0b Ap2s1 Hexb Srsf9 Dnajb6 Sdhc Ccdc109b Ptges Stard7 Eed Ncbp2 Mmp12 Pwp1 Mtdh Pde8a Drg1 Sept7 Ulk2 Rad50 Trim27 Rps3 Bckdhb Spc25 Cd…	10437668 10492558 10355403 10381096 10474700 10477250 10564631 10375145 10520862 10362593 10385043 10583340 10363178 10589420 10478291 10456745 10378848 10490946 10402615 10496485 10599855 10496490 10545417 10597743 10498992 10383897 10360070 10566966 10596575 10596570 10573266 10434845 10471555 10495183 10499483 10548817 10400304 10528238 10371482 10589041 10485081 10485070 10485115 10391146 105…
GSE2770_TGFB_AND_IL4_ACT_VS_ACT_CD4_TCELL_2H_DN	166	3.788	1.69431	0.447253	0.058075	Isg20 Irf7 Cxcl10 Plscr1 Tnfsf10 Dusp5 Irf8 Gch1 Isg15 Cd38 Mx2 Sat1 Ifit2 Ptger4 Irf9 Ifitm1 Ifih1 Oas2 Enpp2 Ifi44 Tubb2a Ifitm3 Bst2 Ifi35 Myd88 Peli1 Il15ra Cdkn1c Capn2 Elf4 Ly6e Ifi27 Ube2l6 Ifitm2 Ddx60 Fam46a Stom Trim25 Nmi Cxcl11 Ddx58 Sp110 Optn Stat2 Trim21 Irf2 Aim1 Cfb Parp12 Bard1 Eif2ak2 Lap3 Trafd1 Tdrd7 Ifi44l Arhgef3 Xaf1 B4galt5 Dhx58 Clic1 Epsti1 Ap1g2 Tiparp Gimap4 Oas3 Lamp…	10554240 10569102 10531415 10356082 10587792 10491091 10463945 10576034 10419288 10451287 10521678 10381526 10515884 10447702 10521690 10437224 10607467 10462613 10427461 10415319 10570434 10558769 10483110 10533198 10428619 10502791 10408610 10569017 10579532 10381408 10597648 10374485 10469289 10569429 10360806 10604393 10424676 10397975 10473356 10569014 10553299 10383756 10571984 10595402 105…
MORF_DAP3	188	3.788	1.58143	0.417431	0.0580293	Ran Set Xpo1 Canx Hspd1 Prkag1 Ywhaz Pgk1 Fbxw11 Slc25a3 Hspa8 Bub3 Khdrbs1 Calm2 Cs Anapc5 Hnrnpa2b1 Psmb2 Dynll1 Xrcc5 Tial1 Hsp90ab1 Mdh1 Psmd8 Ywhab Ndufs3 Hnrnpc Hnrnpab Fdps Nono Atp5g3 Dek Ppp2r1a Ebp Ywhaq Ruvbl2 Ilf2 Serp1 Sumo1 Eif4a2 Ube2l3 Xpo7 Acly Ncl Cops5 Sp3 Psmb4 Prkar1a Cox8a Hadhb Srsf9 Sdha Cct2 Cbx3 Lrpprc Cct3 Dap3 Tug1 Hnrnpul1 Psmb7 Eif1ax Stard7 Stoml2 Metap1 Ncbp2 Arpc5…	10525983 10587486 10470893 10470911 10374590 10344476 10385599 10342828 10339578 10344433 10341299 10343572 10342763 10342210 10341596 10342067 10341699 10342490 10343512 10340370 10338471 10339737 10344333 10339065 10339375 10343374 10339545 10338920 10343377 10341571 10343319 10341710 10341219 10339488 10338595 10343864 10343563 10339188 10340377 10342821 10343971 10342583 10340965 10340052 103…
ROESSLER_LIVER_CANCER_METASTASIS_DN	43	3.787	1.54871	0.408952	0.0583242	Crip1 Pdlim1 Dnajc9 N4bp1 Tacc1 Ivns1abp Mtus1 Lrpprc Pcf11 Arap3 Rps3 Moap1 Hipk1 Zc3h12a Ak3 U2af1 Lancl2 Rps6ka4 Galk1 Wwtr1 Prune Sh3glb1 Crispld2 Trim33 Yrdc Ankrd1 Nol7 Ubxn4 Mgat5 Arpp21 Grhl2 Cdca4 Tbc1d16 Spg11 Amigo1 Atp6v1g2 Slc12a8 Supt7l Eftud1 Acbd5 Pdcd11 Jmjd8 Trmu	10399005 10520950 10467420 10417829 10580457 10577808 10350594 10578324 10578322 10453334 10565547 10458498 10565802 10565811 10402294 10500808 10500813 10516266 10466925 10449731 10447515 10538617 10465427 10393047 10498284 10500133 10502537 10575976 10494924 10507976 10467191 10404827 10349512 10349404 10597323 10423770 10402795 10393628 10486898 10495270 10444756 10435251 10529218 10554629 104…
HAHTOLA_MYCOSIS_FUNGOIDES_CD4_DN	110	3.786	1.61508	0.426608	0.0585568	Il6st Actn1 Cd81 Add3 Tpd52 Mdfic Lcp2 Nck2 Evl Luc7l3 Ugcg Syncrip Cd69 Paics Smarca2 Klf9 Cdc42 Malt1 Hnrnpa1 Calm1 Stat5b Nap1l1 Map4k1 Ppp3cc Aim1 Nucb2 Dut Slc7a1 Icam2 Ipo7 Tardbp Slc12a7 Prdx2 Gspt1 Ttc3 Impdh2 Ptpro Ccng1 Wwp1 C1qbp Ddx18 Fam162a Sema4c Rad21 Ly75 Leprotl1 Trim28 Tug1 Vamp1 Eif1ax Rpl31 Hnrnpa3 Sept6 Abce1 Hint1 Usp34 Cdc23 Rnf4 Ktn1 Atic Rcn2 Fam8a1 Tspyl4 Mphosph9 Nucks…	10407173 10401244 10559261 10463911 10579872 10497214 10536472 10375145 10345913 10398267 10389882 10505187 10595604 10548333 10522668 10462237 10462091 10517559 10344414 10456296 10454411 10427885 10597969 10427310 10602173 10397752 10391286 10366337 10551666 10421293 10368947 10556583 10475610 10535852 10392177 10556216 10518532 10406111 10573483 10437748 10437080 10589041 10542414 10385271 105…
GSE12392_WT_VS_IFNB_KO_CD8A_NEG_SPLEEN_DC_UP	181	3.785	1.6285	0.430219	0.0586728	Actn1 Litaf Lgals3 Tubb2a Tcf12 Igf2r Hmox1 Adam19 Ldha Top1 Cdc25a Kctd12 Aldoa Slc16a6 Capn2 Aldh2 Grk5 Slc16a1 Hadh Tfdp2 Sgms1 Cpd Pmepa1 Cyb5a Itgal Hipk2 Ckb Cyth1 Ap3s1 St8sia4 Ccr9 Pla2g16 Aif1 Slc7a8 Asah1 Acaca Ruvbl1 Rcbtb2 Ppa1 Ppp2r1a Vamp3 Prdx2 Fkbp1a Nek6 Fasn Casp6 Atpif1 Inpp1 Dbi Htr7 Fkbp4 Oxct1 Stx3 Dctpp1 Rabgap1l Phb2 Tpst2 Scarb2 Unc119 Tram2 Pdlim7 Ppp1r14b Pdia6 Dlgap4 N…	10401244 10437687 10414360 10408610 10594879 10447799 10572897 10375402 10553301 10478196 10589420 10422059 10568050 10392440 10360806 10533345 10464425 10495035 10502205 10588007 10467068 10388591 10490159 10457071 10557591 10544114 10402708 10393544 10574096 10604230 10455542 10356880 10356878 10590620 10461093 10450484 10419854 10578361 10394538 10379820 10539882 10416355 10363498 10442155 105…
GOLDRATH_NAIVE_VS_EFF_CD8_TCELL_UP	189	3.784	1.57449	0.416103	0.0589519	Nr4a3 Bcl6 Ccnd2 Irf7 Id3 Il6st Satb1 Socs1 Prkcb Tcf7 Gsn Ccr7 Ets2 Ddit4 Ext1 Ltb Sell Psme2 Rgs10 Lef1 Dgka Ptpn6 Pdk1 Evl Ramp1 Rere Abcg1 Mpp1 St6gal1 Sesn1 Pdcd4 Arntl Rhoh Peli1 Prkag1 Elovl6 Klf2 Slc44a1 Idh2 Ephx1 Ikbke Hpcal1 Acp5 Abcc5 Itpr2 P2rx4 Nedd4l Npc2 Cyb5a Anapc5 Hmha1 Spred2 Nfix Lta Cnn3 Stk10 Daxx Prkdc Eng Cxxc5 Icam2 Itgae Snrk Slc12a7 Map7 Ampd3 Ttc3 Plekha1 Map4k2 Uba7 …	10504838 10438738 10548105 10569102 10509163 10407173 10451763 10437668 10557177 10385776 10471655 10390763 10437160 10369290 10428579 10444752 10351197 10420030 10568392 10496091 10373542 10547769 10472846 10398267 10348537 10510552 10443730 10605370 10434758 10362811 10463997 10556463 10522182 10374485 10432281 10495993 10572800 10505008 10505028 10564857 10360684 10357604 10394778 10591739 104…
REACTOME_SHC1_EVENTS_IN_EGFR_SIGNALING	15	3.784	1.47304	0.389236	0.0588402	Cdk1 Mapk1 Mapk3 Grb2 Egfr Hras Raf1 Shc1 Sos1 Map2k1 Nras Kras Ywhab Egf Map2k2	10369815 10433940 10557459 10392990 10374366 10569071 10547034 10493530 10493519 10453141 10594447 10494857 10549256 10478424 10502105 10364971
JISON_SICKLE_CELL_DISEASE_UP	162	3.782	1.83453	0.485123	0.0594215	Cdkn1a Stat1 Atf3 Gadd45a Gadd45b Cxcl10 Adm Ifit1 Atp1b1 Psmb9 Tap1 Slc2a3 Rsad2 Ifit3 Mx1 Fn1 Gbp2 Ifit2 Ifi30 Cd9 Jak2 Mitf Clic4 Psme2 Ccr2 Psmb8 Ifi44 Ddit3 Lmnb1 Tubb2a Timp1 Hmox1 Emp3 Bst2 Ifi35 Casp7 Nfkbie Mpp1 Bnip3l Gpx1 Ptk2 Il15 Ephb2 Ywhah St3gal5 Sqle Gm2a Kynu Ly6e Psma3 Itgb5 Ube2l6 Serping1 Lipa Lamp2 P2rx4 Itgb3 H1f0 Calr Prdx1 Plek Prdx4 Tpm1 Psmb2 Gsto1 Rgl1 Axl Txnrd1 Ccrl2…	10443463 10346191 10361091 10545130 10364950 10531415 10556297 10462623 10359689 10450145 10444244 10547641 10399710 10462618 10441233 10355403 10496592 10462613 10579347 10548030 10462363 10540248 10540265 10517336 10420030 10590631 10444258 10502791 10366881 10455813 10408610 10598976 10572897 10563441 10579532 10381408 10464128 10445412 10605370 10394800 10421003 10588899 10429341 10579958 105…
CHIARADONNA_NEOPLASTIC_TRANSFORMATION_CDC25_DN	143	3.782	1.49953	0.396462	0.0592808	Dusp1 Adm Bhlhe40 Tob1 Klf4 Ifi30 Cd9 Adrb2 Capg Plac8 Igfbp4 Clic4 Rhoa Ctgf Plin2 Akap12 Emp3 Asns Anxa4 Dab2 Timp3 Klf2 Acot7 Snx10 Aldh2 Agrn Arhgef2 Fam134b Rnase4 Slc1a5 Gas7 Fhl2 Nupr1 Col4a2 Nedd9 Fhl1 Dap Asah1 Tspo Abcc1 Slc29a1 Trib3 Col4a1 Skap2 Lasp1 Pold4 Vamp5 Eno3 Col5a2 Fam101b Csnk2a1 Lamc2 Stat6 Eif4ebp1 Ero1l Atp6v0b Utrn Sema3c Immt Baiap2 Sec14l1 Myo1c Cd34 Klk8 Fzd2 Sri Fxy…	10449284 10556297 10540472 10380381 10513008 10579347 10548030 10459288 10539135 10531724 10381096 10517336 10515493 10588893 10362201 10514221 10367634 10563441 10543067 10545958 10422744 10422728 10365482 10572800 10510687 10538290 10533345 10519270 10493267 10423333 10414537 10550332 10377215 10354247 10567995 10570068 10408850 10599736 10423498 10578361 10425808 10433735 10451123 10488608 105…
LIM_MAMMARY_LUMINAL_MATURE_DN	95	3.781	1.53201	0.405217	0.0596018	Ccl2 Casp1 Fas Egfr Lmo4 Apoe Foxo1 Fabp5 Ets1 Bcl11a Vim Map4k4 Igfbp3 Aqp9 Foxn3 Dab2 Kctd12 Lpl Irs2 Tle4 Meis2 Tgfbr3 Fam49a Dpysl2 Sfrp1 Cald1 Tubb6 Nfib Gypc Ccl7 Col4a2 Sorbs1 Fstl1 Itpkb Col4a1 Cryab Tpst1 Epb41l2 Rasa3 C1qbp Dapk2 Camk2d Pkd2 Serpinh1 Reck Col6a1 Pcf11 Tspan2 Mertk Slc1a3 Frmd4a Htra1 Gas6 B4galt6 Aebp1 Col6a2 Bace2 Ntrk2 Rap2b Snai2 Tfap2c Axin2 Akap2 Col16a1 Prickle1 F…	10379511 10582985 10462603 10374366 10502510 10560624 10491962 10490838 10585699 10584142 10374727 10469322 10345715 10384223 10594825 10402066 10422744 10422728 10422059 10572130 10576971 10466374 10486041 10532085 10394593 10420988 10570957 10537184 10456400 10514054 10514049 10458028 10379518 10570068 10467425 10435641 10352234 10576973 10585214 10526120 10362245 10577190 10388010 10586491 104…
MORF_RRM1	99	3.78	1.46095	0.386512	0.0597782	Stmn1 Mcm2 Cenpf Fen1 H2afz Mcm3 Bub1 Rrm1 Kif11 Tyms Rfc4 Srsf1 Mcm6 Nasp Tfdp1 Dlgap5 Xpo1 Msh2 Dnmt1 Zwint Anp32a Hadh Bub3 Khdrbs1 Hnrnpd Cs Hdac2 Hnrnpa2b1 Gnb1 Parp1 Hnrnpr Smc3 Pabpc4 Xrcc5 Espl1 Dut Yars Ppp1cc Dnajc9 Prkdc Spag5 Rad54l Vdac1 Iars Hat1 Nono Atp5g3 G3bp2 Smc1a Mapre1 Ruvbl2 Hspe1 Hnrnpu Usp1 Slbp Lbr Whsc1 Tra2b Immt Lrpprc Got2 Atp5j Cct5 Atp5o Nudt1 Snrpa Hnrnpm Tomm70a …	10513818 10508986 10546163 10360985 10465912 10496379 10540999 10353420 10487480 10555695 10462796 10528915 10438690 10380210 10357436 10515337 10582981 10570373 10419323 10374590 10447395 10591369 10363905 10586064 10502205 10558248 10516706 10574436 10531633 10367292 10362520 10544720 10511069 10352242 10509228 10463951 10386543 10507851 10386548 10421917 10347232 10427166 10475610 10508420 105…
SEIDEN_ONCOGENESIS_BY_MET	85	3.779	1.45799	0.385778	0.0598788	Cdk1 Stat1 Ereg Itga6 Pten Rrm1 Ifngr1 Mbnl1 Ifitm1 Clic4 Npm1 Anxa4 F2rl1 Hsp90aa1 Adam9 Plod2 Anxa3 Slc38a2 Hat1 Ipo7 Cers6 Serbp1 Serp1 Msmo1 P4ha1 Eif5 Sub1 Eps8 Cxcl5 Sh3bgrl Ugdh Cct6a Ppp1cb Hnrnpa3 Arhgef12 Pde8a Tram1 Pls3 Gls Lamb1 Scp2 Capza1 Slc39a6 Papola Csde1 Tcea1 Hspa4 Tcerg1 Gnai3 Tmx1 Actr3 Pcmt1 Riok3 Slc25a24 Eef1a2 Uba2 Serinc1 Grsf1 Tspan8 Lypla1 Nckap1 Dpm1 Taf1d Commd3 At…	10369815 10346191 10523175 10472820 10462521 10555695 10361897 10492310 10570434 10558769 10517336 10362593 10385043 10583340 10363178 10545958 10411226 10378848 10490946 10402615 10577757 10587829 10523451 10431894 10472782 10556216 10472501 10538857 10498319 10578916 10363350 10341682 10338604 10398678 10338529 10340589 10342715 10338286 10342839 10344591 10342797 10341671 10342140 10339382 103…
GSE6092_CTRL_VS_BORRELIA_BIRGDOFERI_INF_ENDOTHELIAL_CELL_UP	149	3.778	1.79674	0.475638	0.0602513	Wars Il1r1 Xpo1 Sesn1 Casp8 Aldh2 Pole2 Ggh Xrcc5 Adcy6 Blvrb Lta4h Il12a Gns Cdk2ap1 Hist1h2ac Hdgf Trat1 Pgd Gpsm2 Sri Gpaa1 Phb2 Bet1 Tram1 Wipi1 Myl4 Dars Arhgap1 Map3k13 Snca Dpagt1 Cpne3 S100a1 Ckap5 Ppp1r7 Erap1 Ppp3cb Dna2 Tmx4 Arhgap19 Sigmar1 Arhgap11a Lcor Impa1 Fbxo21 Fut4 Nme4 Mrpl35 Qdpr Wdr12 Clec10a Cul4a Atp5f1 Lypla1 Alg8 Mccc2 Btd Rnasel Crat Dcp2 Dexi Sufu Ciao1 Baz1b Paxip1 M…	10339750 10402585 10341289 10341395 10342761 10341579 10343623 10342553 10340809 10343468 10339765 10338116 10341016 10339726 10338280 10343192 10342836 10338367 10338225 10340507 10340298 10342565 10339327 10340984 10342944 10341946 10345762 10374590 10362811 10346564 10533345 10400649 10503508 10503523 10347232 10432190 10551347 10365749 10492540 10366667 10533807 10385495 10403938 10404026 104…
GCM_MLL	148	3.778	1.18145	0.312739	0.0602037	Foxo3 Ube2n Luc7l3 Smad7 Creb1 Cs Nf2 Hnrnpr Zfand5 Ipo5 Tardbp Gspt1 Zmiz1 Chd9 Nfya Bahd1 Smg1 Nup133 Numa1 Pcf11 Casp2 Ing4 Celf1 Mtmr3 Nxf1 Mtmr4 Fntb Baz2a Dffa Tnpo1 Tia1 Ubr7 Bptf Sin3a Prkra Med17 Kat6b Pogz Ipo9 Csrnp2 Mepce Ankrd12 Prpf8 Kdm3b Usp9x Idh3g Rbm8a Tubgcp4 Dennd4a Tnpo2 Pgrmc2 Hnrnph3 Dync1i2 Pafah1b2 Clk4 Safb Fam168b Cul5 Rbm4b Ppig Exoc5 Gpbp1 Sufu Maea Tex261 Aaas Sh2b1…	10368888 10368886 10365918 10530759 10389882 10456745 10346943 10367292 10383897 10509228 10461991 10417070 10518532 10437748 10413220 10413185 10573823 10451650 10474851 10567229 10582599 10555590 10565547 10537728 10541771 10473779 10473760 10383867 10461191 10461214 10380087 10396699 10396694 10367122 10510452 10411491 10539710 10397895 10392300 10392318 10585625 10483856 10591009 10413100 104…
GEISS_RESPONSE_TO_DSRNA_DN	13	3.778	1.26833	0.335732	0.0601933	Plau Vcam1 Stab1 Dnmt3a Pck2 Meis1 Cdc14a Tomm70a Efnb3 Wasf1 Stam Prkar1b Parg	10413047 10501608 10418506 10394209 10415248 10384504 10501629 10436348 10387483 10362717 10469335 10535053 10413853
WANG_LMO4_TARGETS_DN	311	3.778	1.55315	0.411081	0.0601132	Jun Dmd Gadd45a Aurka Irf9 Ifih1 Ifitm3 Bst2 Evl Top1 Nfkbiz Samhd1 Pmp22 Sptbn1 Cdc42 Hmgcs1 Fbxw11 Ddx60 B2m Pam Hmmr Pik3cb Dusp16 Optn Fam134b Insr Mapk6 Mylip Slc3a2 Fut8 Psap Fhl2 Iqgap1 Hist1h1c Sytl2 Dusp3 Tardbp Ubr5 Dkc1 Cask Baz2b Plekha1 Ptprk Ctnnd1 Clcf1 Lxn Acsl3 Pak2 Inpp4b Snrpa1 Eif3a Vat1 Akap9 Rab14 Dtna Tnfrsf18 Gata2 Ppm1d Aff4 Znfx1 Aimp2 Tbc1d9 Stx12 Eif2b4 Psmc5 Epc1 Bag3…	10514466 10600604 10545130 10490104 10415319 10483110 10569017 10579532 10398267 10478196 10439936 10489107 10376950 10384885 10517559 10344414 10412466 10375103 10571984 10475414 10356968 10385248 10595924 10548735 10479833 10423333 10576696 10576692 10594988 10404874 10465772 10396712 10338504 10339787 10338673 10339447 10341115 10338585 10340025 10342261 10340177 10342170 10344011 10344141 103…
HISTONE_DEACETYLASE_COMPLEX	20	3.777	1.22046	0.323122	0.0603424	Hdac1 Hdac9 Phf21a Sap30 Hdac2 Hdac5 Hdac4 Appl2 Hdac7 Hdac3 Hdac6 Sap18 Gatad2a Cir1 Appl1 Hdac10 Hdac11 Taf6l Hdac8 Suds3	10447004 10516605 10399973 10474006 10578763 10362520 10342969 10341765 10339241 10340380 10343813 10341127 10340092 10338751 10343565 10343097 10343941 10339553 10343251 10391577 10342964 10338605 10339877 10343803 10344219 10339192 10338738 10341271 10341901 10343808 10342156 10338195 10344281 10338322 10338237 10341480 10343907 10341992 10344528 10342518 10343809 10339504 10338993 10338202 103…
CROMER_METASTASIS_UP	70	3.775	1.63845	0.434021	0.0607638	Id2 Cxcr4 Tsc22d3 Psmb9 Slc2a3 Enpp2 Tcf12 Arhgdib Ppt1 Xpo1 Acvr1b Ccnd3 Plcg1 Fads1 Sh3bp5 Bub3 Maged1 Parp1 Fcgrt Cnn3 Atrx Bmi1 Dyrk1a Dek Gns Smc1a Col4a1 Ctnnb1 Ptprk Sh3bgrl Was Reep5 Tubb2b Tug1 Cd164 Fermt2 Fads2 Eid1 Slc30a1 Nfyc Kifap3 Rpn2 Ppih Maged2 Tmem109 Mfge8 Tfap2c Celsr1 Serinc1 Cdh11 Pgrmc1 Cnot2 Tmem63a Mdc1 Agfg2 Bex4 Ganab Slc25a36 Ubxn4 Atp6v0e2 Kdm5c Tmem123 Mfap3 Zfc3h1…	10399691 10357472 10606989 10450145 10547641 10428619 10594879 10548892 10507784 10374590 10427015 10445688 10478219 10461439 10418702 10558248 10605766 10352242 10563085 10495659 10606263 10469514 10437136 10437134 10409031 10366667 10602599 10576973 10590325 10362314 10601449 10601456 10603440 10458090 10399419 10408613 10339939 10383758 10383763 10362803 10419223 10465895 10475625 10352777 105…
GSE21063_CTRL_VS_ANTI_IGM_STIM_BCELL_NFATC1_KO_8H_UP	170	3.775	1.34563	0.356437	0.0607266	Bcl6 Pik3r1 Il7r Tgfb1 Foxo3 Acsl1 Pde4b Dusp2 Mmp9 Ifngr1 Zfp36 Pik3ca Ptpre Arntl Enc1 Per1 Pik3ip1 Smad7 Nfe2l2 Slc11a2 Tcf7l2 Bach2 Gpr65 Fosb Atp2b1 Fgf9 Dusp10 Sfn Agfg1 Klf3 Rel Mxd4 Ubl3 Ckap4 Aim1 Arid5a Mapkapk2 Plk3 Ypel5 Itga5 Itpkb Nipbl Idi1 Chd7 Fam102a Epha4 Psme4 Cyth3 Clcf1 Bcor Bambi Rps6kb1 Nr1d2 Dnajc3 Stx1a Rab30 Kat6a Etv3 Smurf2 Rapgef2 Ptp4a1 Sirt1 Ryk Fam53b Chd1 Peli2 E…	10438738 10411782 10427628 10551185 10368888 10368886 10571657 10506335 10475782 10478633 10361897 10561453 10491331 10558410 10556463 10406817 10377439 10373740 10456745 10483809 10432573 10464084 10503695 10397645 10560481 10366004 10415651 10352448 10517067 10572635 10347873 10522051 10384725 10529375 10535866 10371387 10368947 10345445 10357579 10515399 10446756 10433114 10352234 10427538 104…
JIANG_AGING_HYPOTHALAMUS_UP	44	3.774	1.89122	0.501139	0.0610147	Sod1 Tpd52 Itpr1 Map2k1 Thy1 Ctss Pafah1b1 B2m Psmd14 Prdx1 Psma4 Psma6 Actb Ppa1 Csf1r C1qbp Casp6 Atpif1 Hexb Cct6a Clk1 Snx2 Atp5o M6pr Hsd17b4 Ndufa1 Ppp1r7 Map4 Akr1a1 Anp32b Sept4 Hk1 Sst Atp5c1 Cox7b Taf10 Uba1 Ndufb5 Prep Ndufc1 Cox7a2 Rps12 Tbca Usmg5	10436783 10579872 10497214 10540408 10594447 10584628 10494271 10388337 10475414 10472300 10436048 10507328 10585474 10395816 10535381 10363498 10456071 10388010 10496023 10516943 10411373 10338927 10526069 10526085 10354816 10455738 10440977 10541484 10455656 10604100 10348775 10589438 10589462 10515352 10504730 10380067 10369541 10438730 10479996 10601356 10358709 10365288 10566525 10598882 104…
REACTOME_ARMS_MEDIATED_ACTIVATION	17	3.774	1.08267	0.286858	0.0609351	Cdk1 Mapk1 Mapk3 Hras Raf1 Map2k1 Nras Kras Rap1a Crk Braf Ywhab Map2k2 Ntrk1 Rapgef1 Ngf Kidins220	10369815 10433940 10557459 10569071 10547034 10594447 10494857 10549256 10563641 10500976 10378732 10544219 10478424 10364971 10499247 10470705 10494817 10395005
NELSON_RESPONSE_TO_ANDROGEN_UP	79	3.772	1.83021	0.485231	0.0614375	Id2 Sgk1 Tsc22d1 Ndrg1 Actn1 Ell2 Klf4 Maf Sat1 Sepp1 Tpd52 Akap12 Arid5b Dhcr24 Tnfaip8 Hmgcs1 B2m Iqgap2 Cpd B4galt1 Hpgd H1f0 Pmepa1 Fkbp5 Itgav Slc38a2 Elovl5 Pdlim5 Idi1 Sec24d Sord Acsl3 Dnajb9 Inpp4b Dbi Stk39 Krt19 Ugdh Gsr Lifr Uap1 Camkk2 Snap25 Mertk Gucy1a3 Cdc14b Appbp2 Pias1 Lman1 Phyh Sms Rab4a Vapa Hes6 Zbtb10 Slc26a2 Krt8 Aldh1a3 Abhd2 Abcc4 Dctn3 Adamts1 Homer2 Unc13b Pgm3 Adrm1…	10399691 10362073 10416522 10429140 10401244 10406254 10513008 10581992 10607467 10422598 10579872 10497214 10367634 10369792 10506571 10455653 10455647 10412466 10475414 10411235 10388591 10512129 10571840 10425207 10490159 10449452 10473281 10431894 10587284 10502469 10403413 10482762 10495830 10475437 10358894 10347748 10400137 10573082 10357242 10483381 10391036 10530201 10571274 10422822 103…
BLUM_RESPONSE_TO_SALIRASIB_UP	224	3.772	1.535	0.406908	0.0613271	Cdkn1a Nfkbia Isg20 Il6 Atf3 Egr1 Tnfaip3 Gadd45a Foxo3 Ell2 Btg1 Maff Casp4 Bcl2l1 Nampt Rela Fosl1 Vim Sqstm1 Wars Mthfd2 Cxcl3 Timp1 Asns Ppp1r15a Canx Acvr1 Xbp1 Fst Psen1 Ube2h Relb Sphk1 Cd55 Tbl1x Mknk2 Atf4 Ung Lrp1 Arhgef2 Bcat1 Ogt Npc1 Mapk6 Ctsd Slc1a5 Cebpg Atf5 Stc2 Atf6 Zyx Calu Nupr1 Blvrb Bach1 Psmd8 Il12a Hspa9 Shmt2 Iars Cbx4 Eif1 Ninj1 Phgdh Aars Trib3 Ifrd1 Hsp90b1 Serp1 Cblb…	10443463 10400405 10554240 10520452 10361091 10454782 10368144 10545130 10368888 10368886 10406254 10365971 10425283 10582997 10488655 10395259 10460631 10460585 10469322 10385572 10339750 10402585 10341289 10341395 10342761 10341579 10343623 10342553 10340809 10343468 10339765 10338116 10341016 10339726 10338280 10343192 10342836 10338367 10338225 10340507 10340298 10342565 10339327 10340984 103…
GSE17721_0.5H_VS_8H_CPG_BMDM_DN	180	3.771	1.50522	0.399147	0.0615894	Anxa1 Ccl5 Ccl2 Icam1 Casp1 Serpine1 Lmo4 Psmb9 Abca1 Tap1 Gbp2 Tnfaip2 Clic4 Usp18 Wars Cav1 Ccng2 Ptk2b Top1 Rtp4 Ilf3 Il15 Cd247 Elk3 Ifitm2 Agrn Eno2 Ikbkb Zeb1 Fam129a Creb1 Dennd5a Cxcl11 Dusp16 Rel Dnaja1 Psma6 Hbp1 Ccl7 Pla2g16 Slc7a8 Lap3 Slc38a2 Tlk2 Slamf7 Me1 Prkce Slc31a1 Idi1 Clip1 Ak4 Psmd12 Pdgfrb Epha4 Arap2 Parp14 Mtf2 Tnfsf8 Crlf3 Stxbp1 Fmr1 Dnajc1 Brd2 Clk1 Asf1a Rgs14 Bckdhb…	10466606 10389207 10379511 10583519 10582985 10534667 10502510 10450145 10512949 10444244 10496592 10398665 10517336 10541307 10339750 10402585 10341289 10341395 10342761 10341579 10343623 10342553 10340809 10343468 10339765 10338116 10341016 10339726 10338280 10343192 10342836 10338367 10338225 10340507 10340298 10342565 10339327 10340984 10342944 10341946 10536499 10523297 10420957 10478196 104…
MODULE_72	293	3.77	1.62366	0.430733	0.0619206	Top2a Stmn1 Pcna Cadm1 Mcm2 Pttg1 Trib2 Itga6 Cks2 Gja1 Cdc20 Ccnb2 Tfrc Apoe Tyms Jarid2 Igfbp4 Slc7a5 Mcm6 Enpp2 Ube2n Pik3r3 Plk1 Ttk Crim1 Rab31 Tfdp1 Cav1 Akap12 Zbtb20 Tpx2 Kif2c Ablim1 Dnmt1 Btg3 Zwint Ugcg Trip13 Col1a2 Srsf2 Nek2 Flna Paics Fgfr1 Nfe2l2 Mylk Smarca2 Plcg1 Fads1 Arl4a Itpr3 Ifi27 Psma3 Psmd14 Crem Hopx Ptpn12 Cdkn3 Tpm1 Gatm Smc3 Mapk6 Tpm2 Aldh1a1 Sfrp1 Elavl2 Psma4 Zyx …	10390707 10394731 10390746 10408329 10513818 10508986 10487930 10461391 10585048 10546163 10385325 10399470 10472820 10405185 10424779 10353004 10363173 10515744 10594774 10435075 10560624 10528915 10404848 10381096 10582275 10357436 10428619 10365918 10530759 10507273 10557156 10587508 10446986 10452485 10582981 10570373 10536499 10367634 10435791 10435789 10435769 10477187 10515431 10468691 105…
GCM_MAP1B	60	3.77	1.75698	0.466045	0.0618246	Gsk3b Ran Kif1b Nlk Fbxw11 Calm1 Ncam1 Spag9 Nab1 Wsb2 Acsl3 Sik3 Rabgap1l Kif5c Ulk2 Nptx1 Map1b Scarb2 Appbp2 Fam8a1 Btrc Rbfox2 Arpp19 Abi2 Cdc42bpa Cand1 Csrnp2 Ado Usp22 Peg3 Trim37 Nuak1 Nisch Ptprd Gabbr2 Elmo2 Clasp2 Herc2 Ccdc92 Asap2 Phf2 Cep170 Naa30 Mapk8ip2 Kidins220 Ttl Eif4enif1 Ngrn Ralgapa1 Smap1 Celf3 Prepl Spire1 Bex2 Pnmal1 Tmem237 Diras1 Zfp14 Phyhipl Dusp26	10435676 10525983 10518585 10388884 10375103 10397752 10593293 10593316 10380341 10354494 10524882 10347748 10584977 10359339 10471994 10386789 10393662 10411519 10531437 10389373 10404928 10463486 10430145 10587104 10346764 10352194 10372750 10432593 10369779 10386636 10559796 10379998 10371379 10418578 10513957 10512807 10489660 10589800 10553646 10533869 10394862 10409076 10360479 10360504 104…
GSE25147_UNSTIM_VS_HELIOBACTER_PYLORI_LPS_STIM_MKN45_CELL_UP	163	3.77	1.78745	0.474075	0.0617366	Nrp1 Lef1 Pdlim1 Bmpr2 Akt2 Prdx1 Ggh Glul Psma2 Pa2g4 Zyx Ank3 Psmd1 Igf2bp3 Nrgn Tceb1 Chd9 Hexa Tmem176b Cct4 Dram1 Hnrnpul1 Klhl24 Vdac3 Ube2k Ssbp3 Cstf3 Unc119 Ppbp Stt3b Prkx Scnn1a Cox4i1 Pdcd1 Dstn Tmem158 Hmbs Lsr Atp6v1d Mctp2 Tspan6 Sars Itga1 Aco1 Sdhd Psmd13 Efnb3 Nebl Vapa Mrpl40 Dennd1b Polr1d Lysmd2 Scn2b Fgf11 Fryl Rpsa Rnps1 Rpl23a Capns1 Mphosph6 Erh Sacs Efna3 Mettl9 Mea1 Cld…	10576639 10496091 10520950 10467420 10346651 10551393 10374364 10436048 10507328 10503508 10503523 10350753 10374453 10403706 10373454 10537770 10363786 10348004 10544610 10592330 10353296 10573823 10585874 10544596 10374564 10371607 10561085 10434302 10577534 10407926 10407921 10522149 10506603 10474243 10379176 10523128 10597493 10605465 10541885 10576029 10356866 10476648 10597945 10592816 105…
WANG_TARGETS_OF_MLL_CBP_FUSION_DN	43	3.769	1.51471	0.401891	0.0620392	Ccnd2 Nrp1 Tsc22d1 Fabp5 Kpnb1 Gabarapl1 Vdac1 Irak1 Cat Tmed10 Gtpbp4 Aldh7a1 Ppic Psmc5 Tomm70a Degs1 Triap1 Tmem109 Ctsz Mina Amot Ccdc86 Dlat Osbpl1a Cul4a Sepw1 Uxs1 Cpox Rassf1 Naa10 Ggct Nipsnap1 Ttc27 Strap Glrx3 Lactb Hars Nmd3 Pitrm1 Fgf23 Dock8 Ftsj3 Cwc22	10548105 10576639 10416522 10490838 10585699 10390352 10542200 10375941 10605222 10485466 10408684 10401661 10407543 10458960 10458906 10382069 10338486 10341611 10343635 10340959 10340509 10340453 10342732 10341466 10344560 10339106 10342902 10344106 10436348 10360789 10524681 10466087 10490212 10436428 10607189 10466104 10593367 10457546 10570321 10560174 10354258 10436392 10588669 10605172 105…
COLINA_TARGETS_OF_4EBP1_AND_4EBP2	335	3.767	1.51561	0.40235	0.0624736	Stat1 Id2 Top2a Ccnd1 Ccl5 Id3 Ccna2 Bhlhe40 Birc5 Isg15 Nfkb1 Prkca Atp1b1 Psmb9 Cdc20 Phlda1 Gbp2 Ifit2 Nampt Irf9 Lgals3bp Ifngr1 Thbs1 Cd14 Foxp1 Il1rn Usp18 Sdc4 Pola1 Psmb8 Pnp Ifi44 Plk1 Ttk Slco3a1 Ifitm3 Rad51 Nusap1 Akap12 Bst2 Bid Dlgap5 Tpx2 Racgap1 Ifi35 Xpo1 Tgm2 Kif2c Rtp4 Sesn1 Gmnn Gla Ndc80 Cdc25b Nek2 Ctsh Ccnb1 Grn Celf2 Ada Smarca2 Fst Il13ra1 Ly6e C3 Aldh2 Grk5 Vcam1 B2m Lam…	10346191 10399691 10390707 10394731 10390746 10408329 10569646 10389207 10509163 10497831 10540472 10382998 10451287 10502299 10392388 10359689 10450145 10515744 10366346 10496592 10462613 10395259 10415319 10393573 10361897 10474700 10458382 10546661 10469816 10541307 10489484 10605674 10444258 10414514 10414527 10502791 10557156 10587508 10564631 10569017 10474902 10474984 10474998 10367634 105…
KORKOLA_EMBRYONIC_CARCINOMA_VS_SEMINOMA_UP	20	3.767	1.85895	0.493461	0.0624178	Vcan Gja1 Phlda1 Errfi1 Bcat1 Gpm6b Krt18 Abcg2 Gpc4 Gpc3 Scnn1a Sox2 Wnt5b Dnmt3b Fgf4 Gal Calb1 Rassf8 Sp8 Gdf3	10410931 10363173 10366346 10510574 10549222 10603151 10427075 10538640 10604564 10604576 10541885 10491477 10547396 10477325 10559367 10464471 10503416 10542738 10542731 10399189 10547633
REACTOME_COLLAGEN_FORMATION	53	3.766	1.50497	0.39966	0.0627451	Col1a2 Col1a1 Col6a3 Plod2 Col4a2 Col3a1 Col4a1 Col5a2 Serpinh1 Col6a1 Col5a1 Col4a5 Col6a2 Col4a3 Bmp1 P4hb Col13a1 Col2a1 Crtap Col4a4 Pcolce Plod1 Col16a1 Col15a1 Plod3 Col8a1 Col11a1 Col7a1 Col19a1 Ppib Col14a1 Col9a3 Tll1 Col12a1 Col11a2 Pcolce2 Col4a6 Col10a1 Col17a1 Col9a2 Col5a3 Col27a1 Adamts2 Col9a1 Adamts3 Tll2 Col25a1 Col8a2 Col23a1 Col22a1 Adamts14 Col24a1 Col28a1	10536220 10380419 10356520 10587829 10570068 10346015 10576973 10354309 10565794 10370210 10470462 10602105 10370180 10347807 10421361 10393823 10369485 10432045 10597413 10356088 10534862 10518408 10508533 10504775 10526520 10440091 10495449 10589212 10353574 10586477 10424140 10479423 10578880 10595211 10444152 10587880 10607012 10362495 10468344 10507742 10591281 10505374 10375751 10345101 105…
GSE9960_HEALTHY_VS_GRAM_NEG_SEPSIS_PBMC_UP	177	3.766	1.61922	0.429938	0.062631	Rhob Epas1 Timp2 Mxi1 Ifi30 Cd9 Tgfbr2 Klf7 Gnas Arhgdib Pecam1 Hhex Rreb1 Kctd12 Notch2 Klf2 Grn Ccdc88a Syk Anp32a Hpcal1 Cln3 Tnfrsf21 Atm Pycard Fcgrt Cad Ap3s1 Nfatc3 Nupr1 Blvrb Nfatc1 Tpp1 Gmfg Bmp2k Slc29a1 Plcb2 Ubr5 Skap2 Lyl1 Tcf3 Epb41l2 Glud1 Hexa Eif4ebp1 Hadhb Esyt1 Tlr4 Vamp8 Pepd Eef1g Sec14l1 Zcchc24 Rpn1 Atp6v0a1 Snx2 Ptpn18 Mycbp2 Dok2 Cbx7 Frmd4a Ercc5 Comt Clcn5 Cd302 Uqcrc1…	10399360 10447317 10393559 10463930 10579347 10548030 10597518 10355141 10479112 10548892 10392221 10462818 10404612 10422059 10494595 10572800 10381588 10374842 10405216 10586064 10394778 10567964 10445241 10593526 10568355 10563085 10520650 10574096 10604230 10455542 10574962 10567995 10551347 10459944 10365288 10566529 10542981 10551511 10523468 10451123 10486119 10428238 10544732 10573419 103…
GSE9006_HEALTHY_VS_TYPE_1_DIABETES_PBMC_1MONTH_POST_DX_UP	184	3.764	1.76771	0.469672	0.0631572	Jun Pik3r1 Junb Txnip Sox4 Dusp5 Tob1 Hif1a Klf10 Ddit4 Map2k1 Cybb Nras Canx Ugcg Aldoa Kpnb1 Ywhaz Cd69 Laptm5 Hmgb1 Smarca2 Ezr Anp32a Bmpr2 Hnrnpa1 Fli1 Ier5 Dusp10 Itgb3 Hnrnpd Sfn Sik1 Hnrnpr Xrcc6 Mthfd1 Pabpc4 Stk17b Dpysl2 Coro1c Prim2 Prkdc Anxa5 Adam10 Hspa9 Ddx3x Syne2 G3bp2 Fam46c Nnt Hspa5 Mapre1 Rbbp4 Hsp90b1 Hnrnpu Msn Actg1 Sidt1 Sfpq Chek2 Cxcl5 Glud1 Mrpl12 Pak2 Srsf9 Inpp5d Mk…	10514466 10411782 10580282 10494428 10408450 10463945 10380381 10396421 10428302 10369290 10594447 10603551 10494857 10344476 10385599 10342828 10339578 10344433 10341299 10343572 10342763 10342210 10341596 10342067 10341699 10342490 10343512 10340370 10338471 10339737 10344333 10339065 10339375 10343374 10339545 10338920 10343377 10341571 10343319 10341710 10341219 10339488 10338595 10343864 103…
chr2p21	34	3.764	1.78098	0.473137	0.0630488	Epas1 Cdc42ep3 Sos1 Crim1 Msh2 Sptbn1 Rhoq Lpin1 Calm2 Prkce Prkd3 Socs5 Lrpprc Epcam Fbxo11 Ehd3 Pigf Eml4 Mcfd2 Cox7a2l Fshr Lhcgr Mta3 Thada Mrpl33 Cript Vit Pkdcc Camkmt Srbd1 Abcg5 Abcg8 Kcng3 Atp6v1e2	10447317 10453049 10453141 10446986 10447395 10384885 10447341 10399478 10599461 10453451 10447294 10453026 10447356 10453334 10447383 10453461 10446777 10453429 10447141 10453436 10399677 10453254 10453499 10453487 10447167 10447188 10453276 10520833 10447349 10447006 10447130 10447275 10453399 10453318 10447239 10453256 10453426
KOHOUTEK_CCNT1_TARGETS	46	3.76	1.53458	0.408172	0.0640342	Arl4c Sqstm1 Cln3 Aqp3 Sfn Krt18 Fhl2 Tbx3 Anxa5 Tacstd2 Cryab Cd68 Pros1 Fam102a Acadvl Htra1 Bmp1 S100a1 S100a13 Itgb4 Mvp Chrnb1 Krt14 Col7a1 Hsd3b7 Cldn4 Slc39a4 Ccnt1 Capns1 Cltb Gpx2 Cxcl16 Wdr45 Tinagl1 Galm Dner Pter Ahnak2 Bbs2 Stmn3 Abhd14b Pgc Enpp5 Patl2 Bbs7 Snhg11	10356475 10385572 10567964 10512156 10517067 10572635 10427075 10354247 10525016 10497817 10545168 10585214 10387536 10436456 10471424 10342145 10343601 10387768 10558150 10421361 10499854 10493789 10382713 10568115 10387625 10391052 10589212 10557782 10534395 10430006 10432180 10561842 10409345 10401109 10387890 10598389 10516735 10447084 10356177 10469312 10402783 10402787 10580733 10490665 105…
REACTOME_FATTY_ACID_TRIACYLGLYCEROL_AND_KETONE_BODY_METABOLISM	164	3.76	1.62159	0.431273	0.0639517	Abca1 Acsl1 Ppargc1a Ctgf Rxra Plin2 Rora G0s2 Arntl Elovl6 Crebbp Fads1 Cd36 Hmgcs1 Lpin1 Hadh Tnfrsf21 Tbl1x Pparg Cpt1a Ep300 Angptl4 Lpcat1 Ncoa1 Gk Alas1 Txnrd1 Fhl2 Ncoa3 Bdh1 Ncoa6 Clock Acaca Srebf2 Elovl5 Me1 Trib3 Acly Fdft1 Glipr1 Acox1 Npas2 Fasn Acadm Gpd2 Lpin2 Hmgcr Acsl3 Nfya Tbl1xr1 Ppargc1b Hadhb Oxct1 Acsl5 Acsl4 Srebf1 Nfyb Nr1d1 Med1 Acat1 Acadvl Ncor1 Dgat1 Echs1 Agpat4 Slc2…	10512949 10571657 10529979 10529977 10362201 10470446 10514221 10586700 10361246 10556463 10495993 10437330 10437332 10461439 10528207 10412466 10399478 10502205 10445241 10600547 10540897 10460157 10425527 10450038 10406031 10399265 10605571 10596454 10365260 10354247 10478718 10434934 10488844 10343043 10338933 10530733 10343616 10394538 10379820 10425695 10587284 10595480 10405753 10488608 103…
REACTOME_PRE_NOTCH_TRANSCRIPTION_AND_TRANSLATION	22	3.76	1.33014	0.353753	0.0639364	Jun Ccnd1 E2f1 Rbpj Tfdp1 E2f3 Notch2 Crebbp Kat2b Ep300 Tnrc6b Notch4 Kat2a Tnrc6a Mov10 Maml1 Maml2 Maml3 Notch3 Snw1 Mamld1 Tnrc6c	10514466 10569646 10488785 10521913 10521911 10582981 10570373 10408477 10408475 10494595 10437330 10437332 10445909 10425527 10425430 10444352 10444386 10391221 10557233 10500911 10385591 10583207 10498076 10449775 10401805 10599962 10382935
GSE339_EX_VIVO_VS_IN_CULTURE_CD4CD8DN_DC_UP	182	3.759	1.45622	0.387436	0.0642586	Jun Nrp1 Egr2 Aurka Rhob Tsc22d1 Prkcb Psmb9 Ccnb2 Mmp9 Cks1b Tyms Ltb Tgfbi Mad2l1 Lmo2 Ptpre Zfp36l2 Hck Rgs10 Nusap1 Pdk1 Cebpd Set Hhex Ramp1 Kif2c Bnip3l Kctd12 Ccnd3 Dnmt1 Zmynd8 Pik3cd Parp8 Ier2 Ctsh Smc2 Gm2a Nlk Anp32a Hpcal1 Fli1 Arid1a Kat2b Anln Srsf7 Cdkn2d Pla2g4a Nedd4 Map3k3 Xrcc6 Rcn1 Rgl1 Plcg2 Tial1 Sirpa Ppif Gnai1 Rfc5 Psap Nfatc3 Il16 Prkdc Ank3 Cbfb Cat Ikzf1 Sephs2 Abcg2 …	10514466 10576639 10363735 10490104 10399360 10416522 10557177 10450145 10594774 10478633 10499639 10528915 10444752 10405587 10538832 10474201 10558410 10453272 10477250 10568392 10474984 10474998 10472846 10433885 10587486 10470893 10470911 10462818 10348537 10515431 10394800 10421003 10422059 10445688 10591369 10489723 10518686 10412345 10580183 10587733 10340894 10504957 10376208 10388884 105…
MORF_AP3D1	126	3.758	1.4998	0.399092	0.0643783	Hdac1 Xpo1 Canx Rbms1 Pgk1 Ppp2ca Fbxw11 Slc25a3 Hspa8 Rtn4 Khdrbs1 Cs Anapc5 Hnrnpa2b1 Gnb1 Xrcc6 Psmb2 Dynll1 Ap3s1 Xrcc5 Tial1 Psma4 Mdh1 Ywhab Psmd1 Srebf2 Nono Ndufs4 Atp5g3 G3bp2 Tardbp Ywhaq Ruvbl2 Ilf2 Ifrd1 Hnrnpu Fkbp1a Ube2l3 Xpo7 Acly Cops5 Ndufs2 Pgam1 Prkar1a Map2k2 Hadhb Srsf9 Sdha Cul1 Cap1 Immt Tax1bp1 Hnrnpul1 Psmb7 Stard7 Atp5j Arpc5 Kars Gpaa1 Sept7 Rad23a Eif4h Vdac3 Impdh1 C…	10447004 10516605 10374590 10344476 10385599 10342828 10339578 10344433 10341299 10343572 10342763 10342210 10341596 10342067 10341699 10342490 10343512 10340370 10338471 10339737 10344333 10339065 10339375 10343374 10339545 10338920 10343377 10341571 10343319 10341710 10341219 10339488 10338595 10343864 10343563 10339188 10340377 10342821 10343971 10342583 10340965 10340052 10483023 10483025 103…
GSE15930_STIM_VS_STIM_AND_IFNAB_48H_CD8_T_CELL_UP	186	3.758	1.82263	0.484992	0.0643746	Pik3r1 Nrp1 Stmn1 Id3 Myb Mcm2 Tcf7 Prkacb Cdk2 Cd9 Kif11 Mcm5 Capg Ltb Rpa1 Cdkn1b Lmnb1 Itgb7 Arhgdib Rgs10 Dgka Dlgap5 Hcls1 Casp7 S100a10 Tle4 Klf2 Gna15 Rad51ap1 Itm2a Laptm5 Pdlim1 Ephx1 Rac2 Hpcal1 Bub3 Btk Kif20a Akt2 Ung Nap1l1 Sun2 Pip4k2a Ctsd Hdac5 Slc9a3r1 Fam65b Plxnd1 Il1rap Eng Anxa5 Mgst2 Lsp1 S1pr4 Gmfg Dap Nrgn Serbp1 Ctdsp2 Ube2l3 Pros1 Pold4 Ctsa Ube2b Asf1b Map4k2 Qsox1 Rasa…	10411782 10576639 10513818 10508986 10509163 10368199 10546163 10385776 10502732 10373530 10548030 10462796 10572906 10539135 10444752 10388409 10542317 10542310 10455813 10432957 10548892 10568392 10373542 10419323 10435565 10464128 10493995 10466374 10572800 10371220 10548086 10606369 10508663 10520950 10467420 10360684 10430372 10394778 10558248 10606694 10454709 10551393 10374364 10524450 103…
GRAESSMANN_APOPTOSIS_BY_SERUM_DEPRIVATION_DN	212	3.757	1.45268	0.386634	0.0645546	Jun Id2 Dusp1 Vegfa Isg20 Ndrg1 Serpine1 Prkca Lck Tnfrsf1b Capg Jarid2 Tpd52 Bcl11a Slc2a1 Nasp Pdk1 Hmox1 Tgm2 Bnip3 Ehd1 Il15ra Stc1 Klf9 Gzma Anp32a Vcam1 Lpin1 Eno2 Eif2ak3 Gclc Pfn2 F3 Stk10 Pdxk Ass1 Angptl2 Slc1a4 Plagl2 Kcnh2 Homer1 Zbtb16 Eno3 Fam162a Ero1l Casp6 Tpm3 Tes Tacc3 Abca2 Bcl2l2 P4ha2 Gata2 St6galnac4 Rabgap1l Mcam Map1b Kif2a Wipf1 Cdr2 Inpp5a Pdlim7 Polr3k Bag2 Efhd2 Papol…	10514466 10399691 10449284 10451198 10554240 10429140 10534667 10392388 10516620 10518300 10539135 10404848 10579872 10497214 10374727 10507594 10515337 10472846 10572897 10489204 10568785 10414269 10460833 10469289 10416181 10462091 10412211 10586064 10501608 10399478 10547807 10538939 10587266 10498309 10495675 10375083 10370497 10471154 10363541 10471555 10384539 10488697 10528548 10406626 105…
HUANG_FOXA2_TARGETS_DN	34	3.756	1.78377	0.474944	0.06488	Cdkn1a Cd44 Cxcl2 Plaur Spp1 S100a4 Tgfbi Tgm2 St6gal1 Ctsb Ssbp2 Plat Sparc Atp2b4 Pros1 Igfbp6 Tnc Smad6 Col6a1 Col13a1 Crip2 Itgb4 Galnt6 Srpx Ceacam1 Cdh3 Acox2 Loxl2 Lepr Scel Cfi Steap3 Gas2l1 Clic3	10443463 10485405 10523156 10550906 10523717 10493812 10405587 10489204 10434758 10415844 10406551 10570855 10386058 10357833 10357856 10436456 10427125 10513739 10594418 10370210 10369485 10398996 10382713 10432661 10603583 10561008 10575034 10417544 10416215 10506301 10416850 10496001 10357249 10383932 10470101
DOUGLAS_BMI1_TARGETS_DN	283	3.756	1.61084	0.428845	0.0647722	Stat1 Sgk1 Tnfaip3 Il7r Icam1 Birc3 Ifit1 Psmb9 Ifit3 Ifit2 Gadd45g Irf9 Sqstm1 Wee1 Ccng2 Tnfrsf9 Bst2 Ifi35 Nfkbiz Slc7a11 Chek1 Arntl Nfkb2 Col1a2 Pitx2 Ppp3ca Casp8 Rasa1 H1f0 Pik3cb Insig1 Optn Sun2 Mapk6 Ctsd Cd2ap Ube4b Chuk Sesn3 Gpr137b Lpp Skp2 Cpeb4 Il1rap Tpp1 Clu Pbxip1 Icam2 Col3a1 Bmi1 Dusp3 Egf Serinc3 Dhx58 Snrk Lcp1 Rarb Tacc1 Rab8b Plekha1 Enpp1 Col5a2 Slc39a8 Atp6v1a Stat6 Ech…	10346191 10362073 10368144 10427628 10583519 10590801 10462623 10450145 10462618 10462613 10405211 10415319 10385572 10556266 10523297 10510580 10579532 10381408 10439936 10498024 10592201 10556463 10463599 10536220 10495976 10496338 10346564 10410892 10425207 10595924 10520362 10479833 10430596 10594988 10569319 10451004 10518642 10467921 10583242 10407803 10434806 10434782 10427606 10375002 104…
GSE6681_DELETED_FOXP3_VS_WT_TREG_DN	185	3.755	1.59883	0.425803	0.065073	Mef2c Glrx Atp1b1 Cd9 S100a6 Zeb2 Pik3ca Ptpre Cdh1 Nrip1 Mmd Capn2 Dpp4 Slc25a3 Ubl3 Ube4b Nucb2 Pthlh St3gal6 Spag5 Nfatc1 Notch1 Rad54l Lta4h Mfhas1 Dnmt3a Atp5a1 Atf7ip Gars Atp1b3 Map4k3 Sfpq Gtf2h1 Lpin2 Mtus1 Cct2 Taf5 Abcd3 Oxct1 Mgat4a Pepd Eif3a Matk Fmr1 Rab3ip Stag1 Atp5j Son Rcl1 Chka Tmem2 Mtmr14 St14 Rock2 Polb Myo7a Dstn Sspn Rrp1b Erlin1 Psmd2 Sec63 Dicer1 Tmcc3 Nop58 Prkag2 Ide …	10406434 10406270 10359689 10548030 10493820 10482448 10491331 10558410 10575052 10440406 10380289 10360806 10483046 10371877 10535866 10518642 10556583 10549388 10440099 10379127 10459944 10481056 10515257 10365749 10571325 10394209 10456891 10542395 10542378 10538420 10598994 10595793 10453178 10508217 10553280 10446656 10578324 10578322 10372600 10463739 10501832 10422608 10354003 10552125 104…
GROSS_HYPOXIA_VIA_ELK3_AND_HIF1A_UP	135	3.755	1.34897	0.359234	0.0650164	Fos Vegfa Nfkbia Sgk1 Atf3 Egr1 Cd44 Hbegf Tgif1 Ndrg1 Anxa2 Cxcl1 Klf4 Dusp4 Srgn Phlda1 Mxi1 Sat1 Ptger4 Hk2 Zfp36 Klf6 Rps6ka5 Gata3 Sdc4 Ets1 Rbpj Cdc42ep3 Slc2a1 Cyr61 Ctgf Jag1 Ptch1 Zbtb20 Rora Pdk1 Bcl10 Nfkbiz Bnip3 Errfi1 Edn1 Rcan1 Pnrc1 Pgk1 Il13ra1 Rgs16 Plk2 Map3k1 Maged1 Eno2 Nedd4l Tpi1 Nap1l1 Pfkfb3 Dusp16 Angptl4 Mapk6 Jmjd1c Spry2 Palld Mxd1 Nedd9 Dnajb4 Arhgap5 Traf6 Appl2 Hom…	10397346 10451198 10400405 10362073 10361091 10454782 10485405 10458340 10452633 10429140 10586744 10523151 10513008 10571312 10369615 10366346 10463930 10607467 10427461 10545588 10561453 10403352 10402117 10479981 10489484 10584142 10521913 10521911 10453049 10507594 10502655 10362201 10488060 10410039 10435791 10435789 10435769 10586700 10472846 10496737 10439936 10568785 10414269 10510574 104…
GSE17186_MEMORY_VS_CD21LOW_TRANSITIONAL_BCELL_DN	179	3.753	1.72697	0.46018	0.0655248	Prkcb Zfp36l1 Bcl3 Cflar Casp4 Sepp1 Sell Bcl11a Slc2a1 Eno1 Tcf12 Akap12 Bcl10 Lamc1 Pdcd4 Arntl Nfkb2 Cdk5r1 Prkag1 Cdc25b Jak1 Hmgcs1 Foxo4 B4galt1 Hopx Atp2a3 Ckap4 Stk17b Xrcc5 Dnajc9 Nfatc1 Mgst2 Tgif2 Klf13 S1pr4 Cnp Tacstd2 Csk Msn Map7 Cd53 Sidt1 Eif5 Pcbp4 Arap2 Prf1 Pou6f1 Snx9 B3gnt5 Rnf144a Lrpprc Ptpn2 Eef1g Rsf1 Smarcd2 Add1 Snx2 Ppm1e Lamp1 Kcnk5 Neu1 Dmpk Hpse Treml2 Sec62 Gngt2 …	10557177 10401238 10560685 10346551 10497931 10346562 10582997 10422598 10351197 10374727 10507594 10473240 10510546 10455595 10594879 10367634 10496737 10358816 10463997 10556463 10463599 10379482 10432281 10476252 10514668 10412466 10601091 10512129 10530819 10378216 10371387 10354588 10347232 10417829 10459944 10491952 10477924 10564290 10371217 10381154 10545168 10593966 10600836 10361956 105…
GSE17721_POLYIC_VS_CPG_6H_BMDM_UP	190	3.753	1.56597	0.417224	0.0654175	Mef2c Nfil3 Mcm7 Zfp36l1 Tob1 Il10ra Map2k3 Oas2 Ctsc Mcm6 Cdkn1b Ptch1 Lef1 Rreb1 Xpo1 Acvr1 Gmnn Parp8 Chst15 Grn Pnrc1 Kif1b Casp8 Spint2 Slc25a3 Lmna Fli1 Sphk1 Stom Rin2 Sun2 Gna13 Uck2 Cd2ap Plcg2 Coro1c Sesn3 Fgr Epb41 Camk2g Homer1 Ctdsp2 Dnmt3a Serinc3 Clip1 Myof Fam105a Rfc1 Acadm Kdm5b Hexb Inpp1 Reep5 Birc2 Ugdh Nup93 Stxbp1 Matk Gpsm2 Rap2c Rab3ip Psip1 Atp8a1 Pglyrp1 Csnk1d Asf1a Tr…	10406434 10409278 10534974 10534986 10534988 10534984 10401238 10380381 10593050 10376733 10533198 10554789 10357436 10542317 10542310 10410039 10496091 10404612 10374590 10482824 10408321 10412345 10568553 10381588 10511935 10518585 10346564 10561712 10371877 10499394 10592067 10382802 10482030 10476759 10430596 10382243 10359849 10359851 10451004 10575799 10532753 10583242 10508772 10516823 104…
GSE17186_BLOOD_VS_CORD_BLOOD_CD21HIGH_TRANSITIONAL_BCELL_DN	178	3.751	1.77264	0.472541	0.0658623	Fyn Il6st Fas Add3 Gbp2 Foxo1 Slc20a1 Sell Cd72 Akap12 Pecam1 S100a10 Acvr1b Pdcd4 Arntl Arid5b Prkag1 Itm2a Tnip1 Myh9 Itgb5 Rras2 Acp5 Stat5b Chd2 Cdkn2d Hmha1 Ddx58 Cyth1 Lta Kcnh2 Msn Cd53 Sigirr Smox Rasa3 Pcbp4 Arap2 Rftn1 Grk6 Pou6f1 Ppargc1b Zmym2 Dock2 Stx1a Tacc2 Rarg Psip1 Aldh6a1 Add1 Zap70 Klk8 Fam3c Prkcz Cd7 Madd Aff3 Frmd6 Lfng Znrf1 Ddx6 Mtmr3 Sash3 Kcnmb4 Aprt Rap2b Hvcn1 Golm1 …	10362596 10407173 10462603 10463911 10496592 10491962 10475990 10351197 10512470 10367634 10392221 10493995 10427015 10463997 10556463 10369792 10432281 10606369 10385941 10430201 10435305 10567043 10591739 10391286 10564573 10591517 10364650 10512067 10393544 10450508 10528548 10600836 10501063 10569024 10476301 10577190 10588509 10530100 10451710 10405464 10432619 10459193 10415576 10385118 105…
RIGGINS_TAMOXIFEN_RESISTANCE_DN	201	3.747	1.70956	0.456239	0.0668009	Stat1 Cxcr4 Pik3r1 Rgs2 Tnfsf10 Il6st Isg15 Zfp36l1 Alcam Klf4 Gja1 Basp1 Mxi1 Emp1 Atxn1 Nampt Igf1r Irf9 Lgals3bp Ifih1 Cd47 Rbpj Cish Ifitm3 Pmaip1 Nck2 Rab31 Timp1 Cebpd Cyp1b1 Prnp Enc1 S100a8 Arid5b Ugcg Rps6ka2 Rbms1 Esr1 Stc1 Ifi27 Hmgcs1 Ube2l6 Ifitm2 Ddx60 Lamp2 Cpd Ptpn12 Nmi Adam9 Vav3 Fam134b Aim1 Cnn3 Palld Stc2 Mapkapk2 Eif2ak2 Adam10 Anxa3 Nedd9 Lap3 Col3a1 Plcb1 Nnt Pdlim5 Igfbp5…	10346191 10357472 10411782 10358389 10491091 10407173 10451287 10401238 10439895 10513008 10363173 10427895 10463930 10542355 10408935 10408937 10395259 10554094 10415319 10393573 10483110 10436196 10436182 10521913 10521911 10588577 10569017 10456357 10345913 10452485 10598976 10433885 10453057 10476314 10406817 10493831 10369792 10505187 10441565 10483023 10483025 10367600 10416181 10397975 104…
KRIEG_HYPOXIA_NOT_VIA_KDM3A	657	3.746	1.6177	0.431837	0.0670241	Jun Myc Dusp1 Nfkbia Ccnd1 Ier3 Isg20 Il6 Tnfaip3 Gadd45a Cd44 Tgfb1 Mapk1 Nfil3 Icam1 Ndrg1 Bhlhe40 Birc5 Fas Egfr Arl4c Cxcl1 Cadm1 Lgals1 Gsn Ell2 Cenpf Atp1b1 Sod2 Maff Epas1 Bub1 Add3 Mxi1 Ddit4 Ifit2 Bcl2l1 Runx1 Gsk3b Kif11 Hk2 Mcm5 Tyms Lgals3 Klf6 Slc7a5 Mitf Itgb2 Tpd52 Nr3c1 Ets1 Vim Rbpj Map2k1 Slc2a1 Prc1 Tuba4a Eno1 Ctgf Igfbp3 Plin2 Rad51 Ccr1 Nusap1 Akap12 Ccng2 Mgll Pdk1 Emp3 Dyr…	10514466 10424400 10449284 10400405 10569646 10444890 10554240 10520452 10368144 10545130 10485405 10551185 10433940 10409278 10583519 10429140 10540472 10382998 10462603 10374366 10356475 10523151 10585048 10425161 10471655 10406254 10360985 10359689 10441815 10425283 10447317 10487480 10463911 10463930 10369290 10462613 10488655 10441003 10435676 10462796 10545588 10572906 10528915 10414360 104…
MORF_PTPN11	105	3.744	1.38837	0.370815	0.0674735	Sod1 Fen1 H2afz Kif11 Srsf1 Mcm6 Ube2n Set Cdk4 Ilf3 Ndc80 Acot7 Anp32a Rbm14 Bub3 Hnrnpr Smc3 Slc1a5 Dnajc9 Hspa9 Cycs Vdac1 Ndufs3 Irak1 Hat1 Ndufs4 Atp5g3 G3bp2 Tardbp Mapre1 Ifrd1 Ptpn11 Nhp2 Slbp Rfc2 Cbfb Lsm4 Srsf9 Trim28 Snrpa1 Eif3b Nsdhl Eid1 Atp5j Sdhb Mtdh Cct5 Xpot Rad23a Csnk2b Larp1 Atp5o Pdia6 Hccs Tomm70a Ppm1g Vdac2 Tars Nup205 Ssbp1 Ptges3 Snrpd3 Rad1 Park7 R3hdm1 Ndufv2 Ndufs8…	10436783 10465912 10496379 10540999 10462796 10380210 10357436 10365918 10530759 10587486 10470893 10470911 10366814 10583610 10452709 10510687 10586064 10464819 10558248 10509228 10463951 10550332 10417829 10458226 10462136 10544687 10528170 10375941 10484912 10386171 10605222 10472782 10412251 10483756 10339495 10342246 10343212 10342359 10339630 10343856 10342723 10344610 10342193 10338558 105…
REACTOME_PROLONGED_ERK_ACTIVATION_EVENTS	19	3.744	1.00406	0.268158	0.067428	Cdk1 Mapk1 Mapk3 Hras Raf1 Map2k1 Nras Plcg1 Kras Rap1a Crk Braf Ywhab Map2k2 Ntrk1 Rapgef1 Ngf Kidins220 Frs2	10369815 10433940 10557459 10569071 10547034 10594447 10494857 10478219 10549256 10563641 10500976 10378732 10544219 10478424 10364971 10499247 10470705 10494817 10395005 10372618
ZHANG_TLX_TARGETS_60HR_UP	274	3.743	1.63136	0.435902	0.0678337	Cdkn1a Fos Cited2 Gadd45b Txnip Mef2c Tsc22d1 Actn1 Mdm2 Arl4c Foxo3 Nr4a1 Gsn Btg1 Tob1 Btg2 Cflar Klf4 Tap1 Timp2 Spp1 S100a4 Ddit4 Sat1 Apoe Tgfbr2 Gadd45g Sepp1 Klf6 S100a11 Csf1 Ptpre Ddit3 Slco3a1 Igf2r Zbtb20 Ramp1 Ppt1 S100a10 Tgfb3 St6gal1 Gabarapl1 Bax Grn Elk3 Pnrc1 Ephx1 Itgb5 Cytip Ldhb Sphk1 Lipa Jund Tnfrsf21 Pam Crem Stom Sparc Pdgfa Pfkp Lrp1 Hsd17b11 Lgmn Sp110 Nqo1 Mxd4 Fcgrt R…	10443463 10397346 10361828 10364950 10494428 10406434 10416522 10401244 10372668 10356475 10368888 10368886 10427035 10471655 10365971 10380381 10357875 10346551 10497931 10346562 10513008 10444244 10393559 10523717 10493812 10369290 10607467 10560624 10597518 10405211 10422598 10403352 10457640 10493990 10501164 10558410 10366881 10564631 10447799 10435791 10435789 10435769 10348537 10507784 104…
GRAESSMANN_RESPONSE_TO_MC_AND_DOXORUBICIN_UP	561	3.743	1.50113	0.401074	0.0677695	Cdkn1a Stat1 Cxcr4 Vegfa Egr2 Mdm2 Fas Nr4a1 Tcf7 Gsn Lmo4 Mx2 Itga6 Btg2 Hras Ifi30 Lgals3bp Adrb2 Capg Klf6 Slc20a1 E2f1 Prkcd Gata3 Ahnak Pnp Bcl2l11 Il18 Tuba4a Rb1 Dgka Tspan13 Cenpe Hmox1 Emp3 Ppp1r15a Lif Cdc25a Tgm2 Tgfb3 Dab2 Kctd12 Coro1a Ctsb Plec Mmd Il15 Dapk1 Pdlim1 Ephx1 Ikbke Fosb Mafb Aldh2 Sdc1 Lpin1 Cd55 Pitpnc1 Eno2 Rin2 Pdgfb Npc2 Adam8 Pdgfa Tlr2 Edem1 Sp110 Slc7a7 Cd27 Mxd4…	10443463 10346191 10357472 10451198 10363735 10372668 10462603 10427035 10385776 10471655 10502510 10437224 10472820 10357875 10569071 10579347 10393573 10459288 10539135 10403352 10475990 10488785 10418410 10479981 10461369 10414514 10414527 10475866 10585194 10355806 10421526 10373542 10400023 10496204 10572897 10563441 10563338 10373918 10589420 10489204 10401673 10422744 10422728 10422059 105…
GSE37532_TREG_VS_TCONV_PPARG_KO_CD4_TCELL_FROM_LN_DN	176	3.742	1.55915	0.4167	0.0680247	Tgfb1 Plscr1 Egr2 Icam1 Ccl4 Nfkb1 Stat3 Nr4a1 Bcl3 Btg2 Dusp4 Tap1 Cd83 Egr3 Ifi30 Nampt Cd40 Psme2 Pnp Ebi3 Ptpn6 Myd88 Runx3 Ier2 Slc11a2 Hivep3 Mknk2 Ikbkb Adam8 Calr Prdx4 Etf1 Apex1 Hsp90ab1 Tpp1 Rhog Nedd9 Cers6 Slc39a14 Rps6ka1 Phb Hspa5 Chd4 Nhp2 Lcp1 Sema7a Prmt1 Eif5 Mrpl12 Snx9 Rrs1 Dap3 Ddx21 Kmo Kars Dctpp1 Rcl1 Ifrd2 Cyba Abce1 Abtb2 Pno1 Pdia6 P4hb Jak3 Wsb1 Ssbp1 Polb Syngr2 Sh2d…	10551185 10356082 10587792 10363735 10583519 10379721 10502299 10391301 10427035 10560685 10357875 10571312 10444244 10404840 10416251 10579347 10395259 10478678 10420030 10414514 10414527 10445977 10547769 10597648 10509030 10580183 10432573 10507677 10507675 10370931 10577560 10568873 10580219 10607475 10458213 10414522 10451110 10365288 10566529 10566132 10408850 10472501 10421309 10517116 104…
GSE46468_LUNG_INNATE_LYMPHOID_CELL_VS_SPLEEN_CD4_TCELL_UP	156	3.742	1.49931	0.400678	0.0679612	Tgif1 Gsk3b Pura Map2k6 Mpp1 Anxa4 Idh2 Pnrc1 Cdkn2d Hsd17b11 Dhfr Anapc5 Idh1 Smad2 Clock Asah1 Kif22 Rps6ka1 Hist2h2be Cpne1 Emb Chd9 Camk4 Sigirr Uba7 Ap1g2 Nr1d2 Ucp2 Hexa Sh3bgrl Sdha Inpp5d Arhgef6 Zbp1 Slc37a4 Opn3 Vdac3 Kat7 Acat1 Cbfa2t2 Taz Gpd1l Trerf1 Pccb Adi1 Ubr7 Surf1 Arhgap15 Ypel2 Acap1 Ppara Rabgap1 Sac3d1 Tbc1d14 Cmpk1 Slc35a1 Nin Tm7sf2 Tcf19 Kdm3b Kdelr1 Atp7b Casc5 Sla2 Map…	10452633 10435676 10454877 10382300 10605370 10545958 10564857 10511935 10591517 10531919 10406581 10533549 10355214 10456764 10343043 10338933 10530733 10343616 10578361 10568150 10517116 10494388 10488982 10407327 10573823 10454632 10569024 10588786 10419977 10417734 10555389 10555401 10585874 10601449 10601456 10410625 10348244 10604713 10490150 10584741 10360454 10577534 10407926 10407921 103…
GSE5679_CTRL_VS_PPARG_LIGAND_ROSIGLITAZONE_TREATED_DC_DN	178	3.741	1.55418	0.415438	0.0681645	Dusp1 Cxcr4 Pik3r1 Tnfaip3 Rgs2 Prkca Zfp36l1 Pttg1 S100a4 Tiam1 Klf6 Slc20a1 Ahnak Ets1 Cdkn1b Ptger2 Tubb2a Rora Hdac9 Mnt Pnrc1 Kras Klf9 Itgb5 Fbxw11 Agrn Stat5b Mir22hg Fam129a Gclc Plagl1 Rnase4 Glul Bach1 Itgb8 Atrx Arhgap5 L1cam Itm2b Nr3c2 Fam105a Ptpn13 Ddx5 Sh3bgrl Pde4dip Xdh Trip6 Arid4a Inpp4b Lats2 Oaz2 Stx1a Phlpp1 Rock1 Tnrc6b Matk Pink1 Arhgef12 Stx16 Rabgap1l Frmd6 Matn2 Dgat1 …	10449284 10357472 10411782 10368144 10358389 10392388 10401238 10385325 10493812 10440738 10403352 10475990 10461369 10584142 10542317 10542310 10414271 10408610 10586700 10399973 10378497 10511935 10549256 10462091 10435305 10375103 10519270 10391286 10378568 10378570 10350630 10587266 10361771 10414537 10350753 10374453 10436734 10403229 10606263 10395692 10605113 10421557 10572949 10427918 105…
DUTERTRE_ESTRADIOL_RESPONSE_24HR_DN	465	3.741	1.51827	0.405809	0.0680982	Cdkn1a Jun Dusp1 Junb Cited2 Egr1 Gadd45a Id3 Trib1 Smad3 Tsc22d3 Sox4 Ifit1 Marcks Anxa2 Arl4c Zfp36l1 Socs2 Alcam Atp1b1 Btg2 Abca1 Dusp4 Epas1 Map3k8 Fn1 Basp1 Ddit4 Ptger4 Nampt Tgfbr2 Ext1 Cdk6 Mcl1 Tgfb2 Ifngr1 Tgfbi Klf6 Cd47 Ahr Sqstm1 Pik3r3 Ddit3 Cdkn2a Ctgf Map4k4 Igfbp3 Crim1 Il1r1 Plin2 Map3k5 Ccng2 Abcg1 Nfkbiz S100a10 Tgfb3 Dab2 Acvr1 Enc1 Arid5b Errfi1 Parp8 Myo6 Edn1 Pik3ip1 Rbms…	10443463 10514466 10449284 10580282 10361828 10454782 10545130 10509163 10424370 10594404 10606989 10408450 10462623 10368675 10586744 10356475 10401238 10394674 10372069 10439895 10359689 10357875 10512949 10571312 10447317 10457225 10355403 10427895 10369290 10427461 10395259 10597518 10428579 10519324 10494306 10360920 10361897 10405587 10403352 10436196 10436182 10400006 10385572 10507273 103…
BILD_CTNNB1_ONCOGENIC_SIGNATURE	73	3.739	1.49838	0.400714	0.0685731	Tnfaip3 Dusp5 Vcan Sorl1 Nr3c1 Il1a Top1 Runx2 Srsf6 Hipk2 Plagl1 Smc3 Pthlh Ncoa3 Atrx Rps19 Chd9 Plekha1 Gng12 Bambi Cbx3 Smg1 Lats2 Srsf10 Trim14 Zmat3 Eprs Col13a1 Pik3c2a Fbxo11 Arhgap29 Elf1 Fgd6 Rps11 Axin2 Srek1 Abi2 Phactr2 Luzp1 Fryl Scaf11 Ankrd12 Fam120a Tmcc1 Arl5a Rpl27a Ythdc1 Cln8 Nrd1 Ash1l Dync1h1 Taf1d Lrba Cyp24a1 Kdm4b Pnisr Khnyn Mapkap1 Ddx52 Thoc2 Rbm25 Larp4b Kazn Nemf Ne…	10368144 10463945 10410931 10592535 10458569 10487588 10478196 10451061 10478291 10544114 10361771 10463951 10549388 10478718 10606263 10414767 10414874 10398599 10551021 10573823 10558134 10538842 10453604 10346549 10421573 10538282 10567229 10420413 10407993 10509113 10512766 10497673 10352514 10369485 10567173 10453461 10495685 10416657 10365845 10608647 10563094 10382228 10411839 10346764 103…
WANG_LMO4_TARGETS_UP	315	3.739	1.70168	0.455059	0.0685228	Bcl6 Cxcr4 Txnip Rhob Tsc22d1 Ndrg1 Akt1 Atp1b1 Cflar Litaf Ets2 Ddit4 Tiam1 H2afx Cd47 Thbs1 Zfp36l2 Sos1 Slc2a1 Wee1 Il1r1 Nrip1 E2f3 Acvr1b Pdcd4 Slc16a6 Hmgb1 Grn Sptbn1 Itgb5 Rhoq Hnrnpa1 Rin2 Creb1 Calr Hells Nap1l1 Hipk2 Map3k3 Bcl11b Ogt Hnrnpr Cotl1 Ubl3 Lpcat1 Cebpa Glul Atf5 Skp2 Cpeb4 Ralgps2 Dyrk1a Nnt Serbp1 Lpgat1 Hsp90b1 Sumo1 Creb3l2 Actg1 Zmiz1 Ttc3 Tcf3 Ctnnb1 Nek6 Whsc1 Etv6 S…	10438738 10357472 10494428 10399360 10416522 10429140 10402766 10359689 10346551 10497931 10346562 10437687 10437160 10369290 10440738 10403938 10404026 10408111 10584710 10408072 10500324 10408085 10409220 10403955 10404045 10408094 10408118 10436196 10436182 10474700 10453272 10453141 10507594 10556266 10345762 10440406 10408477 10408475 10427015 10463997 10392440 10582835 10408687 10386949 104…
MORF_AATF	198	3.738	1.37505	0.367845	0.0688372	Mcm2 Cdk2 Mcm5 Set Dyrk2 Xpo1 Canx Prkag1 Nup62 Ppp2ca Hspa8 Hadh Bub3 Khdrbs1 Hnrnpd Calm2 Cs Hdac2 Anapc5 Hnrnpa2b1 Etf1 Rpa2 Pabpc4 Cad Tfap4 Xrcc5 Tial1 Mdh1 Polr2a Prkdc Iars Hnrnpc Hnrnpab Ruvbl1 Nono Cnp Dek Phb Mlec Ebp Ywhaq Serbp1 Csk Ruvbl2 Ilf2 Hnrnpu Serp1 Ube2l3 Usp1 Xpo7 Acly Ncl Cops5 Fus Glud1 Ddx18 Hadhb Sdha Esyt1 Cul1 Cct4 Cct2 Immt Lrpprc Dap3 Psmb7 Eif1ax Stard7 Metap1 Idh3a…	10546163 10373530 10572906 10587486 10470893 10470911 10372745 10374590 10344476 10385599 10342828 10339578 10344433 10341299 10343572 10342763 10342210 10341596 10342067 10341699 10342490 10343512 10340370 10338471 10339737 10344333 10339065 10339375 10343374 10339545 10338920 10343377 10341571 10343319 10341710 10341219 10339488 10338595 10343864 10343563 10339188 10340377 10342821 10343971 103…
ZHONG_SECRETOME_OF_LUNG_CANCER_AND_FIBROBLAST	125	3.737	1.96817	0.526709	0.0691544	Actn1 Vcl Cd81 Timp2 Fn1 Spp1 Cd9 App Lgals3bp Capg Enpp2 Sdc4 Rhoa Cdh1 Pnp Ran Eno1 Npm1 Set Ldha Anxa4 Ctsb Aldoa Ywhaz Hmgb1 Pgk1 Ywhah Psma3 Cytip Col1a1 Agrn Lmna Vcam1 Npc2 Tpi1 Sparc Calr Prdx1 Psma5 Psmb2 Gsto1 Ctsd Vcp Hsp90ab1 Cfb Psma4 Psma1 Actb Lap3 Clu Ywhab Fuca1 Me1 Ywhaq Cx3cl1 Hsp90b1 Msn Psmb5 Eno3 Cp Qsox1 Psmb4 Got1 Ywhae Lxn Sema3c Prdx6 Col18a1 Gsr Fam3c Ecm1 Gnb2l1 Eef2 P…	10401244 10413059 10559261 10393559 10355403 10523717 10548030 10440491 10393573 10539135 10428619 10489484 10515493 10588893 10575052 10414514 10414527 10525983 10473240 10510546 10455595 10362593 10385043 10583340 10363178 10587486 10470893 10470911 10553301 10545958 10415844 10568050 10493891 10428204 10582835 10408687 10386949 10429455 10552337 10497483 10600545 10566142 10424413 10394142 105…
GSE16755_CTRL_VS_IFNA_TREATED_MAC_UP	175	3.737	1.4621	0.391231	0.0690538	Fos Id2 Mef2c Egr2 Maf Phlda1 Tgfbr2 Gadd45g Mtss1 Tcf12 Rxra Ddx17 Dab2 Dnmt1 Irs2 Abl1 Gnaq Plau Phf21a Celf2 Abcc5 Dusp10 Pycard Spry2 Itsn1 Fut8 Nfatc3 Il16 Dnajc9 Epb41 Bmi1 Appl2 Ubr5 Dag1 Xpo7 Rasa3 Prkar1a Bcor Tbl1xr1 Cbx3 Git2 Arid4a Trim8 Selp Baiap2 Kdm3a Atp6v0a1 Casp2 Tpst2 Dok2 Kifap3 Atp10d Clcn5 Lhfpl2 Mbd4 Stard13 Inpp4a Akr1a1 Rev3l Xpo6 Pla2g15 Abi2 Nup155 Hk1 Glcci1 Agpat5 Ar…	10397346 10399691 10406434 10363735 10581992 10366346 10597518 10405211 10428857 10594879 10470446 10430536 10422744 10422728 10591369 10576971 10471201 10461844 10413047 10474006 10479948 10479950 10426437 10438478 10352448 10568355 10422227 10436892 10396712 10574962 10565218 10417829 10516823 10469514 10371356 10428238 10596893 10342397 10421444 10338654 10344180 10342017 10344016 10339296 103…
REACTOME_RNA_POL_III_TRANSCRIPTION_INITIATION_FROM_TYPE_2_PROMOTER	23	3.736	1.47822	0.39571	0.0694118	Polr2h Polr2k Polr3k Polr1c Polr2f Polr3c Polr2e Polr2l Polr1d Gtf3c2 Polr3e Gtf3c4 Polr3d Tbp Polr3f Polr3h Polr3b Polr3gl Gtf3c5 Polr3a Brf1 Gtf3c3 Lzts1	10434523 10599346 10423742 10479736 10451238 10425257 10342486 10339185 10339251 10343207 10342736 10500388 10370708 10569200 10487267 10527559 10503911 10529093 10557035 10557058 10481320 10421351 10441973 10476691 10430783 10365355 10500362 10481291 10418131 10402841 10354630 10579043
KEGG_GLUTATHIONE_METABOLISM	48	3.736	1.85505	0.496497	0.0692596	Rrm2 Rrm1 Odc1 Gpx1 Idh2 Gclm Gclc Anpep Gsto1 Idh1 Mgst2 Lap3 Gpx3 Srm Gsr Pgd Gstm3 Sms Gstm1 Mgst3 Gstp1 Gsta4 Ggt1 Gpx4 Gstk1 Mgst1 Gstz1 Gstt2 Gss Gstt1 Gpx2 Rrm2b Txndc12 Ggct Gstm5 Ggt5 Gpx7 Gstm2 Gstm4 Ggt7 Gsta3 Oplah Gsta2 Gsta1 Gsto2 Gpx5 Ggt6 Gpx6	10394978 10555695 10582295 10394770 10588899 10564857 10495763 10588024 10567574 10482507 10441396 10374175 10545337 10587266 10564818 10463836 10355214 10491952 10521709 10376201 10510391 10571274 10518570 10362511 10501218 10607524 10604844 10501229 10359861 10464586 10464583 10361152 10587315 10364056 10363000 10364675 10537712 10542470 10397507 10370013 10488879 10370000 10401109 10428232 103…
GSE18791_CTRL_VS_NEWCASTLE_VIRUS_DC_8H_DN	161	3.734	1.60873	0.430807	0.0697335	Tnf Isg20 Irf7 Gadd45b Cxcl10 Plscr1 Tnfsf10 Dusp5 Pml Gch1 Irf1 Ifit1 Isg15 Ptgs2 Mx2 Bcl3 Tap1 Rsad2 Ifit3 Mx1 Ddit4 Ifit2 Nampt Hk2 Tgfb2 Lgals3bp Ifih1 Oas2 Usp18 Ifi44 Ddit3 Wars Slco3a1 Ifitm3 Pmaip1 Ptk2b Myd88 Rtp4 Errfi1 Il15 Src Ikbke Ube2l6 Ddx60 Serping1 Fam46a Trim25 Cxcl11 Ddx58 Sp110 Gbp4 Stat2 Trim21 Cfb Parp12 Cxcl9 Sema4d Cd80 Slc31a2 Adar Ifi44l Tlk2 Phox2b Cnp Xaf1 Ninj1 Dhx58…	10450501 10554240 10569102 10364950 10531415 10356082 10587792 10491091 10463945 10594053 10419288 10376060 10462623 10451287 10350516 10437224 10560685 10444244 10399710 10462618 10441233 10369290 10462613 10395259 10545588 10360920 10393573 10483110 10533198 10541307 10502791 10366881 10339750 10402585 10341289 10341395 10342761 10341579 10343623 10342553 10340809 10343468 10339765 10338116 103…
GSE5589_WT_VS_IL6_KO_LPS_AND_IL10_STIM_MACROPHAGE_45MIN_DN	179	3.73	1.56093	0.418475	0.07071	Bcl6 Anxa1 Txnip Mapk1 Dusp5 Tfrc Mxi1 Gsk3b Mmp9 Capg Clic4 Hmga1 Fosl2 Pecam1 Bnip3l Anxa4 Rbms1 Ccdc88a Gzma Tgfbr3 Plk2 Met Abcc5 Pparg Nck1 Csf2rb Ckap4 Rgl1 St8sia1 Cebpg Smad2 Gypc Hspa1a Tjp2 Angptl2 Lta4h S1pr4 Itgb8 Arhgap5 Ikbkg Il7 Sept9 Eif2b2 Clcf1 Bambi Pde4dip Xdh Utp18 Socs5 Olfm1 Stap1 Matk Ptrf Arhgef12 Psat1 Slc37a4 Zadh2 Aldh1a2 Cyba Hdac7 Cdv3 Ptprs Clcn5 Pdia4 Tomm70a Nxf1 …	10438738 10466606 10494428 10433940 10463945 10435075 10463930 10435676 10478633 10539135 10517336 10383479 10443195 10520862 10392221 10394800 10421003 10545958 10483023 10483025 10374842 10412211 10532085 10407126 10536505 10438478 10540897 10596043 10425066 10371387 10358733 10549162 10562416 10456764 10458028 10450367 10450369 10466745 10471555 10365749 10371217 10403229 10395692 10600453 104…
REACTOME_CDC6_ASSOCIATION_WITH_THE_ORC_ORIGIN_COMPLEX	11	3.727	1.06774	0.286509	0.0714972	Cdc6 E2f1 E2f3 Orc1 Orc6 Orc4 E2f2 Orc5 Orc2 Mcm8 Orc3	10381072 10488785 10408477 10408475 10506822 10573615 10482467 10509168 10528457 10354845 10476362 10511952
GSE37416_0H_VS_48H_F_TULARENSIS_LVS_NEUTROPHIL_DN	175	3.727	1.60411	0.430362	0.0713493	Gadd45b Icam1 Ndrg1 Adm Cxcl2 Sod2 Maff Abca1 Traf1 Tfrc Tnfrsf1b Itpr1 Rbpj Ddit3 Ccr5 Pdk1 Ppp1r15a Canx Acvr1b Nfkbie Aldoa Prkch Tgfbr1 Xbp1 Pde4d Sh3bp5 Sap30 Hpcal1 Eif4b C3 Acp5 Sphk1 Fam46a P2rx4 Hivep2 Tpi1 Calr Edem1 Rel Lpcat1 Mapk6 Slc3a2 Gnai1 Psma6 Creg1 G3bp2 Slamf7 Slc43a3 Hexa Eif4ebp1 Fam162a Ero1l Dnajb9 Mllt6 St13 Nfkbib Rybp Adipor2 Vat1 Uap1 Lgals8 Bcl2l2 Gpaa1 Cyc1 Fap Atp6…	10364950 10583519 10429140 10556297 10523156 10441815 10425283 10512949 10481949 10435075 10518300 10540408 10521913 10521911 10366881 10590635 10598013 10472846 10563338 10344476 10385599 10342828 10339578 10344433 10341299 10343572 10342763 10342210 10341596 10342067 10341699 10342490 10343512 10340370 10338471 10339737 10344333 10339065 10339375 10343374 10339545 10338920 10343377 10341571 103…
GSE3720_VD1_VS_VD2_GAMMADELTA_TCELL_WITH_LPS_STIM_DN	175	3.727	1.59003	0.426581	0.071339	Stmn1 Foxo3 Vcl Lgals1 Btg2 Gbp2 Slc20a1 Clic4 Oas2 Kif23 Gata3 Ets1 Itgb7 Emp3 Hcls1 Casp7 Anxa4 Dnmt1 Ndc80 Capn2 Fcgr2b Arl4a Lpin1 Myo1f Npc2 Fam129a Cdkn3 Arhgef2 Anapc5 Rcn1 Ppp3cc Spry2 Manf Stk10 Osbpl3 Nfatc3 Gas7 Ehd4 Dnajb1 Dnajb4 Camk2g Trafd1 Ppp2r5a Ebp Rap1b Lair1 Ikzf1 Sephs2 Ap1g2 Rftn1 Lxn Hmgcr Hexb Tacc3 Mllt6 Fzd5 Dock2 Pag1 Fkbp4 Camk1d Rnf44 Gsr Sgcb Cep55 Stard7 Gpsm2 Cd96…	10513818 10508986 10368888 10368886 10413059 10425161 10357875 10496592 10475990 10517336 10533198 10594251 10479981 10584142 10432957 10563441 10435565 10464128 10545958 10591369 10452709 10360806 10360028 10400057 10399478 10443980 10401519 10350630 10414315 10493267 10533549 10485645 10421293 10422227 10596575 10596570 10375083 10544660 10574962 10377215 10486396 10573198 10502823 10417972 105…
MORF_NME2	150	3.725	1.65952	0.445476	0.071838	Nme1 Ran Gnas Eno1 Npm1 Ldha Canx Hspd1 Aldoa Xbp1 Ywhaz Eif4a1 Pgk1 Hsp90aa1 Calm2 Calr Eif4g2 Hsp90ab1 Actb Psmd8 Hnrnpc Rps19 Hmgn2 Clic1 Actg1 Hdgf Rps27a Pabpc1 Psmb4 Mif Cox8a Rps6 Rps27 Rpl6 Eef1d Ppia Eef1g Stoml2 Rpl31 Rpl19 Pfn1 Polr2h Gnb2l1 Eef2 Drg1 Pcbp2 Rps3 Cyc1 Ubb Tuba1b Ube2i Ppp2r4 Mrpl23 Hint1 Cfl1 Rpl27 Rpl18 Cct7 Psmb1 Rpl13 Cox4i1 Rpl13a Myl6 Nedd8 Uqcrb Rpl11 Ndufa1 Banf1…	10389865 10389858 10525983 10479112 10473240 10510546 10455595 10362593 10385043 10583340 10363178 10553301 10344476 10385599 10342828 10339578 10344433 10341299 10343572 10342763 10342210 10341596 10342067 10341699 10342490 10343512 10340370 10338471 10339737 10344333 10339065 10339375 10343374 10339545 10338920 10343377 10341571 10343319 10341710 10341219 10339488 10338595 10343864 10343563 103…
GSE17721_CTRL_VS_POLYIC_12H_BMDM_UP	185	3.724	1.76271	0.473327	0.0721223	Il6st Mcm7 Cd81 Klf10 Tfrc Itgb2 Ccr2 Arhgdib Pik3cg Map2k6 Ramp1 Cdk4 Mbp Slc16a6 Flna Smc2 Sptbn1 Hpcal1 Mknk2 Eif4g1 Nf2 Angptl4 Topbp1 Mdh1 Pdxk Impa2 Cdc25c Bdh1 Fdps Atp5g3 Slc25a4 Hnrnpu Msh6 Klrd1 Ctsa Asf1b Adk Fasn Abcc3 Scamp1 Ndufs2 Ncbp1 Hadhb Dnajb9 Anp32e Cct6a Cdk5 Atp5j Pde8a Tax1bp3 Ptpn18 Aco2 Mycbp2 Frat2 Rexo2 Pole3 Kat7 Wipi1 Anxa6 Mrpl23 Eps15 Cfl1 Hebp1 Dgat1 Slc40a1 Gstm3…	10407173 10534974 10534986 10534988 10534984 10559261 10428302 10435075 10364262 10590631 10548892 10399924 10382300 10348537 10366814 10457022 10392440 10605256 10504957 10384885 10394778 10370931 10434481 10383897 10450038 10588294 10384603 10370497 10456383 10458195 10434934 10499483 10483756 10578539 10360542 10360544 10447417 10542214 10478594 10573261 10413086 10393970 10389894 10411156 103…
GSE15930_NAIVE_VS_48H_IN_VITRO_STIM_IL12_CD8_TCELL_DN	183	3.723	1.4928	0.400966	0.0723843	Plscr1 Mcm7 Rrm2 Alcam Lgals1 Cdc6 Irf4 Cdk2 Bub1 Rrm1 S100a6 Capg Kpna2 Clic4 Mad2l1 Pola1 Ttk Lmnb1 Mdfic Nasp Mthfd2 Tfdp1 Nusap1 Ctps Ccnd3 Dnmt1 Aldoa Nup62 Gabarapl1 Nek2 Marcksl1 Smc2 Sqle Lig1 Hmgcs1 Ncaph Hopx Prdx4 Bcat1 Etf1 Gk Alas1 Psma1 Dtl Ube2s Kpna3 Psmd1 Ipo7 Ect2 Ppa1 Htatip2 Tardbp Phb Ruvbl2 Phtf2 Tipin Prdx2 Nhp2 Exo1 Ube2l3 Psmb5 Pold2 Cops5 Ccng1 Crabp2 Cdc7 Gpd2 Hmgcr Sh3…	10356082 10587792 10534974 10534986 10534988 10534984 10394978 10439895 10425161 10381072 10404389 10373530 10487480 10555695 10493820 10539135 10392284 10497503 10453512 10517336 10538832 10605674 10587508 10455813 10536472 10515337 10545672 10582981 10570373 10474984 10474998 10515943 10445688 10591369 10568050 10552740 10542200 10352767 10508465 10504957 10424349 10550102 10412466 10487340 105…
TTGCCAA;MIR-182	301	3.723	1.64853	0.442794	0.0723789	Bcl2 Cited2 Prdm1 Mef2c Marcks Foxo3 Zfp36l1 Ell2 Tob1 Prkacb Maf Epas1 Rac1 Add3 Ets2 Egr3 Atxn1 Zfp36 Cd47 Mitf Klf7 Mtss1 Atp2a2 Bcl11a Npm1 Bdnf Foxn3 Ablim1 Acvr1 Mmd Xbp1 Meis2 Phf21a Rasa1 Bach2 Pafah1b1 Fbxw11 Sgms1 Mbnl2 Fgf9 Rtn4 P2rx4 Hoxa10 Nap1l1 Insig1 Ogt Fam134b Topbp1 Cd2ap Coro1c Cebpa Slc4a7 Pthlh Palld Gk Gabbr1 Smad1 Adcy6 Adam10 Vasp Kpna3 Elmo1 Ank3 Klf13 N4bp1 Clock Acaca …	10357043 10361828 10368970 10406434 10368675 10368888 10368886 10401238 10406254 10380381 10502732 10581992 10447317 10535471 10463911 10437160 10416251 10408935 10408937 10561453 10436196 10436182 10540248 10540265 10355141 10428857 10533483 10374727 10362593 10385043 10583340 10363178 10474399 10402066 10468691 10482824 10380289 10374035 10486041 10474006 10410892 10503695 10388337 10375103 104…
EGFR_UP.V1_UP	175	3.72	1.52934	0.411147	0.0731784	Dusp6 Junb Isg20 Atf3 Ccl2 Inhba Nfil3 Icam1 Hbegf Dusp5 Adm Irf1 Egfr Socs2 Glrx Ell2 Sod2 Bcl3 Psmb9 Klf4 Dusp4 Gja1 Tap1 Epas1 Ifit3 Phlda1 Ets2 Pde4b Gbp2 Sat1 Atxn1 Ext1 Hk2 Tgfb2 Ptpre Tubb2a Cyr61 Ctgf Pmaip1 Il1r1 Map3k5 Akap12 Mgll Etv5 Cebpd Lif Casp7 Cyp1b1 Slc7a11 Nfkb2 S100a8 Il15ra Arid5b F2rl1 Edn1 Capn2 Elk3 Rcan1 Psmb10 Lrp8 Rgs16 Tnfaip8 Rps6ka3 Rhoq Maoa Lpin1 Mir22hg Tnfrsf21 …	10366043 10580282 10554240 10361091 10379511 10403743 10409278 10583519 10458340 10463945 10556297 10376060 10374366 10394674 10372069 10406270 10406254 10441815 10560685 10450145 10513008 10571312 10363173 10444244 10447317 10462618 10366346 10437160 10506335 10496592 10607467 10408935 10408937 10428579 10545588 10360920 10558410 10408610 10502655 10362201 10456357 10345762 10361926 10367634 105…
MODULE_239	110	3.72	1.43913	0.386852	0.0730802	Pik3r1 Il6st Map3k8 Itgb1 Mbnl1 Sos1 Igf2r Stag2 Paics Ccdc88a Hmgcs1 Ung Aplp2 Manf Ppp1cc Plxnd1 Ssr1 Ppp2r5a Slc38a2 Nono Elovl5 Bmi1 G3bp2 Lpgat1 Idi1 Tacc1 Sp3 Tmed10 Hmgcr Ddx5 Il2 Dnajc3 Dsp Nup133 Fads2 Rhobtb3 Arpc5 Znfx1 Slc30a1 Robo1 Cdv3 Glo1 Tbc1d1 Pdia4 Bckdha Twf1 Galnt1 Rtn3 Degs1 B3gnt2 Dlg1 Tnpo1 Bcap31 Pttg1ip Tmed2 Dynlt3 Ide Ap2b1 Srp9 Adss Trim24 Twsg1 Rab6a Cdk13 Cyb5b Lnpe…	10411782 10407173 10457225 10576661 10492310 10453141 10447799 10599377 10522668 10374842 10412466 10524450 10592023 10596575 10596570 10525352 10556764 10547100 10408709 10510197 10510162 10361104 10518341 10431894 10601164 10587284 10469514 10339495 10342246 10343212 10342359 10339630 10343856 10342723 10344610 10342193 10338558 10531323 10338510 10341321 10339962 10341858 10341718 10342874 103…
MTOR_UP.N4.V1_UP	185	3.719	1.66919	0.448794	0.0732774	Vegfa Atf3 Il7r Nfil3 Tsc22d3 Adm Gch1 Bhlhe40 Fas Ddit4 Ifi30 Slc7a5 Itpr1 Clic4 Cebpb Ddit3 Tubb2a Ldlr Pecam1 Asns Bnip3 Slc7a11 Ugcg Elovl6 Arl4a Gpr65 Cd79b Fam129a Herpud1 Adam9 Lgmn Batf Bcat1 Spred2 Idh1 Slc1a5 Chuk Slc3a2 Itk Gk Cebpg Pdxk Ass1 Anxa3 Sqrdl Acaca Slc39a14 Plcb1 Phgdh Trib3 Ifrd1 Slc31a1 Msmo1 Pck2 Sec24d Lima1 Ptprk Got1 Dhcr7 Fah Eif4ebp1 Vldlr Etnk1 Mgat4a Tm6sf1 Idh3a …	10451198 10361091 10427628 10409278 10606989 10556297 10419288 10540472 10462603 10369290 10579347 10582275 10540408 10517336 10478890 10366881 10408610 10583732 10392221 10543067 10568785 10414269 10498024 10505187 10495993 10400057 10397645 10392142 10350630 10574087 10577757 10402268 10397359 10549222 10374464 10374455 10355214 10550332 10467921 10465772 10385428 10605571 10562416 10370497 104…
GSE26488_CTRL_VS_PEPTIDE_INJECTION_HDAC7_DELTAP_TG_OT2_THYMOCYTE_DN	185	3.718	1.49645	0.402457	0.0735232	Stat1 Anxa1 Tnfsf10 Mcm7 Adm Gem Btg2 Apoe Ifngr1 Zfp36 Shc1 Tpd52 Nme1 Hck Ctgf Pura Acvr2a Myd88 G0s2 Ugcg Ptk2 Irs2 Errfi1 Grn Pdlim1 Ap1s2 Eif4e Il13ra1 Fosb Anp32a Plk2 Pold1 Maged1 Arid1a Atm Sparc Rgs3 Ube2d3 Crk Gbp4 Rcn1 Slc1a5 H2afy Ddr1 Zfand5 Dnajb1 Ank3 Adar Irak1 Flot1 Ampd3 Ttc3 Tceb1 Rrad Lima1 Rpl22 Prmt1 Galnt2 Tiparp Grk6 Esyt1 Hey1 Lats2 Cdca5 Tspan7 Cct6a Fermt2 Tax1bp3 Ptpn1…	10346191 10466606 10491091 10534974 10534986 10534988 10534984 10556297 10503334 10357875 10560624 10361897 10561453 10493530 10493519 10579872 10497214 10389865 10389858 10477250 10362201 10454877 10471953 10597648 10361246 10505187 10429341 10576971 10510574 10381588 10520950 10467420 10603051 10496485 10599855 10496490 10599174 10560481 10586064 10407126 10562818 10605766 10517090 10593526 103…
GSE2405_S_AUREUS_VS_UNTREATED_NEUTROPHIL_UP	178	3.717	1.65709	0.445861	0.0739305	Dusp6 Fas Grb2 Irf4 Jarid2 Stat4 Fgf13 Abcg1 Acvr1b Bax Elf4 Gpr65 Sgms1 Csf2 Arhgef2 Etf1 Ppp3cc Ctsd Manf Nab2 Fyb Srpk2 Ak2 Itgae Gng2 Ruvbl2 Clip1 Prdx3 Eno3 Etfb Prf1 Lsm4 Sik3 Kdm5b Mllt6 Trat1 Net1 Gpr171 Eif3b Galnt10 Gpaa1 Tpst2 Vdac3 Wipi1 Unc119 Appbp2 Aatf Ypel3 Cdk7 Hdac3 Crebzf Gabarapl2 Sms Psmb1 Hvcn1 Sec62 Wdr43 Trim13 Rps6kb2 Ifnar1 Fdxr Sigmar1 Arhgap18 Psenen Twsg1 Pnoc Ip6k1 …	10366043 10462603 10392990 10404389 10404848 10346168 10604751 10443730 10427015 10563303 10604393 10397645 10467068 10385912 10493267 10458213 10421293 10569319 10596575 10596570 10373313 10422760 10422776 10380551 10528484 10508382 10378286 10417787 10563275 10533659 10468869 10377938 10552418 10363475 10572449 10584977 10350046 10380793 10439790 10407420 10498345 10526977 10376269 10424810 105…
MORF_PHB	117	3.717	1.40578	0.378161	0.0737311	Dyrk2 Prkag1 Nup62 Rbbp8 Cs Rpa2 Cad Tfap4 Daxx Polr2a Cdc25c Tpr Cnp Phb Mlec Ebp Ikbkg Ilf2 Ndst1 Grk6 Ddx18 Esyt1 Cct4 Bahd1 Metap1 Idh3a Pwp1 Csnk1d Slc12a4 Gpaa1 Drg1 Pkmyt1 Ifrd2 Kat2a Scarb1 Nfyb Ddx11 Cstf3 Psmb6 Timm17a Chd3 Aatf Mgat1 Tcof1 Mfn2 Hnrnpl Fancg Psmd3 Elk1 Slc25a11 Xpo6 Psmd2 Pabpn1 Nudt3 Fdxr Ddb1 Eml3 Tomm34 Aldh4a1 Prkcsh Pax8 Agpat1 Bphl Adam15 Plin3 Gnl2 Fam189b Cib1 M…	10372745 10432281 10552740 10453867 10367292 10508759 10520650 10437384 10444056 10387588 10458195 10350535 10381154 10422776 10380551 10532954 10532944 10603485 10600453 10338331 10493770 10340932 10459089 10405464 10546805 10357292 10373407 10374564 10474851 10502405 10585417 10365450 10394040 10581395 10424810 10383671 10442331 10588707 10391221 10533929 10371307 10446441 10474243 10377851 103…
GSE12845_IGD_NEG_BLOOD_VS_NAIVE_TONSIL_BCELL_UP	178	3.716	1.77027	0.47639	0.0740762	Rhob Fas Hmgb2 Glrx Smc4 Tap1 Kpna2 Oas2 Akt3 Psme2 Usp18 Prkcd Itgb7 Lcp2 Cebpd Asns Casp7 G0s2 Rasgrp1 Idh2 Flna Ada Ywhah Psma3 Psmd14 Tle1 Slc7a7 Ogt Psmb2 Pabpc4 Psma4 Atf6 Ssr1 Acaa2 Psmd8 Icam2 Hnrnpc Dap Ruvbl1 Itm2c Atp5g3 Ppa1 Htatip2 Cxcr3 Serbp1 Aars Selplg Flot1 Sumo1 Nkg7 Ube2l3 Prdx3 Psmb5 Ctsa Hn1 Nod2 Tmed10 Ap2s1 Dnajc3 Psmb7 Stoml2 Sec14l1 Sri Tst Bet1 Dok2 Tram1 Ppox Bak1 Sec6…	10399360 10462603 10518350 10510172 10571870 10518352 10406270 10492558 10444244 10392284 10497503 10453512 10533198 10360506 10420030 10541307 10418410 10432957 10375145 10433885 10543067 10464128 10361246 10486061 10564857 10605256 10489391 10494662 10521031 10419711 10396193 10543783 10472300 10513884 10419744 10601235 10508182 10386543 10507851 10386548 10421917 10585474 10359982 10408709 104…
GSE19772_HCMV_INFL_VS_HCMV_INF_MONOCYTES_AND_PI3K_INHIBITION_DN	185	3.715	1.76188	0.474291	0.0743785	Id2 Ccl5 Il7r Rgs2 Plscr1 Tgif1 Tsc22d1 Casp1 Nfkb1 Anxa2 Tcf4 Rsad2 Litaf Cd9 Plac8 Fgl2 Ahnak Pola1 Bcl2l11 Mdfic Ccr5 Il1r1 Odc1 Kctd12 Msh2 Cst7 Prkch Kit Gabarapl1 Slc44a1 St3gal5 Sqle Lrmp Psen2 Rgs16 Tyrobp Rhoq Cpd Creb1 Herpud1 H1f0 Evi2a Cpt1a Hells Nedd4 Myo1e Itgav Ctnna1 Rcn1 Gsto1 Mapre2 Cyfip1 Slc1a5 Traf5 St3gal6 Dnajc9 Cerk Nedd9 Asah1 Itm2c Tfpi Skap2 Klrd1 Serpini1 Emb Cyth3 Xc…	10399691 10389207 10427628 10358389 10356082 10587792 10452633 10416522 10582985 10502299 10586744 10456522 10399710 10437687 10548030 10531724 10519983 10461369 10605674 10475866 10536472 10590635 10598013 10345762 10582295 10394770 10422059 10447395 10476945 10396402 10522530 10542200 10505008 10505028 10539080 10424349 10542691 10360648 10350733 10551883 10447341 10388591 10346943 10574087 104…
KARLSSON_TGFB1_TARGETS_DN	195	3.715	1.70662	0.459355	0.0742611	Id2 Pik3r1 Stmn1 Id3 Pcna Actn1 Stat3 Cdkn2c Zfp36l1 Alcam Gsn Add3 Igfbp4 Nme1 Psme2 Pdgfra Wars Id1 Zbtb20 Crip1 Tgm2 Bnip3l Dab2 Sesn1 Arid5b Ctsb Mmd Gabarapl1 Slc44a1 Grn Celf2 Pnrc1 Smarca2 Ephx1 Tnip1 Ndrg2 Ezr Ly6e Plat Maoa Ifitm2 Met Slc16a1 Maged1 Lamp2 Rin2 Npc2 Tpi1 H1f0 Mxd4 Cd2ap Glul Slc9a3r1 Fut8 Dnaja1 Acaa2 Polr2a Hbp1 Adam10 Fth1 Syne2 Appl2 Ctdsp2 Itm2b Dnmt3a Serinc3 Dag1 Hm…	10399691 10411782 10513818 10508986 10509163 10487930 10461391 10401244 10391301 10515090 10401238 10439895 10471655 10463911 10381096 10389865 10389858 10420030 10522503 10339750 10402585 10341289 10341395 10342761 10341579 10343623 10342553 10340809 10343468 10339765 10338116 10341016 10339726 10338280 10343192 10342836 10338367 10338225 10340507 10340298 10342565 10339327 10340984 10342944 103…
GSE12845_IGD_POS_VS_NEG_BLOOD_BCELL_DN	170	3.715	1.92369	0.517776	0.0742477	Trib1 Rrm2 Fas Anxa2 Lgals1 Gsn Atp1b1 Cflar Tap1 Srgn Tfrc Ifi30 Cd86 Fabp5 Mcm6 Prkcd Mad2l1 Bcl2l11 Ptch1 Mthfd2 Ccne1 Cav1 Mgll Bid Casp3 S100a10 Cdk4 Xbp1 Capn2 Idh2 Ccnb1 Grn Ada Kras Ywhah Rbbp8 Calm1 Eno2 Prdx1 Aurkb Prdx4 Csf2rb Pabpc4 Dynll1 Coro1c Nucb2 Manf Anxa5 Stk38 Fuca1 Ruvbl1 Ncf2 Rcbtb2 Ppa1 Hspa5 Hsp90b1 Rab1a Gspt1 Actg1 Ctsa Atp1a1 Ncl Atp1b3 Hn1 Blmh Mrpl12 Ap2s1 Dnajc3 Nud…	10424370 10394978 10462603 10586744 10425161 10471655 10359689 10346551 10497931 10346562 10444244 10369615 10435075 10579347 10439312 10490838 10585699 10357436 10418410 10538832 10475866 10410039 10545672 10562563 10536499 10539894 10547531 10571696 10493995 10366814 10374035 10360806 10564857 10562637 10515836 10411739 10381588 10489391 10549256 10494662 10521031 10453867 10397752 10547807 104…
NUYTTEN_EZH2_TARGETS_UP	912	3.714	1.58379	0.426464	0.0746242	Cdkn1a Jun Stat1 Id2 Anxa1 Vegfa Nfkbia Nrp1 Junb Sgk1 Isg20 Il6 Atf3 Egr1 Tnfaip3 Gadd45a Inhba Cd44 Cxcl10 Plscr1 Txnip Tnfsf10 Egr2 Icam1 Pml Il6st Ndrg1 Adm Casp1 Birc3 Bhlhe40 Serpine1 Irf1 Socs1 Fas Cxcl2 Marcks Anxa2 Arl4c Ptgs2 Zfp36l1 Cxcl1 Tcf7 Tcf4 Glrx Mx2 Atp1b1 Sod2 Gem Psmb9 Cflar Klf4 Gja1 Tap1 Cd83 Mx1 Fn1 Basp1 Ets2 S100a4 Traf1 Mxi1 Gbp2 Ddit4 Sat1 Nampt Tgfbr2 Foxo1 App Mcl1 H…	10443463 10514466 10346191 10399691 10466606 10451198 10400405 10576639 10580282 10362073 10554240 10520452 10361091 10454782 10368144 10545130 10403743 10485405 10531415 10356082 10587792 10494428 10491091 10363735 10583519 10594053 10407173 10429140 10556297 10582985 10590801 10540472 10534667 10376060 10437668 10462603 10523156 10368675 10586744 10356475 10350516 10401238 10523151 10385776 104…
GSE17721_POLYIC_VS_PAM3CSK4_6H_BMDM_UP	188	3.713	1.73392	0.467031	0.0748981	Bcl2 Ccl5 Gadd45b Nfil3 Aurka Tob1 Sos1 Zbtb20 Fgf13 Kctd12 Rhoh S100a8 Stag2 Tle4 Edn1 Chst15 Klf2 Rad51ap1 Hmgb1 Grn Pdlim1 Ap1s2 Sptbn1 Stom Khdrbs1 Pfkfb3 Sun2 Rgl1 Tpm2 Plcg2 Smad4 Hdac5 Lat2 Tlr7 Angptl2 Ube2d1 Slc7a8 Fam117a Ppp2r5a Cbx4 Tspo Igfbp5 Itm2b Dnmt3a Serinc3 Vps37b Casp9 Pck2 Qpct Etv6 Lpin2 Tmem176b Xdh Camk2d Tax1bp1 Camk1d Prcp Mcm10 Tnfrsf12a Pglyrp1 Kars Csnk1d Rabgap1l Pt…	10357043 10389207 10364950 10409278 10490104 10380381 10453141 10435791 10435789 10435769 10604751 10422059 10522182 10493831 10599377 10466374 10404783 10568553 10572800 10548086 10582835 10408687 10386949 10429455 10552337 10497483 10600545 10566142 10424413 10394142 10548600 10591881 10453252 10570470 10497325 10353341 10604663 10500543 10542038 10510194 10510212 10402750 10535894 10565589 104…
GSE37301_CD4_TCELL_VS_RAG2_KO_NK_CELL_DN	176	3.713	1.5605	0.420303	0.0748636	Fos Egr1 Cd44 Tsc22d1 Ndrg1 Socs2 Emp1 Capg Lgals3 Mitf Klf7 Rps6ka5 Gata3 Vim Etv5 Lamc1 Gzmb Gpx1 Plec Gnaq Kit Capn2 Slc44a1 Gm2a Ezr Psen2 Bmpr2 Prkar2b Lmna Lpin1 Swap70 Hpgd Braf Ncoa1 Glul Chst11 Ywhab Sqrdl Eif1 Rap2a Sec24d Pros1 Myadm Dusp7 Acly Tacc1 Pi4k2a Rrbp1 Jup Gpd2 Fah Fzd7 Casp6 Snx9 Reep5 Igfbp7 Sdhc Adipor2 Kat6a Zcchc24 Atp6v0a1 Slc37a4 Ralbp1 Irak3 Vrk1 Tln1 St3gal2 Atp10d …	10397346 10454782 10485405 10416522 10429140 10394674 10372069 10542355 10539135 10414360 10540248 10540265 10355141 10402117 10479981 10469322 10363901 10438626 10358816 10420308 10588899 10429802 10461844 10522530 10360806 10505008 10505028 10376208 10447602 10360648 10346651 10399908 10499394 10399478 10556280 10571840 10544219 10399265 10350753 10374453 10365290 10478424 10475532 10564809 103…
WANG_CLIM2_TARGETS_UP	201	3.713	1.74056	0.46876	0.0747873	Dusp6 Myb Casp1 Socs2 Alcam Smc4 Ddit4 Bcl2l1 S100a11 Nrip1 Tfdp1 Ccng2 Xpo1 Timp3 F2rl1 Tmpo Fgfr1 Esr1 Plk4 Rgs16 Met Tapbp Calr Ptpn12 Ctnna1 Bcl11b Gga2 Nr2f2 Glul Dbp Nfatc3 Cxxc5 Fscn1 Cdt1 Nnt Serbp1 Igfbp5 Cask Serp1 Gspt1 Dgkz Abcc3 Sfpq Pak2 Ptprf Cox17 Bmp7 Trim8 Col18a1 Arap1 Etv3 Eed Slc5a3 Mertk Igfbp2 Nfyb Ddx11 Arrb2 Tnk2 Cirbp Srsf5 Lman1 Ypel3 Nedd8 Cdc42se1 Map4 Esd Cav2 E2f2 C…	10366043 10368199 10582985 10394674 10372069 10439895 10492558 10369290 10488655 10457640 10493990 10440406 10582981 10570373 10523297 10374590 10365482 10411226 10371888 10570982 10367600 10491805 10350733 10536505 10444068 10580219 10528268 10454786 10402554 10567626 10564527 10350753 10374453 10553092 10574962 10454851 10527158 10576140 10412394 10538857 10355500 10603708 10498319 10437748 104…
DORSAM_HOXA9_TARGETS_DN	31	3.711	1.5129	0.407726	0.075413	Jun Myc Junb Lyn Tsc22d3 Glrx Sdc4 Cish Arntl Serpinb9 Cd36 Fcgrt Krt18 Tpr Bmi1 Gata2 Sdcbp Fxr1 Wsb1 Igf2 Man2a2 Rbbp6 Vhl Srsf11 Cdc37 Dct Osbpl8 Clcn7 Srp72 Dync1li2 Sbno1	10514466 10424400 10580282 10503098 10606989 10406270 10489484 10588577 10556463 10404429 10528207 10563085 10427075 10350535 10469514 10539873 10503134 10491455 10388938 10569344 10569356 10564909 10557211 10557213 10557206 10540790 10503036 10591472 10422249 10366310 10366335 10442691 10522676 10581073 10533812
KAECH_DAY15_EFF_VS_MEMORY_CD8_TCELL_DN	186	3.711	1.67853	0.452361	0.0754048	Myc Dusp1 Tnf Nfkbia Bcl2 Egr1 Il7r Socs3 Actn1 Satb1 Socs1 Tcf7 Lmo4 Tob1 Psmb9 Ccr7 Klf4 F2r Zfp36 Klf6 Sell Usp18 Gata3 Itgb7 Kcnn4 Pim2 Rgs10 Map3k5 Evl Aqp9 Ppp1r15a Ldha Cdk4 Psme1 Ablim1 Sesn1 Smad7 Cd247 Psmb10 Slc11a2 Tnip1 Ssbp2 Gpr65 Fosb Hpcal1 Acp5 Jund Ikbkb Lyst Hsd17b11 Ctnna1 Spred2 Apex1 Gsto1 Hsp90ab1 Itk Sox5 Smad1 Anxa5 Elovl5 Itpkb Cxcr3 Hspe1 Slc12a7 Lcp1 Tlr6 Map2 Fam102a …	10424400 10449284 10450501 10400405 10357043 10454782 10427628 10393449 10401244 10451763 10437668 10385776 10502510 10380381 10450145 10390763 10513008 10411229 10561453 10403352 10351197 10541307 10479981 10432957 10550877 10598467 10568392 10361926 10398267 10594825 10563338 10553301 10366814 10415282 10468691 10362811 10456745 10351353 10581378 10432573 10385941 10406551 10397645 10560481 103…
REACTOME_DNA_STRAND_ELONGATION	30	3.711	1.10741	0.298372	0.0751835	Pcna Mcm7 Mcm2 Fen1 Mcm3 Mcm5 Rfc4 Mcm6 Pola1 Rpa1 Cdc45 Mcm4 Rpa3 Prim1 Rfc3 Lig1 Pold1 Rpa2 Prim2 Rfc5 Gins1 Rfc2 Pold4 Pold2 Pold3 Pola2 Gins2 Dna2 Mcm8 Gins4	10487930 10461391 10534974 10534986 10534988 10534984 10546163 10465912 10353420 10572906 10438690 10357436 10605674 10388409 10438378 10437945 10543114 10367076 10535979 10550102 10562818 10508759 10353733 10533090 10476989 10526217 10460392 10384032 10565862 10465282 10582190 10363575 10476362 10577623
GSE42724_NAIVE_VS_B1_BCELL_DN	174	3.71	1.88382	0.507758	0.0755353	Ccnd2 Foxo1 Rxra Set Arrb1 Syncrip Flna Ndrg2 S100a9 Tpm1 Apex1 Pabpc4 Gypc Ipo5 Il16 Prkdc Eef1b2 Ndufs3 Nrgn Chd4 Gpx3 Impdh2 Atp5a1 Pold2 Eef1e1 Rpl22 Prmt1 Sort1 Mrpl12 Ppargc1b Rps6 Lrpprc Tbxas1 Rpl3 Fbl Atp5j Pfkm Dctpp1 Gnb2l1 Rps3 Eif3k Sec61b Timm17a Il17ra Dgat1 Gpd1l Hvcn1 Rpl13 Vdac2 Rpl13a Rnf167 Nup210 Prex1 Fxn Rps5 Rpl4 Rpl5 Tcp1 Ddb1 Dctn2 Lmnb2 Sirt2 Rpl7 Uqcrh Rps7 Exosc2 Polr…	10548105 10491962 10470446 10587486 10470893 10470911 10555235 10595604 10605256 10419578 10499861 10594661 10414522 10386543 10507851 10386548 10421917 10458028 10417070 10565218 10433797 10346867 10346874 10346876 10484912 10386171 10592330 10541803 10376201 10589041 10456891 10384032 10408762 10510720 10563014 10495285 10383389 10459193 10483806 10573821 10446821 10424823 10363699 10514233 106…
GSE42021_TREG_VS_TCONV_PLN_DN	177	3.709	1.66716	0.449544	0.0759136	Ndrg1 Marcks Hmgb2 Plac8 Mitf Akt3 Ahnak Prc1 Ptpn6 Dlgap5 Odc1 Slc7a11 Ablim1 Chst15 Tuba1a Ap1s2 Ikbke Gm2a Spint2 Jak1 Itgb5 Hpcal1 Eif4b Tbl1x Eno2 Serpine2 Aqp3 Trio Myh10 Palld Cd2 Cerk Prkar2a Lasp1 Idi1 Creb3l2 Ttc3 Lbr Asf1b Wsb2 Dhcr7 Jup Gng12 Pou4f1 Ucp2 Vldlr Dnajb9 Cnr2 Ankrd28 Dbi Krt19 Abcd3 Galnt10 Stard7 Ctnnal1 Tyro3 P4ha2 Hnrnpa0 Gprc5b Prss23 Arl3 Pts Htra1 Usp34 Rnf14 Dlg1 N…	10429140 10368675 10518350 10510172 10571870 10518352 10531724 10540248 10540265 10360506 10461369 10554445 10547769 10419323 10582295 10394770 10498024 10468691 10568553 10432398 10432404 10587780 10426650 10603051 10357604 10376208 10561712 10514668 10435305 10394778 10427083 10600547 10547807 10355984 10512156 10427928 10427991 10377319 10578829 10500677 10431266 10589087 10380823 10403413 104…
GSE37534_GW1929_VS_PIOGLITAZONE_TREATED_CD4_TCELL_PPARG1_FOXP3_TRANSDUCED_DN	183	3.709	1.45385	0.391962	0.0757661	Jun Nr4a3 Vegfa Atf3 Pim1 Mapk1 Icam1 Dusp5 Irf1 Socs1 Stat3 Maff Slc2a3 Emp1 Rrm1 Mmp9 Map2k3 Zeb2 Wars Top1 Kpnb1 Kif1b Rfc3 Sap30 Rps6ka3 Relb Abcc5 Sgms1 Gclm Stom Fam129a Cyb5a Anpep Prim2 Nr2f2 Itk Cxcl9 Ccl7 Kpna3 Galnt3 G3bp2 Appl2 Serp1 Pcdh9 Fkbp1a Ak4 Hsph1 Sephs2 Dlc1 Nr1d2 Gramd3 Pak2 Xdh Ifnar2 St13 Nfkbib Lpar6 Taf5 Il10rb Fbxo5 Eid1 Srsf10 Sirt1 Rcl1 Aff4 Gabarap Fnbp1 Glo1 Cirbp …	10514466 10504838 10451198 10361091 10443527 10433940 10583519 10463945 10376060 10437668 10391301 10425283 10547641 10542355 10555695 10478633 10376733 10482448 10339750 10402585 10341289 10341395 10342761 10341579 10343623 10342553 10340809 10343468 10339765 10338116 10341016 10339726 10338280 10343192 10342836 10338367 10338225 10340507 10340298 10342565 10339327 10340984 10342944 10341946 104…
GSE19888_CTRL_VS_A3R_INHIBITOR_TREATED_MAST_CELL_DN	155	3.708	1.78213	0.480577	0.0759755	Bcl6 Dusp1 Cxcr4 Tnfaip3 Il7r Rgs2 Tgif1 Adm Marcks Foxo3 Btg1 Ccr7 F2r Plaur Srgn Nf1 Sorl1 Nampt Itgb1 Ifngr1 Zfp36 Zeb2 Thbs1 Akt3 Zbtb20 Gpr183 St6gal1 G0s2 Peli1 Arid5b Pik3ip1 Crebbp Laptm5 Pnrc1 Tcf7l2 Kynu Atp2b1 Nlrp3 Aplp2 Klf3 Picalm Ubl3 Plxnd1 Pde3b Hbp1 Bach1 Fth1 Ypel5 Ncf2 Gns Ctdsp2 Hexim1 Baz2b Med13 Epha4 Rala Vezf1 Nr1d2 Sik3 Zmym2 Socs5 Camk1d Ids Arap1 Rnf11 Atp8a1 Sirt1 Nsd…	10438738 10449284 10357472 10368144 10427628 10358389 10452633 10556297 10368675 10368888 10368886 10365971 10390763 10411229 10550906 10369615 10379262 10592535 10395259 10576661 10361897 10561453 10482448 10474700 10360506 10435791 10435789 10435769 10422496 10434758 10361246 10374485 10369792 10373740 10437330 10437332 10508663 10511935 10464084 10471912 10366004 10376513 10592023 10522051 105…
GSE9650_NAIVE_VS_EXHAUSTED_CD8_TCELL_UP	184	3.707	1.59207	0.429499	0.0763515	Nr4a3 Ccnd2 Sgk1 Il7r Satb1 Prkcb Gsn Ccr7 Adrb2 Plac8 Sell Itgb7 Slco3a1 Kcnn4 Hsd11b1 Rgs10 Dgka Ptpn6 Ramp1 Rere St6gal1 Ablim1 Sesn1 Plp2 Pik3cd Mbp Klf2 Idh2 Ikbke Gm2a Hpcal1 Mat2a Adcy7 Acp5 Abcc5 B4galt1 Anapc5 Pip4k2a Slc1a5 Cnn3 Hdac5 Ppif Gabbr1 Psap Calu Ralgps2 Eng Dnajb1 Eif2s1 Sema4a S1pr4 Dap Elovl5 Morf4l2 Clip1 Mrps18b Impdh2 Emb P4ha1 Fam102a Srpk1 Acadm Fam101b Hexa Atp6v0b Ha…	10504838 10548105 10362073 10427628 10451763 10557177 10471655 10390763 10459288 10531724 10351197 10432957 10564631 10550877 10361234 10568392 10373542 10547769 10348537 10510552 10434758 10468691 10362811 10603346 10411359 10473022 10518686 10457022 10572800 10564857 10357604 10376208 10394778 10545417 10573747 10591739 10438478 10512129 10533549 10480347 10550332 10495659 10342969 10341765 103…
GSE39820_CTRL_VS_TGFBETA3_IL6_CD4_TCELL_DN	185	3.707	1.66641	0.449496	0.0762283	Id2 Ier3 Smad3 Ndrg1 Serpine1 Anxa2 Gem Zfp36l2 Upp1 Fosl2 Furin Rora Timp1 Map2k6 Ppp1r15a Acvr1b Prnp Arrb1 Ctsb Blnk Nfe2l2 Ndrg2 Klf9 Rbbp8 Ube2h Zeb1 Cdkn2d Ptprj Ctnna1 Picalm Gatm Ptpn1 Myo10 Hdac5 Ddr1 Itga3 Cast Blvrb Gpr18 Lpxn Ypel5 Cyfip2 Flot1 Csrnp1 Slc12a7 Creb3l2 Sec24d Etv6 Smox Frmd4b Ifnar2 Rnh1 Mapk9 Syt11 Ecm1 Tax1bp3 Ccdc6 Sema4f Slc30a4 Pygl Cdr2 Fndc3a Cdc14b Ypel3 Abat Wd…	10399691 10444890 10594404 10429140 10534667 10586744 10503334 10453272 10374236 10520862 10564960 10586700 10598976 10382300 10563338 10427015 10476314 10555235 10415844 10467508 10483809 10419578 10462091 10453867 10543686 10552276 10453678 10591517 10484888 10484894 10454786 10554839 10487011 10478897 10423293 10342969 10341765 10339241 10340380 10343813 10341127 10340092 10338751 10343565 103…
MENSE_HYPOXIA_UP	90	3.707	1.71827	0.463473	0.0762081	Vegfa Atf3 Gadd45a Nfil3 Ndrg1 Adm Bhlhe40 Ell2 Sod2 Maff Klf4 Slc2a3 Mxi1 Nampt Hk2 Klf7 Cebpb Rbpj Plin2 Rora Pdk1 Cebpd Ppp1r15a Bnip3l Bnip3 Pgk1 Eno2 Insig1 Pfkfb3 Angptl4 Aldoc Rnase4 Gna13 Stc2 Plod2 Stk4 P4ha1 Tiparp Fam162a Ero1l Lox Cttn Kdm3a P4ha2 Klhl24 Bhlhe41 Gbe1 Stard4 Ccni Osmr Riok3 Ppp1r3c Dido1 Jmjd6 Zbtb25 Cdk19 Med6 Gosr2 Abcb6 Pex13 Prpsap1 Kdm4b Egln1 Fam13a Pfkfb4 Hcfc1r…	10451198 10361091 10545130 10409278 10429140 10556297 10540472 10406254 10441815 10425283 10513008 10547641 10463930 10395259 10545588 10355141 10478890 10521913 10521911 10514221 10586700 10472846 10433885 10563338 10394800 10421003 10568785 10414269 10399379 10601390 10498313 10547807 10520362 10480035 10450038 10379153 10414537 10382243 10384961 10587829 10478447 10363350 10492428 10439276 104…
BIOCARTA_GH_PATHWAY	26	3.706	1.35684	0.366125	0.076568	Pik3r1 Mapk1 Mapk3 Socs1 Grb2 Prkcb Prkca Hras Raf1 Jak2 Shc1 Pik3ca Sos1 Map2k1 Ptpn6 Pik3cg Stat5a Plcg1 Stat5b Irs1 Insr Rps6ka1 Hnf1a Srf Ghr Slc2a4	10411782 10433940 10557459 10437668 10392990 10557177 10392388 10569071 10547034 10462363 10493530 10493519 10491331 10453141 10594447 10547769 10399924 10381172 10478219 10391286 10356084 10576696 10576692 10517116 10532907 10451363 10427402 10387743
SWEET_KRAS_TARGETS_UP	77	3.706	1.56313	0.421774	0.0765341	Jun Junb Sgk1 Ccl2 Gadd45b Sox4 Bhlhe40 Serpine1 Cadm1 Map3k8 Tgfb2 Tgfbi Igfbp3 Nck2 Adam19 Evl Acvr1b Timp3 Gabarapl1 Ephb2 Jak1 Col1a1 Adcy7 Lamp2 Serpine2 Sparc Hspb1 Pmepa1 Itgav Tpm1 Cald1 Palld Pdxk Col4a2 Ncf2 Col4a1 Atp2b4 Glipr1 Inpp4b Igfbp7 Fermt2 P4ha2 Col5a1 Nptx1 Wipf1 Matn2 Dnajb2 Bmp1 Myl9 Tagln Lbh Ece1 Tuft1 Tns1 Ulk1 St5 Dicer1 Msc Col7a1 Rsu1 Dkk3 Slc22a5 Cldn4 Dfna5 Nuak1 Mg…	10514466 10580282 10362073 10379511 10364950 10408450 10540472 10534667 10585048 10457225 10360920 10405587 10384223 10345913 10375402 10398267 10427015 10365482 10542200 10517488 10514668 10380419 10573747 10604187 10355984 10386058 10526410 10408928 10490159 10473281 10594661 10537184 10578829 10370497 10570068 10412123 10350689 10576973 10357833 10357856 10372410 10573082 10530841 10419223 103…
GSE25123_CTRL_VS_IL4_STIM_MACROPHAGE_UP	169	3.704	1.67257	0.451599	0.0771396	Fyn Casp1 Prkca Glrx Runx1 S100a6 Mcm5 Igf2r Ptch1 Timp1 Ptk2b Hcls1 Gzmb Bnip3 Anxa4 Ctps Gmnn Prkch Cd247 Marcksl1 Myh9 Cytip Tgfbr3 Samsn1 Sphk1 Atp2a3 Srsf7 Trim25 Aplp2 Itgal Hipk2 Bcl11b Npc1 Psap Spag5 Cerk Ncoa6 Gns Ebp Msn Hexim1 Pold4 Tceb1 Slc43a3 Pik3r5 Hs3st3b1 Alox5ap Pcbp4 Eif2b2 Gramd3 Dapk2 Hexb Snrpd1 Lpar6 Gnpda1 Psmb7 Ptpn18 Nnmt Cyba Fam53b Lamp1 Ssbp3 Slc46a3 Sgpl1 Oat Pdia4…	10362596 10582985 10392388 10406270 10441003 10493820 10572906 10447799 10410039 10598976 10420957 10435565 10420308 10568785 10414269 10545958 10515943 10408321 10396402 10351353 10508465 10430201 10482802 10532085 10440393 10382802 10378216 10453102 10380260 10592023 10557591 10544114 10402554 10457508 10338504 10339787 10338673 10339447 10341115 10338585 10340025 10342261 10340177 10342170 103…
GSE2706_LPS_VS_R848_AND_LPS_8H_STIM_DC_UP	166	3.704	1.60902	0.434413	0.0770788	Stat1 Mef2c Tnfsf10 Nfil3 Egr2 Trib2 Emp1 Ifit2 Rrm1 Ahr Ccr1 Map2k6 Casp3 Myd88 Arntl Gnaq Smad7 Slc44a1 Rbms1 Samhd1 Il13ra1 Bmpr2 Lmna Hspa8 Myo1f Kat2b Gbp4 Mthfd1 Rgl1 Plcg2 Ncoa1 Glul Lta4h Gnb4 Xaf1 Ppp2r1a Ctla4 Vamp5 Slc16a3 Ero1l Mllt6 Arhgef6 Ppp2r3a Trim14 Add1 Stx7 Shcbp1 Mre11a Gtpbp2 Sntb2 Ppbp Tmem140 Lhfpl2 Ralb Gmpr Phc2 Ckap5 Pttg1ip Ptpra Atp6v1h Tmem109 Decr1 Surf1 Samd9l Ppp…	10346191 10406434 10491091 10409278 10363735 10399470 10542355 10462613 10555695 10400006 10598004 10382300 10571696 10597648 10556463 10461844 10456745 10505008 10505028 10483023 10483025 10489107 10599174 10346651 10499394 10528021 10584572 10368025 10584576 10584578 10584580 10443980 10445909 10531994 10531987 10396610 10358733 10575799 10399265 10350753 10374453 10365749 10497689 10378068 104…
REACTOME_SIGNALING_BY_NOTCH1	66	3.703	1.64908	0.445365	0.0773691	Myc Hif1a Hdac1 Rbpj Jag1 Hdac9 Arrb1 Tle4 Crebbp Tle3 Psen2 Psen1 Tbl1x Kat2b Hdac2 Ep300 Tle1 Hes1 Hdac5 Hdac4 Adam10 Rps27a Tbl1xr1 Cul1 Hey1 Fbxw7 Dtx1 Kat2a Uba52 Arrb2 Adam17 Hdac7 Ncor1 Hdac3 Ncor2 Hdac6 Dtx4 Maml1 Maml2 Numb Maml3 Psenen Dlk1 Cdk8 Snw1 Dtx2 Dll4 Dll1 Jag2 Rbx1 Aph1a Ccnc Aph1b Tle2 Hdac10 Ncstn Cntn1 Mib1 Mamld1 Hdac11 Dner Hdac8 Mib2 Hey2 Heyl Hes5	10424400 10396421 10447004 10516605 10521913 10521911 10488060 10399973 10555235 10466374 10437330 10437332 10586039 10360648 10397094 10600547 10445909 10362520 10425527 10513884 10434925 10342969 10341765 10339241 10340380 10343813 10341127 10340092 10338751 10343565 10343097 10343941 10339553 10343251 10391577 10342964 10338605 10339877 10343803 10344219 10339192 10338738 10341271 10341901 103…
IGARASHI_ATF4_TARGETS_DN	82	3.702	1.81241	0.489621	0.0776474	Ccl2 Klf4 Sorl1 Slc7a5 Akt3 Lmnb1 Asns Arrb1 Rps6ka3 Lipa Atf4 Bcat1 Fam134b Rnase4 Slc3a2 Stc2 St8sia4 Skp2 Slc1a4 Phgdh Pck2 Asph Creb3l2 Sec24d Nab1 Etnk1 G3bp1 Kpna1 Psat1 Fam3c Opn3 Pvrl2 Eps15 Rhobtb1 Trak1 Dicer1 Ddc Per2 Nebl Soat1 Hspb11 Cbx1 Suclg2 Nov Trim37 Cdk19 Gpx2 Arpc1a Nckap1 Dsg2 Lepr Tomm20 Ank2 Fzd6 Sfxn1 Kcns3 Pex19 Cbs Ddhd2 Sgms2 Cds1 Slc22a18 Agr2 Rap1gap Tmtc2 Galnt4 Pgm…	10379511 10513008 10592535 10582275 10360506 10455813 10543067 10555235 10602772 10467139 10425364 10549222 10423333 10414537 10465772 10384961 10356880 10356878 10427606 10384539 10558439 10500529 10415248 10511446 10544002 10495830 10354494 10542677 10376230 10435470 10466410 10543319 10360454 10560644 10506939 10363773 10590343 10402444 10384378 10356601 10480275 10480288 10480286 10480284 103…
CUI_TCF21_TARGETS_2_DN	761	3.702	1.58997	0.429469	0.0775163	Dusp6 Stat1 Cxcr4 Anxa1 Vegfa Nfkbia Nrp1 Sgk1 Cited2 Tnfaip3 Gadd45a Prdm1 Rgs2 Plscr1 Txnip Mef2c Nfil3 Fyn Il6st Adm Cxcl2 Prkca Vcl Ptprc Cd38 Gsn Trib2 Ell2 Tob1 Gem Cflar Klf4 Epas1 Slc2a3 Srgn Pde4b Ptger4 Itgb1 Tgfbr2 Mcl1 Jarid2 Cd47 Zeb2 Thbs1 Pik3ca Mtss1 Cebpb Rps6ka5 Lmo2 Gata3 Ahnak Ets1 Vim Cdc42ep3 Tubb2a Ctgf Cybb Crim1 Nck2 Itga4 Pura Mgll Nt5e Hhex Rreb1 Ifi35 Anxa4 Coro1a Ctss…	10366043 10346191 10357472 10466606 10451198 10400405 10576639 10362073 10361828 10368144 10545130 10368970 10358389 10356082 10587792 10494428 10406434 10409278 10362596 10407173 10556297 10523156 10392388 10413059 10358224 10521678 10381526 10515884 10447702 10521690 10471655 10399470 10406254 10380381 10503334 10346551 10497931 10346562 10513008 10447317 10547641 10369615 10506335 10427461 105…
GSE29164_DAY3_VS_DAY7_UNTREATED_MELANOMA_DN	179	3.701	1.60564	0.433846	0.0778281	Trib1 Cd38 Itga6 Cd81 Tiam1 Sell Ube2n Rbpj Ifi44 Evl Bid Asns Il15 Gna15 Slc11a2 Sptbn1 Adam8 Cs Tle1 Hipk2 Nucb2 Nab2 Chst11 Parp12 Psma6 Pbx1 G3bp2 Plbd1 Ctdsp2 Acvrl1 Sec24d Tor3a Myof Ctnnd1 Sept9 Rasa3 Tmed10 Rasgrp3 Fam162a Inpp1 B3gnt5 Batf3 Camk1d Galnt10 Erp29 Sema6d P2rx7 Pde8a Zadh2 Fxyd5 Fnbp1 Scarb2 Scarb1 Kif2a Cstb Arsb Nckipsd Ly96 Mid1ip1 Cldnd1 Spop Vdac2 Dpagt1 Ndufa1 Plekha2 …	10424370 10521678 10381526 10515884 10447702 10521690 10472820 10559261 10440738 10351197 10365918 10530759 10521913 10521911 10502791 10398267 10547531 10543067 10579958 10371220 10432573 10384885 10568873 10367292 10513884 10544114 10556583 10373313 10365290 10544133 10395816 10359870 10339495 10342246 10343212 10342359 10339630 10343856 10342723 10344610 10342193 10338558 10531323 10338510 103…
KERLEY_RESPONSE_TO_CISPLATIN_UP	38	3.7	1.73924	0.470054	0.0780505	Cdkn1a Anxa1 Ier3 Gadd45a Serpine1 Fas Btg2 Ddit4 Fosl1 Dgka Cav1 Anxa4 Sesn1 Plat Plk2 Lmna Plk3 Procr Gdf15 Ddb2 Dram1 Inpp5d Cxcl14 Zmat3 Ppm1d Nefl Fdxr Ank1 Aldh1a3 Pde4a Acta2 Isyna1 Rps27l Fads3 Phlda3 Gls2 Hsd17b3 Eps8l2	10443463 10466606 10444890 10545130 10534667 10462603 10357875 10369290 10460585 10373542 10536499 10545958 10362811 10570855 10407126 10499394 10515399 10477717 10579331 10484999 10371607 10348244 10409579 10497673 10379891 10416175 10392881 10570894 10570951 10564417 10583551 10467124 10572432 10586604 10461423 10350146 10367154 10410065 10558880
HALLMARK_WNT_BETA_CATENIN_SIGNALING	40	3.699	1.6009	0.43281	0.0783612	Myc Ccnd2 Tcf7 Rbpj Jag1 Ptch1 Lef1 Psen2 Hdac2 Hdac5 Gnai1 Skp2 Notch1 Ppard Csnk1e Ctnnb1 Cul1 Hey1 Notch4 Kat2a Adam17 Ncor2 Dkk1 Axin2 Maml1 Fzd1 Numb Wnt5b Axin1 Dll1 Jag2 Wnt6 Wnt1 Ncstn Hdac11 Dvl2 Fzd8 Dkk4 Nkd1 Hey2	10424400 10548105 10385776 10521913 10521911 10488060 10410039 10496091 10360648 10362520 10342969 10341765 10339241 10340380 10343813 10341127 10340092 10338751 10343565 10343097 10343941 10339553 10343251 10391577 10342964 10338605 10339877 10343803 10344219 10339192 10338738 10341271 10341901 10343808 10342156 10338195 10344281 10338322 10338237 10341480 10343907 10341992 10344528 10342518 103…
MANALO_HYPOXIA_UP	196	3.697	1.515	0.409769	0.078784	Dusp6 Bcl6 Cxcr4 Vegfa Ier3 Tnfaip3 Inhba Gadd45b Txnip Sox4 Ndrg1 Adm Bhlhe40 Serpine1 Arl4c Trib2 Maff Abca1 Slc2a3 Phlda1 Mxi1 Ddit4 Atxn1 Tgfbi Mtss1 Cd200 Igfbp3 Ccng2 Zhx2 Acvr1b Bnip3l Bnip3 Cdkn1c Edn1 Col1a2 Chst15 Rps6ka2 Itm2a Idh2 Ptgs1 Celf2 Stc1 Mmp2 Aldh2 Grk5 Itpr2 Fam46a Eno2 Pparg Pam Pdgfb Hivep2 Rgs3 Tle1 Sik1 Angptl4 Trio Tpm1 Rnase4 Insr Pxn Plcg2 Hes1 Stc2 Axl Plod2 Gypc Ra…	10366043 10438738 10357472 10451198 10444890 10368144 10403743 10364950 10494428 10408450 10429140 10556297 10540472 10534667 10356475 10399470 10425283 10512949 10547641 10366346 10463930 10369290 10408935 10408937 10405587 10428857 10439651 10384223 10523297 10424213 10427015 10394800 10421003 10568785 10414269 10569429 10404783 10536220 10568553 10441565 10606369 10564857 10471721 10479948 104…
GSE13485_CTRL_VS_DAY21_YF17D_VACCINE_PBMC_UP	164	3.697	1.57575	0.426173	0.0787214	Nfil3 Hbegf Grb2 Cd83 Tnfrsf1b Rela Nr4a2 Atp2a2 Sqstm1 Acvr1b Runx3 Abl1 Mnt Smad7 Phf21a Edem1 Sik1 Crk Cux1 Ckap4 Pxn Cebpg Arid5a Itgax Lpp Calu Mapkapk2 Irak1 Snn Mef2d Vps37b Xpo7 Sh2b3 Ctnnb1 Rad23b Tacc1 Pik3r5 Arf3 Kdm5b Dnajc3 Trim8 Usp3 Slc16a5 Fchsd2 Phlpp1 Ctsk Slc25a28 Slc30a1 Madd Mtmr3 Ppp1r14b Cfl2 Nxf1 Efhd2 Rap2b Ncor2 Dazap2 Ppm1a Sertad2 Ulk1 Pla2g15 Setd8 Mafg Purb Zbtb10 Ma…	10409278 10458340 10392990 10404840 10518300 10460631 10482772 10533483 10385572 10427015 10509030 10471201 10378497 10456745 10474006 10540493 10449741 10378732 10534596 10371387 10524703 10562416 10345445 10557895 10434806 10434782 10536818 10357579 10605222 10433578 10493189 10493177 10533729 10342397 10421444 10338654 10344180 10342017 10344016 10339296 10341062 10340116 10343302 10340920 103…
GSE37416_CTRL_VS_24H_F_TULARENSIS_LVS_NEUTROPHIL_DN	180	3.695	1.6297	0.441113	0.079478	Nr4a3 Nfkbia Tnfaip3 Gadd45b Trib1 Icam1 Birc3 Serpine1 Cxcl2 Nr4a1 Ell2 Bcl3 Cdk2 Ptger4 Zeb2 Rbpj Map2k1 Rxra Lif Zhx2 Nfkbie Gla Edn1 Pik3ip1 Gna15 Cd69 Pnrc1 Nfe2l2 Sh3bp5 Rbbp8 Hpcal1 Hmgcs1 Malt1 Tpi1 Dennd5a Pik3cb Prdx4 Eif2ak3 Rragd Npc1 Etf1 Lpcat1 Braf Mapk6 Ap3s1 Slc3a2 Glul Psma6 Pdxk Spag9 Ifngr2 Ak2 Vdac1 Traf3 G3bp2 Hnrnpu Olr1 Morf4l2 Ak4 Slc43a3 Rab8b Pgam1 Dbf4 Ero1l Kdm5b Dnaj…	10504838 10400405 10368144 10364950 10424370 10583519 10590801 10534667 10523156 10427035 10406254 10560685 10373530 10427461 10482448 10521913 10521911 10594447 10470446 10373918 10424213 10445412 10606714 10404783 10373740 10371220 10548333 10511935 10483809 10418702 10453867 10394778 10412466 10456296 10547830 10566846 10595924 10607475 10538939 10503835 10457508 10458213 10406031 10544219 105…
GCM_RBM8A	68	3.695	1.21626	0.329141	0.0792876	Foxo3 Gsk3b Ube2n Ran Ncam1 Spag9 Ipo7 Gspt1 Nab1 Med13 Whsc1 Vezf1 Nfya Nup133 Ube3a Scarb2 Kat7 Celf1 Mtmr3 Baz2a Dffa Ube2e3 Tia1 Gsta4 Nucks1 Phc1 Med17 Dctn4 Cand1 Pogz Ipo9 Csrnp2 Ado Usp9x Rbm8a Dhx40 Pgrmc2 Rbm4b Exoc5 Vps26b Epc2 Dcaf7 Crnkl1 Mfap3 Phf2 Cep170 Chtop Taf9b Kidins220 Pknox1 Usp19 Ngrn Vash1 Fbxo30 Fam172a Prrc2b Atg4b Ncoa5 Map6 Sync Rpl7l1 Isca1 Asb3 Clec16a Brpf3 Slc25a2…	10368888 10368886 10435676 10365918 10530759 10525983 10593293 10593316 10380341 10556216 10437748 10354494 10389451 10521136 10380219 10451650 10582599 10553813 10531437 10390153 10473779 10473760 10383867 10367122 10510452 10473118 10539710 10587315 10349733 10547597 10591009 10455974 10372750 10494092 10358064 10432593 10369779 10598678 10494452 10389561 10497964 10460461 10419370 10591960 104…
MORF_BAG5	54	3.693	1.53213	0.414866	0.0798517	Ctcf Canx Syncrip Vcp Tial1 Adar Ywhab Sumo1 Rad23b Cops5 Sp3 Prmt1 Psmb4 Psmd7 Eef1d Tug1 Hnrnpul1 Stard7 Rab11a Psmc2 Kars Mbd4 Cox4i1 Pdcd6 Ensa Cnbp Nedd8 Banf1 Psmc1 Ppp1r7 Gmfb Bud31 Ap2m1 Tmed2 Srp9 Rab5a Fam120a Myl12b Tbcb Uba1 Cox7a2l Jtb Coil Atp6v1g1 Puf60 Dnpep Ist1 Ik Ebag9 Bag5 Arfgap2 Urm1 Rpl36al Setd3	10574812 10344476 10385599 10342828 10339578 10344433 10341299 10343572 10342763 10342210 10341596 10342067 10341699 10342490 10343512 10340370 10338471 10339737 10344333 10339065 10339375 10343374 10339545 10338920 10343377 10341571 10343319 10341710 10341219 10339488 10338595 10343864 10343563 10339188 10340377 10342821 10343971 10342583 10340965 10340052 10595604 10512391 10568399 10493565 104…
LUI_THYROID_CANCER_CLUSTER_3	28	3.691	1.77278	0.480339	0.0804717	Litaf Hspa8 Rtn4 Hsp90ab1 Psmd8 Itm2b Atp5a1 Fbl Eif3k Hint1 Cldn7 Rpl18 Eif3f Ube2e3 Rps5 Sars Atxn10 Tmbim6 Rps2 Rpl17 Tmem147 Eif3g Rpl21 Rpl10a Ergic3 Uqcr11 Rps12 Rpl18a	10437687 10528021 10584572 10368025 10584576 10584578 10584580 10374908 10451110 10561679 10421557 10456891 10447589 10551464 10561552 10376196 10377673 10553100 10487925 10542077 10539484 10556169 10473118 10550052 10501358 10425966 10426751 10516209 10406278 10581306 10594320 10599607 10402314 10395922 10459188 10423361 10410887 10416187 10438376 10606744 10505526 10541522 10442580 10421683 104…
GSE14415_NATURAL_TREG_VS_FOXP3_KO_NATURAL_TREG_DN	143	3.69	1.71604	0.465014	0.0805746	Ccl5 Ier3 Plscr1 Casp1 Ccl4 Ifit1 Arl4c Pttg1 Rgs1 Gem Ifih1 Zeb2 Il1b Nr3c1 Akt3 Cdc42ep3 Cav1 Dyrk2 Rere Foxn3 Pdcd4 Parp8 Pnrc1 Ddx60 Plk2 Ldhb Pitpnc1 Areg Ypel5 Eif1 Serpini1 Ttc3 Chd9 Baz2b Xcl1 Dnajb9 Ppm1b Crebl2 Trat1 Lats2 Cd3g Aim2 Arf4 Akap9 Rsf1 Psip1 Wls Kif5c Cd7 Abtb2 Epcam Chd3 Ypel3 Sec62 Bptf Samd9l Eomes Sept4 N4bp2l1 Kcnj8 Hoxb4 Aldh1a3 Fbxo32 Wasl Cpeb2 Ceacam1 Ankrd12 Card6…	10389207 10444890 10356082 10587792 10582985 10379721 10462623 10356475 10385325 10358408 10503334 10483110 10482448 10487597 10458569 10360506 10453049 10536499 10372745 10510552 10402066 10463997 10412345 10511935 10571984 10407126 10462035 10549097 10392347 10523182 10446756 10564809 10381115 10597573 10492628 10437080 10573823 10482880 10359697 10400137 10447254 10542302 10439790 10420413 105…
MORF_PPP6C	91	3.688	1.50179	0.407218	0.0811928	Cd47 Psme1 Psma3 Nbn Vcp Psma2 Dnaja1 Adar Tlk2 Ubr5 Sumo1 Rad23b Eif5 Psmb4 Tmed10 Psmd7 Dbi Cox17 Utp18 Eef1d Hnrnpa3 Stx16 Psmc5 Cdk7 Adnp Gabarapl2 Mbd4 Cox4i1 Pdcd6 Cnbp Nedd8 Chmp1a Sec11a Rnf114 Ndufa1 Cox5a Atp6v1h Psmc1 Psmc3 Ppp1ca Yy1 Bud31 Psmc6 Rae1 Hsbp1 Fubp1 Polr2g Rab5a Atp5c1 Sap18 Snrpg Eef1a2 Wipi2 Ppp6c Atp5j2 Siva1 Lsm3 Psmd9 Cdipt Dpm1 Coil Ubxn4 Srp19 Rbm4 Etfa Rnf6 Phf2 A…	10436196 10436182 10415282 10419711 10396193 10543783 10503431 10512391 10403706 10521587 10503995 10504000 10493565 10381872 10428238 10490078 10355017 10505092 10341682 10338604 10398678 10338529 10340589 10342715 10338286 10342839 10344591 10342797 10341671 10342140 10339382 10340586 10341768 10343737 10340825 10344054 10343307 10343025 10341859 10500034 10408684 10401661 10581560 10357242 104…
WAESCH_ANAPHASE_PROMOTING_COMPLEX	12	3.687	1.82365	0.494648	0.0815021	Cdc20 Cdh1 Anapc5 Cdk2ap1 Cdc27 Cdc23 Cdc16 Anapc4 Anapc11 Anapc1 Cdc26 Apc2	10515744 10575052 10533549 10533807 10385495 10392012 10458164 10570397 10521863 10383423 10383429 10344493 10339354 10340379 10340490 10344111 10338830 10339746 10339940 10343509 10341083 10343227 10344402 10339754 10338354 10343721 10487513 10342157 10342460 10343746 10342368 10342314 10341526 10342811 10343933 10339023 10340545 10342098 10342952 10340055 10339849 10342813 10341240 10341645 103…
GSE27786_BCELL_VS_NKCELL_DN	181	3.687	1.68532	0.457065	0.0813696	Cd44 Plscr1 Il6st Mx2 Raf1 Jak2 Tpd52 Tubb2a Slco3a1 Ebi3 Nrip1 Emp3 Anxa4 Rtp4 Acvr1 Arrb1 Errfi1 Tmpo Tnip1 Klf9 Fst Bmpr2 Mir22hg Mbnl2 Lyst Nck1 Pycard Spry2 Ncoa1 Cfb Slc9a3r1 Tlr7 Pde2a Tjp2 Epb41 Csnk1e Vamp3 Cask Rap1b Zmiz1 Qpct Cd3d Slc15a3 Stat6 F13a1 Inpp1 Dnajc3 Dbi Nudt4 Stx6 Reck Tm6sf1 Rab14 Ptgir Atox1 Gata2 Acsl5 Rit1 Nmt1 Rbm47 Gusb Map1lc3b Unc119 Frmd4a Ralb Dse Rtn3 Mid1ip1 …	10485405 10356082 10587792 10407173 10437224 10547034 10462363 10579872 10497214 10408610 10564631 10445977 10440406 10563441 10545958 10434778 10482824 10555235 10510574 10371888 10385941 10462091 10412260 10346651 10378568 10378570 10417053 10403604 10596043 10568355 10422227 10399265 10450325 10382462 10607870 10555510 10466745 10516823 10430519 10518805 10603708 10372716 10413220 10413185 104…
BURTON_ADIPOGENESIS_7	50	3.686	1.60095	0.434278	0.0815794	Ccnd1 Cd44 Il6st Timp2 S100a4 S100a6 Tgfbi Plac8 Cd47 Pnp Ifitm3 Thy1 Timp1 Xpo1 Plp2 Hmga2 Marcksl1 Ptgs1 Pbx3 Vcam1 Serpine2 Nqo1 Rnase4 Tagln2 Nono Slc29a1 Pros1 Vamp5 Plxnb2 Cttn Slc6a8 Apbb2 Synpo Fbn1 Cpe Tpm4 Rbp1 Fbln2 S1pr3 H2afv Dnm1 Dlk1 Tmem45a Wisp2 Tinagl1 Rhoj Ubqln2 Bag6 Sep15 Prrx2	10569646 10485405 10407173 10393559 10493812 10493820 10405587 10531724 10436196 10436182 10414514 10414527 10569017 10584628 10598976 10374590 10603346 10411359 10473022 10372796 10508465 10471721 10481857 10501608 10355984 10581538 10414537 10351825 10601164 10451123 10436456 10545401 10431424 10569569 10600210 10530287 10459084 10487040 10578904 10448202 10572747 10588037 10540085 10405179 103…
GSE17721_LPS_VS_POLYIC_8H_BMDM_UP	181	3.685	1.55949	0.423234	0.0820515	Anxa1 Lmo4 Sod2 Irf4 Hras Dusp2 Igfbp4 S100a11 Hmox1 Zwint Ada Nfat5 Rac2 Psen1 Hmgcs1 Serpine2 Akt2 Itgal Fcer1g Itgav Vav3 Cdkn2b Trim21 Ppp3cc Fabp4 Rnd3 Chst11 Ccl7 Cd80 Plagl2 Kpna3 Bmi1 Abcc1 Tfpi Hsp90b1 Msn Stk4 Tceb1 Psmd12 Epha4 Ncbp1 Cyth3 Sephs2 Mllt11 Lsm4 Nup50 Fam162a Cul1 Dnajc3 Snrpd1 Fkbp4 Gsr Ddx21 Cct6a Rab11a Kpna1 Atp5j Pwp1 Acsl5 Col5a1 Azin1 Bckdhb Pno1 Appbp2 Polr2k Pdia6…	10466606 10502510 10441815 10404389 10569071 10475782 10381096 10457640 10493990 10572897 10363905 10489391 10575160 10430372 10397094 10412466 10355984 10551393 10374364 10557591 10360070 10473281 10495416 10514347 10566144 10421293 10497265 10482500 10365290 10379518 10435704 10488697 10420637 10469514 10433735 10484389 10371482 10600836 10478447 10353296 10382139 10355893 10504703 10527233 105…
MORF_ERH	113	3.685	1.45977	0.396166	0.0820362	Pcna Sod1 Nme1 Hdac1 Ran Set Hspd1 Ywhaz Eif4a1 Hsp90aa1 Slc25a3 Calm2 Prdx1 Xrcc6 Dynll1 Psma4 Psma2 Mdh1 Psmd8 Ywhab Ndufs3 Hnrnpc Nono Atp5g3 Dek Srsf3 Ywhaq Ube2l3 Tceb1 Acly Ncl Cops5 Eef1e1 Prmt1 Atp5g1 Psmb4 C1qbp Srsf9 Cct2 Cbx3 Utp18 Cct3 Trim28 Hnrnpul1 Psmb7 Stard7 Stoml2 Hnrnpa3 Kars Gdi2 Drg1 Phb2 Ndufab1 Eif4h Cyc1 Csnk2b Ube2i Eif3k Cct7 Psmb1 Polr2i Cox4i1 Psmb3 Pdcd6 Cnbp Nedd8 U…	10487930 10461391 10436783 10389865 10389858 10447004 10516605 10525983 10587486 10470893 10470911 10354732 10375240 10493891 10428204 10387545 10466402 10346780 10387557 10378848 10490946 10402615 10371877 10599461 10453451 10436048 10507328 10425632 10532984 10608684 10585474 10403706 10384603 10561679 10478424 10484912 10386171 10608665 10419607 10601164 10483756 10409031 10443459 10501661 104…
GSE17721_0.5H_VS_24H_PAM3CSK4_BMDM_DN	179	3.685	1.60094	0.434417	0.0819023	Socs1 Mdm2 Tcf4 Alcam Hif1a Cd9 Raf1 Atp2a2 Enpp2 Lcp2 Jag1 Lif Tk1 Luc7l3 Parp8 Dapk1 Acot7 Paics Jak1 Vcam1 Maged1 Cpd Atf4 Dennd5a Hdac2 Klf3 Itgav Ggh Ptpn1 Gk Hspa9 Kcna3 Tlk2 Ninj1 Tfpi Cdk2ap1 Itm2b Serinc3 Clip1 Map3k7 Sec24d Ube2b Myof Ptprk Eef1e1 Abcc3 Hsph1 Pcbp4 Gramd3 Mtf2 Dnajb6 Dbi Tax1bp1 Net1 Patz1 Eif1ax Sec14l1 Rnf11 Asf1a Acsl5 Bet1 Dcn Sash1 Neu1 Map1lc3b Rab10 Ghr Pola2 Cdc…	10437668 10372668 10456522 10439895 10396421 10548030 10547034 10533483 10428619 10375145 10488060 10373918 10582809 10393431 10389882 10412345 10405693 10510687 10522668 10514668 10501608 10605766 10388591 10425364 10566846 10362520 10522051 10473281 10503508 10503523 10478897 10605571 10458226 10495183 10381872 10404996 10484389 10533807 10385495 10421557 10489377 10533659 10503680 10495830 103…
GSE16385_IFNG_TNF_VS_IL4_STIM_MACROPHAGE_ROSIGLITAZONE_TREATED_DN	178	3.685	1.79266	0.486433	0.0818874	Prdm1 Tgfb1 Lyn Casp1 Prkca Glrx Sod1 Mxi1 Itgb2 Zeb2 Itgb7 Igf2r Bcl10 Hcls1 Bnip3 Prnp Prkch Tgfbr1 Capn2 Cd247 Myh9 Tgfbr3 Cpd Sla Kat2b Srsf7 C3ar1 Nf2 Lpcat1 Psma2 Slc39a14 Gns Itm2b Prdx2 Hmgn2 Serpini1 Hexim1 Tceb1 Slc43a3 Atp1b3 Atp6v1a Gramd3 Gimap4 Hexb Cap1 Igfbp7 Adipor2 Ptpn18 Rhoc Nnmt Cyba Fam53b Lamp1 Ubb Epc1 Sgpl1 Ppp2r5d Lss Pts Nudt1 Mgat1 Skap1 Ndufa1 Mgst3 Atp6v1e1 Smpd1 Sti…	10368970 10551185 10503098 10582985 10392388 10406270 10436783 10463930 10364262 10482448 10432957 10447799 10496737 10435565 10568785 10414269 10476314 10396402 10504817 10360806 10351353 10430201 10532085 10388591 10429128 10445909 10453102 10547657 10383897 10406031 10403706 10421309 10366667 10421557 10573483 10403108 10591773 10579659 10517141 10492628 10381697 10353296 10473384 10598994 105…
GSE17721_0.5H_VS_12H_CPG_BMDM_DN	185	3.684	1.52965	0.41527	0.0823665	Anxa1 Ccl5 Casp1 Birc3 Socs1 Tcf4 Pttg1 Vcan Abca1 Tap1 Dusp2 Cd47 Rnf19b Il10 Ebi3 Nck2 Mthfd2 Ccng2 Ptk2b Lif Rtp4 Stat5a Gfi1 Arid5b Serpinb2 Il15 Edn1 Rps6ka2 Psmb10 Tnip1 Fst Rhoq Fbxw11 Agrn Acp5 Lamp2 Ikbkb Zeb1 Fam129a Creb1 Kat2b Dennd5a Nck1 Hsd17b11 Cxcl11 Pla2g4a Dusp16 Klf3 Ncf4 Cdkn2b Palld Parp12 Dnaja1 Mapkapk2 Cpeb4 Nupr1 Eng Slc7a8 Ppp2r2a Slc38a2 Itpkb Slamf7 Aars Prkce Rab1a T…	10466606 10389207 10582985 10590801 10437668 10456522 10385325 10410931 10512949 10444244 10475782 10436196 10436182 10508392 10349603 10445977 10345913 10545672 10523297 10420957 10373918 10434778 10381172 10532124 10369792 10349157 10579958 10404783 10441565 10581378 10385941 10412260 10447341 10375103 10519270 10591739 10604187 10577560 10453678 10350630 10346943 10445909 10566846 10596043 105…
GSE14413_UNSTIM_VS_IFNB_STIM_NIH3T3_CELLS_DN	130	3.684	1.67337	0.454244	0.082275	Foxo3 Tcf4 Ube2n Mmd Hmgcs1 Slc25a3 Tfdp2 Rnf19a Dusp16 Ctsd Zfand5 Aif1 Ppp2r2a Eif2s1 Itga5 Asah1 Acaca Sumo1 Usp1 Sigirr Eif5 Sub1 Nfya Pde4dip Dnajb6 Mgat4a Rnf11 Gdi2 Casp2 Ccnh Cdc14a Chka Tmem2 Msl3 Rnf4 Ly96 Mgat2 Polb Hmbs Fgd6 Ube2j1 Rpl5 Arcn1 Rheb Nae1 Erp44 Srgap2 Dynlt3 Ube2a Pax3 Snx1 Cmpk1 Wipi2 Gtf2e2 Rap1gds1 Cpeb2 Ahi1 Phf6 Pex11a Mfsd6 Ctdnep1 Ppp1r15b Kpna6 Chic2 Lims1 Uhmk1 …	10368888 10368886 10456522 10365918 10530759 10380289 10412466 10371877 10588007 10428157 10548735 10569319 10461991 10450484 10421012 10396795 10433114 10578361 10394538 10379820 10490078 10355017 10506118 10569024 10341682 10338604 10398678 10338529 10340589 10342715 10338286 10342839 10344591 10342797 10341671 10342140 10339382 10340586 10341768 10343737 10340825 10344054 10343307 10343025 103…
MULLIGHAN_MLL_SIGNATURE_2_UP	365	3.684	1.82235	0.494674	0.0822478	Id2 Cxcr4 Casp1 Grb2 Lgals1 Plaur Srgn S100a4 Atxn1 Gsk3b Adrb2 S100a6 Capg Tnfaip2 Mbnl1 Itgb2 Rnf19b Il1rn Prkcd Psmb8 Hck Cdc42ep3 Itgb7 Eno1 Fosl2 Igf2r Rxra Ccr1 Pecam1 Bid Ptk2b Ppt1 Hcls1 Ccnd3 Arntl Plec Nup62 Tmpo Plxnc1 Flna Laptm5 Grn Ap1s2 Elf4 Syk Ptpn22 Pbx3 Kynu Snx10 Rac2 Psen1 Cln3 Malt1 Adcy7 Myo1f Lamp2 Nlrp3 Ikbkb Akt2 Sla Hoxa10 Pycard Pla2g4a Itgal Hmha1 Batf Fes Cebpa Sirpa…	10399691 10357472 10582985 10392990 10425161 10550906 10369615 10493812 10408935 10408937 10435676 10459288 10493820 10539135 10398665 10492310 10364262 10508392 10469816 10418410 10444258 10477250 10453049 10432957 10473240 10510546 10455595 10520862 10447799 10470446 10598004 10392221 10547531 10420957 10507784 10435565 10445688 10556463 10429802 10552740 10371888 10372028 10605256 10508663 103…
GCM_HBP1	62	3.684	1.09804	0.298058	0.0822395	Arid1a Hnrnpr Zfand5 Hbp1 Tardbp Tab2 Ppm1b Mkrn1 Pcf11 Mtdh Tars Ranbp9 Snrnp200 Tcerg1 Prkra Med17 Fnbp4 Map3k2 Klhdc2 Prpf8 Gtpbp1 Hnrnph3 Ola1 Cul5 Arid4b Cops2 March7 Foxj3 Usp47 Mrpl45 Cops6 Ythdf3 Chtop Naa30 Hectd1 Luc7l2 Zc3h14 Rrn3 Rbm25 Zcchc8 Lamtor3 Hiat1 Zbtb33 Scaf8 Sf3b4 Senp7 Pcnp Commd9 Slain2 Irf2bp2 Uspl1 Phactr4 Dhx36 Jkamp Btf3l4 Tbc1d23 Rpl7l1 Sap130 Actr10 Tmem55b Ppil4 Rn…	10517090 10509228 10461991 10399897 10518532 10367728 10447254 10544186 10565547 10423577 10427772 10408882 10475718 10455346 10483856 10591009 10473690 10454546 10396094 10378579 10425302 10369704 10483648 10593605 10403680 10487175 10472277 10507657 10556350 10380751 10526743 10490931 10499847 10414460 10400210 10537397 10397666 10433672 10397068 10397081 10397085 10397083 10533687 10496397 105…
NAGASHIMA_NRG1_SIGNALING_UP	167	3.684	1.32416	0.359403	0.0821425	Fos Jun Myc Nr4a3 Dusp1 Cxcr4 Vegfa Junb Ier3 Sgk1 Isg20 Atf3 Egr1 Gadd45a Gadd45b Rgs2 Id3 Trib1 Nfil3 Egr2 Hbegf Dusp5 Adm Bhlhe40 Socs1 Nr4a1 Vcl Maff Gem Dusp4 Plaur Map3k8 Phlda1 Ets2 Egr3 Klf10 Dusp2 Nr4a2 Mcl1 Tgfb2 Zfp36 Map2k3 Klf6 Cebpb Fosl1 Ddit3 Cdc42ep3 Tubb2a Cyr61 Wee1 Ctgf Ldlr Pmaip1 Id1 Bcl10 Ppp1r15a Lif Top1 Irs2 Per1 Ier2 F2rl1 Edn1 Klf2 Fosb Ezr Sphk1 Mir22hg Tnfrsf21 Ier5 …	10397346 10514466 10424400 10504838 10449284 10357472 10451198 10580282 10444890 10362073 10554240 10361091 10454782 10545130 10364950 10358389 10509163 10424370 10409278 10363735 10458340 10463945 10556297 10540472 10437668 10427035 10413059 10425283 10503334 10571312 10550906 10457225 10366346 10437160 10416251 10428302 10475782 10482772 10494306 10360920 10561453 10376733 10403352 10478890 104…
GROSS_HYPOXIA_VIA_ELK3_AND_HIF1A_DN	100	3.682	1.7597	0.477962	0.0828528	Ccnd1 Txnip Ifit1 Rrm2 Fas Arl4c F2r Ets2 Ube2c Ifi30 Gadd45g Lgals3bp Kpna2 Srsf1 Il18 Rxra Il1r1 Casp3 Cdc25a Plec Elovl6 Srsf2 Ccnb1 Pmp22 Myh9 Mat2a Agrn Cpd Srsf7 Topbp1 Lpcat1 Trim21 Skil Slc9a3r1 Notch1 Ifngr2 Col4a2 Bmp4 Tardbp Cdk2ap1 Map3k11 Exo1 Dusp7 Rad23b Atp1b3 Sephs2 Gart Amd1 G3bp1 Srsf10 Camkk2 Gata2 Zmat3 Ssbp3 Hoxb7 Srsf5 Tbc1d1 Mgat2 Tnrc6a Rad1 Tns1 Ppat Chn2 Sigmar1 Tmem176…	10569646 10494428 10462623 10394978 10462603 10356475 10411229 10437160 10478572 10579347 10405211 10393573 10392284 10497503 10453512 10380210 10585194 10470446 10345762 10571696 10589420 10429802 10495993 10393395 10562637 10515836 10411739 10376950 10430201 10545417 10519270 10388591 10453102 10588294 10406031 10566144 10491300 10382462 10481056 10436865 10570068 10419261 10518532 10533807 103…
GSE3691_IFN_PRODUCING_KILLER_DC_VS_CONVENTIONAL_DC_SPLEEN_UP	176	3.681	1.56948	0.426424	0.0831552	Nr4a3 Tsc22d3 Atp1b1 Maf Emp1 Ifngr1 Igfbp4 Nr3c1 Map4k4 Mpp1 Tgfbr1 Smad7 Plcg1 Itpr3 Gm2a Anp32a Maged1 B4galt1 Tlr2 Chd2 Nck1 Npc1 Dbp Smad1 Nupr1 Hbp1 Dnajb4 N4bp1 Tspo Nnt Il27ra Prdx2 Cd68 Myof Map4k2 Acox1 Pi4k2a Acadm Smox Epb41l2 Ddb2 Clcf1 Tbl1xr1 Ctsw Bahd1 Prkcg Mapk9 Stx6 Oaz2 Mical2 Lgals8 Sept6 Scarb2 Klhl24 Ppox St3gal2 Mpzl1 Bckdha Trak1 Eif3h Ensa Rnf130 Acot9 Wfs1 Map4 Serinc5 …	10504838 10606989 10359689 10581992 10542355 10361897 10381096 10458569 10345715 10605370 10504817 10456745 10478219 10443131 10376208 10586064 10605766 10512129 10498992 10564573 10596043 10457508 10553092 10579860 10567995 10399897 10502823 10580457 10425808 10412394 10580061 10573483 10387536 10467258 10460891 10393177 10463211 10502951 10476301 10362245 10484999 10460385 10491056 10491038 104…
SESTO_RESPONSE_TO_UV_C5	45	3.681	0.833982	0.226586	0.0831303	Myc Stat1 Tiam1 Gsk3b Tgfbr2 Ext1 Mcl1 Sdc4 Ldlr Jag1 Ablim1 Hmga2 Nfe2l2 Rasa1 Pbx3 Rbbp8 Pafah1b1 Hes1 Iqgap1 Eif2ak2 Abcc1 Clip1 Cbfb Wwp1 Yes1 Metap1 Tlk1 Srebf1 Eps15 Ncor2 Vgll4 Rab2a Ckap5 Itgb4 Mme Gtf3c2 Fam120a Slk Clint1 Pum1 Shb Pkn2 Rcor1 Ppp4r1 Pik3r4	10424400 10346191 10440738 10435676 10597518 10428579 10494306 10489484 10583732 10488060 10468691 10372796 10483809 10410892 10481857 10453867 10388337 10434925 10565018 10452978 10452980 10433735 10533659 10574632 10511755 10520965 10502405 10483563 10386473 10506939 10533875 10547009 10503150 10473919 10382713 10492355 10529093 10409099 10463803 10375382 10508619 10512714 10502484 10398601 104…
GSE17721_CTRL_VS_CPG_2H_BMDM_UP	184	3.681	1.59798	0.434103	0.083005	Mcm7 Epas1 Klf10 Prkcd Ccr2 Kcnn4 Nrip1 Hhex Luc7l3 Mpp1 Smc2 Hpcal1 Cd79b Arid1a Svil Atm Ctnna1 Topbp1 Rnase4 Cnn3 Dnajc9 Eef1b2 Ccr6 Mgst2 Camk2g Bdh1 Shmt2 Ppp2r5a Slc25a4 Hlx Msn Plekha1 Sipa1 Casp6 Ankrd28 Sobp Pag1 Fkbp4 Zic1 Pepd Smarcd2 Atp5j Add1 Csnk1d Cct5 Ralbp1 Kat7 Rgs19 Ncor1 Hebp1 Comt Mgat2 Fam63a Dlg1 Lclat1 Hmbs Mphosph9 Hcfc1 Anp32b Gbp7 Aco1 Lmnb2 Tsr1 Pias3 Dctn4 Ercc6l Lep…	10534974 10534986 10534988 10534984 10447317 10428302 10418410 10590631 10550877 10440406 10462818 10389882 10605370 10504957 10394778 10392142 10517090 10453636 10593526 10454786 10588294 10414537 10495659 10417829 10346867 10346874 10346876 10441633 10491952 10417972 10434934 10373202 10510197 10510162 10361104 10518341 10578539 10360834 10600836 10558134 10465132 10496023 10418766 10368918 104…
KESHELAVA_MULTIPLE_DRUG_RESISTANCE	70	3.68	1.93709	0.526428	0.0833863	Cdkn2c Casp4 Fn1 Hdac1 Enc1 Ndrg2 Myo1f Hspb1 Cyth1 Gga2 Pthlh Iqgap1 Blvrb Dst Pdlim5 Tmed10 Foxp3 Ccdc109b Slc25a13 Mapk12 Mtap Hfe Fbxo11 Bcap31 Crip2 Phf1 Inpp5b Pctp Hgsnat Gstk1 Adam15 Bre Tspan8 Use1 Guk1 Ccs Tspan31 Med8 Rpl23 Magohb Cd151 Taf12 Dock9 Slc48a1 Sbno2 Trappc10 Ccdc92 Tbx1 Bcl7b Ppp4c Nxt2 Acads Kctd17 Odf2 Cchcr1 March2 Ufc1 Lrrc14 Man1b1 Sil1 Ibsp Rint1 Hhat Dnali1 Lamtor2 …	10515090 10582997 10355403 10447004 10516605 10406817 10419578 10443980 10526410 10408928 10393544 10567626 10549388 10565018 10551347 10345241 10345350 10502469 10408684 10401661 10598292 10502156 10543031 10431393 10505894 10408227 10453461 10605081 10398996 10443063 10507933 10389775 10577882 10537712 10499560 10520842 10366446 10572580 10386359 10464825 10373027 10507529 10390502 10341029 105…
SCGGAAGY_V$ELK1_02	1065	3.68	1.62018	0.440286	0.0833496	Ccnd2 Egr1 Id3 Egr2 Aurka Mcm7 Grb2 Tcf7 Prkacb Nf1 Ifi30 Bcl2l1 Mcl1 Cks1b Shc1 Rfc4 Atp2a2 Ube2n Rhoa Pola1 Ddit3 Wars Nasp Jag1 Lef1 Cdc45 Nras Acvr2a Tpx2 Dnmt1 Plp2 Gfi1 Eif5a Aldoa Stag2 Prkag1 Per1 Parp8 Ier2 Srsf6 Meis2 Elk3 Eif4a1 Pitx2 Pdlim1 Ap1s2 Plk4 Rps6ka3 Rhoq Cln3 Fam46a Hnrnpd Atm Ep300 Spred2 Psma5 Pabpc4 Ptpn1 Pip4k2a Irf2 Coro1c Chuk Hsp90ab1 Elavl2 Pthlh Gk Psma4 Fut8 Yars D…	10548105 10454782 10509163 10363735 10490104 10534974 10534986 10534988 10534984 10392990 10385776 10502732 10379262 10579347 10488655 10494306 10499639 10493530 10493519 10438690 10533483 10365918 10530759 10515493 10588893 10605674 10366881 10339750 10402585 10341289 10341395 10342761 10341579 10343623 10342553 10340809 10343468 10339765 10338116 10341016 10339726 10338280 10343192 10342836 103…
GSE36392_EOSINOPHIL_VS_MAC_IL25_TREATED_LUNG_DN	174	3.678	1.60185	0.435561	0.0839318	Mapk14 Gpr183 Bcl10 Ramp1 Canx Prim1 Arntl Smc2 Arl4a Eif4e Pbx3 Map3k1 Cd79b Lipa Trim21 Tpm2 Calu Rad54l Itm2c Gnb4 Zak Xaf1 Plcb1 Mlec Hspe1 Creb3l2 Myof Tacc3 Gtpbp4 Net1 Nup93 Ehf Ndufab1 Aimp2 Srebf1 Gusb Ppp2r4 Nfatc2 Dlgap4 Thrap3 Ctns Arhgap25 Inppl1 Ubr7 Sec11a Ndufa1 Mgst3 Rab22a Park7 Glce Ak3 Ndrg3 Socs6 Smc5 Slc35b1 Gstk1 Sox12 Bckdk Xiap Necap2 Stub1 Polr2j Galk1 Ehhadh Mrpl35 Mpho…	10443391 10422496 10496737 10348537 10344476 10385599 10342828 10339578 10344433 10341299 10343572 10342763 10342210 10341596 10342067 10341699 10342490 10343512 10340370 10338471 10339737 10344333 10339065 10339375 10343374 10339545 10338920 10343377 10341571 10343319 10341710 10341219 10339488 10338595 10343864 10343563 10339188 10340377 10342821 10343971 10342583 10340965 10340052 10367076 105…
MORF_GSPT1	47	3.677	1.76567	0.480185	0.0840945	Sod1 Fen1 Kpna2 Cdk4 Acot7 Ccnb1 Eif4g1 Ung Mthfd1 Hspa9 Cycs Vdac1 Hnrnpab Hat1 Nhp2 Gspt1 Rad23b Prmt1 Snrpa1 Eif3b Rars Nsdhl G3bp1 Cct5 Larp1 Hccs Cdc23 Ppm1g Ssbp1 Atic Hspa4 Tomm40 Smg7 Scamp3 Psmd9 Alg8 Utp3 Ubap2l Ahsa1 Ddx1 Vbp1 Naa10 Ggct Mrpl19 Magoh Sf3b2 Rnf126	10436783 10465912 10392284 10497503 10453512 10366814 10510687 10562637 10515836 10411739 10434481 10524450 10396610 10458226 10462136 10544687 10528170 10375941 10385686 10472782 10375880 10437748 10505092 10563014 10553993 10526977 10385159 10600082 10376230 10428052 10376312 10376292 10607933 10458164 10529142 10375125 10537494 10347193 10385790 10560630 10358757 10493409 10525506 10555041 105…
[truncated: 12,015 more rows]
